# Supplementary material for: Dog–human vocal interactions match dogs’ sensory-motor tuning
Source: PLoS Biol. 2024 Oct 1;22(10):e3002789. doi: 10.1371/journal.pbio.3002789 (PMC11444399; doi:10.1371/journal.pbio.3002789)
Supplement: S1 Data — (XLSX) [file pbio.3002789.s008.xlsx]

## Sheet: 1BDE
Species	file	voc_type	breed	size	call	age	ID	weight_akc	peaks	domFreq	dur
dog	sel.03.small_adult_snarl.wav	DV	NA	small	snarl	adult	D21	NA	6.62913	0.172266	1.50458
dog	sel.04.Akita_pup_bark.wav	DV	akita	small	bark	pup	D3	12.5	2.26391	0.60293	1.50748
dog	sel.01.large_adult_whines.wav	DV	NA	large	whine	adult	D26	NA	4.8528	0.689063	1.52465
dog	sel.05.small_adult_whines.wav	DV	NA	small	whine	adult	D29	NA	2.69226	0.861328	1.58429
dog	sel.03.newfoundland_bark.wav	DV	newfoundland	large	bark	adult	D16	56.25	2.60055	0.344531	1.61066
dog	sel.04.newfoundland_bark.wav	DV	newfoundland	large	bark	adult	D16	56.25	2.7872	0.344531	1.61068
dog	sel.08.ch01-02.220909.163447.15.small_snarl.wav	DV	NA	small	snarl	NA	D8	NA	2.34375	0.947461	1.64884
dog	sel.02.small dog_snarl.wav	DV	NA	small	snarl	adult	D20	NA	3.9417	1.46426	1.65803
dog	sel.01.ch01-02.220909.163429.85.small_snarl.wav	DV	NA	small	snarl	NA	D8	NA	2.60055	0.947461	1.69819
dog	sel.07.adult_bark.wav	DV	NA	NA	bark	adult	D1	NA	2.1868	0.516797	1.78095
dog	sel.03.pup_bark.wav	DV	NA	small	bark	pup	D18	NA	4.08071	1.11973	1.79113
dog	sel.05.ch01-02.220909.163436.12.small_snarl.wav	DV	NA	small	snarl	NA	D8	NA	3.20166	1.11973	1.87592
dog	sel.07.pitbull_bark.wav	DV	pitbull	large	bark	adult	D17	36	1.83887	0.516797	1.89227
dog	sel.10.adult_bark.wav	DV	NA	NA	bark	adult	D1	NA	2.60055	0.516797	1.94719
dog	sel.06.pitbull_bark.wav	DV	pitbull	large	bark	adult	D17	36	1.71573	0.516797	1.94957
dog	sel.07.fox terrier_bark.wav	DV	fox terrier	small	bark	adult	D9	7.425	1.77623	0.689063	2.02073
dog	sel.05.pitbull_bark.wav	DV	pitbull	large	bark	adult	D17	36	1.71573	0.516797	2.06429
dog	sel.06.small_adult_snarl.wav	DV	NA	small	snarl	adult	D21	NA	2.1868	0.258398	2.06596
dog	sel.01.small dog_snarl.wav	DV	NA	small	snarl	adult	D20	NA	4.22461	1.63652	2.09227
dog	sel.07.large_adult_whines_cats.wav	DV	NA	large	whine	adult	D27	NA	1.90372	0.775195	2.10619
dog	sel.04.pitbull_bark.wav	DV	pitbull	large	bark	adult	D17	36	2.11231	0.516797	2.17893
dog	sel.07.small_adult_snarl.wav	DV	NA	small	snarl	adult	D21	NA	3.55246	0.689063	2.2456
dog	sel.08.pitbull_bark.wav	DV	pitbull	large	bark	adult	D17	36	1.3936	0.516797	2.27451
dog	sel.05.newfoundland_bark.wav	DV	newfoundland	large	bark	adult	D16	56.25	1.97085	0.344531	2.27712
dog	sel.08.golden_pup_whine.wav	DV	golden	small	whine	pup	D10	9	1.60083	1.29199	2.28576
dog	sel.10.small_bark.wav	DV	NA	small	bark	adult	D22	NA	3.67774	1.03359	2.30288
dog	sel.01.boxer_bark.wav	DV	boxer	large	bark	adult	D5	32.625	2.88549	0.947461	2.33855
dog	sel.01.malamute_adult_growl.wav	DV	malamute	large	growl	adult	D15	36	2.11231	0.689063	2.34317
dog	sel.06.fox terrier_bark.wav	DV	fox terrier	small	bark	adult	D9	7.425	1.65728	0.689063	2.37045
dog	sel.01.small_adult_snarl.wav	DV	NA	small	snarl	adult	D21	NA	3.55246	0.172266	2.42524
dog	sel.03.growl.wav	DV	NA	NA	growl	NA	D11	NA	1.65728	0.172266	2.46866
dog	sel.02.growl.wav	DV	NA	NA	growl	NA	D11	NA	3.0926	0.689063	2.49522
dog	sel.02.ch01-02.220909.163432.11.small_snarl.wav	DV	NA	small	snarl	NA	D8	NA	4.6875	0.689063	2.49791
dog	sel.04.bark.wav	DV	NA	NA	bark	NA	D4	NA	1.90372	0.516797	2.51066
dog	sel.04.golden_pup_whine.wav	DV	golden	small	whine	pup	D10	9	1.60083	0.947461	2.519
dog	sel.06.Akita_pup_bark.wav	DV	akita	small	bark	pup	D3	12.5	1.49363	1.03359	2.56673
dog	sel.03.small_adult_whines.wav	DV	NA	small	whine	adult	D29	NA	2.1868	1.03359	2.6117
dog	sel.04.howl(2).wav	DV	NA	NA	howl	NA	D12	NA	1.49363	0.344531	2.64741
dog	sel.02.small_adult_snarl.wav	DV	NA	small	snarl	adult	D21	NA	1.90372	0.172266	2.64982
dog	sel.05.large_adult_whines_cats.wav	DV	NA	large	whine	adult	D27	NA	1.5463	0.172266	2.65152
dog	sel.03.howl(2).wav	DV	NA	NA	howl	NA	D12	NA	1.65728	0.60293	2.67363
dog	sel.04.fox terrier_bark.wav	DV	fox terrier	small	bark	adult	D9	7.425	1.90372	0.60293	2.68134
dog	sel.09.adult_bark.wav	DV	NA	NA	bark	adult	D1	NA	2.1868	0.60293	2.802
dog	sel.10.ch01-02.220909.163458.12.small_snarl.wav	DV	NA	small	snarl	NA	D8	NA	2.11231	0.861328	2.82372
dog	sel.02.bark.wav	DV	NA	NA	bark	NA	D4	NA	2.51197	0.516797	2.8346
dog	sel.02.howl(2).wav	DV	NA	NA	howl	NA	D12	NA	2.88549	0.258398	2.90955
dog	sel.01.pitbull_bark.wav	DV	pitbull	large	bark	adult	D17	36	2.88549	0.430664	2.96259
dog	sel.03.pitbull_bark.wav	DV	pitbull	large	bark	adult	D17	36	1.49363	0.516797	2.96261
dog	sel.02.small_adult_growls.wav	DV	Boston Terrier	small	growl	adult	D28	8.325	2.1868	0.60293	3.01662
dog	sel.03.Cane corso_growling.wav	DV	cane corso	large	growl	adult	D6	45	1.17188	0.172266	3.08921
dog	sel.09.pitbull_bark.wav	DV	pitbull	large	bark	adult	D17	36	2.69226	0.516797	3.09637
dog	sel.11.pitbull_bark.wav	DV	pitbull	large	bark	adult	D17	36	1.34613	0.516797	3.1346
dog	sel.05.Akita_pup_bark.wav	DV	akita	small	bark	pup	D3	12.5	2.1868	0.516797	3.13712
dog	sel.04.howl.wav	DV	NA	NA	howl	NA	D13	NA	2.69226	0.344531	3.16603
dog	sel.01.Akita_pup_bark.wav	DV	akita	small	bark	pup	D3	12.5	1.49363	0.430664	3.17787
dog	sel.02.Cane corso_growling.wav	DV	cane corso	large	growl	adult	D6	45	3.43145	0.172266	3.1939
dog	sel.03.bark.wav	DV	NA	NA	bark	NA	D4	NA	2.60055	0.516797	3.19905
dog	sel.03.CKC_pup_barks.wav	DV	Cavalier King Charles	small	bark	pup	D30	2.1	2.26391	0.947461	3.22673
dog	sel.05.ch01-02.220909.163124.29.shiba inu_pup_howl.wav	DV	shiba inu	small	howl	adult	D7	9	2.69226	0.60293	3.30782
dog	sel.01.CKC_pup_barks.wav	DV	Cavalier King Charles	small	bark	pup	D30	2.1	2.04035	0.689063	3.31891
dog	sel.06.bark.wav	DV	NA	NA	bark	NA	D4	NA	2.69226	0.516797	3.34077
dog	sel.03.large_adult_whines_cats.wav	DV	NA	large	whine	adult	D27	NA	3.9417	0.516797	3.46016
dog	sel.09.ch01-02.220909.163451.01.small_snarl.wav	DV	NA	small	snarl	NA	D8	NA	1.05615	1.11973	3.50497
dog	sel.04.pup_bark.wav	DV	NA	small	bark	pup	D18	NA	3.67774	1.11973	3.51748
dog	sel.05.bark.wav	DV	NA	NA	bark	NA	D4	NA	2.11231	0.516797	3.52302
dog	sel.01.howl(2).wav	DV	NA	NA	howl	NA	D12	NA	2.34375	0.344531	3.56483
dog	sel.01.bark.wav	DV	NA	NA	bark	NA	D4	NA	2.34375	0.516797	3.60399
dog	sel.03.fox terrier_bark.wav	DV	fox terrier	small	bark	adult	D9	7.425	1.5463	0.689063	3.61395
dog	sel.02.ch01-02.220909.163108.20.shiba inu_pup_howl.wav	DV	shiba inu	small	howl	adult	D7	9	4.22461	0.689063	3.64909
dog	sel.11.adult_howl.wav	DV	NA	NA	howl	adult	D2	NA	2.34375	0.689063	3.70433
dog	sel.07.bark.wav	DV	NA	NA	bark	NA	D4	NA	2.11231	0.947461	3.70522
dog	sel.08.Akita_pup_bark.wav	DV	akita	small	bark	pup	D3	12.5	2.1868	0.775195	3.74825
dog	sel.03.small dog_snarl.wav	DV	NA	small	snarl	adult	D20	NA	4.52783	1.37813	3.75023
dog	sel.01.newfoundland_bark.wav	DV	newfoundland	large	bark	adult	D16	56.25	2.98725	0.344531	3.77667
dog	sel.04.ch01-02.220909.163118.38.shiba inu_pup_howl.wav	DV	shiba inu	small	howl	adult	D7	9	1.77623	0.60293	3.78039
dog	sel.03.howl.wav	DV	NA	NA	howl	NA	D13	NA	0.951858	0.344531	3.78546
dog	sel.05.small_adult_growl.wav	DV	Boston Terrier	small	growl	adult	D28	8.325	1.05615	0.60293	3.84048
dog	sel.05.fox terrier_bark.wav	DV	fox terrier	small	bark	adult	D9	7.425	1.83887	0.60293	3.84712
dog	sel.01.small_adult_growls.wav	DV	Boston Terrier	small	growl	adult	D28	8.325	1.17188	0.60293	3.89118
dog	sel.08.adult_howl.wav	DV	NA	NA	howl	adult	D2	NA	3.55246	0.430664	3.91805
dog	sel.02.pitbull_bark.wav	DV	pitbull	large	bark	adult	D17	36	1.3936	0.430664	3.91825
dog	sel.10.pitbull_bark.wav	DV	pitbull	large	bark	adult	D17	36	0.828641	0.516797	3.93737
dog	sel.02.large_adult_whines.wav	DV	NA	large	whine	adult	D26	NA	5.57441	0.861328	4.03152
dog	sel.01.golden_pup_whine.wav	DV	golden	small	whine	pup	D10	9	1.60083	0.689063	4.05834
dog	sel.06.Cane corso_growling.wav	DV	cane corso	large	growl	adult	D6	45	1.49363	0.430664	4.08401
dog	sel.03.Akita_pup_bark.wav	DV	akita	small	bark	pup	D3	12.5	1.65728	0.516797	4.11492
dog	sel.05.Cane corso_growling.wav	DV	cane corso	large	growl	adult	D6	45	2.34375	0.516797	4.18873
dog	sel.04.adult_howl.wav	DV	NA	NA	howl	adult	D2	NA	0.951858	0.344531	4.20299
dog	sel.09.small_adult_growls.wav	DV	Boston Terrier	small	growl	adult	D28	8.325	1.2132	0.947461	4.25873
dog	sel.04.small dog_snarl.wav	DV	NA	small	snarl	adult	D20	NA	1.2132	0.861328	4.26342
dog	sel.02.fox terrier_bark.wav	DV	fox terrier	small	bark	adult	D9	7.425	1.83887	0.689063	4.27456
dog	sel.03.golden_pup_whine.wav	DV	golden	small	whine	pup	D10	9	1.25598	1.03359	4.29159
dog	sel.09.small_adult_whines.wav	DV	NA	small	whine	adult	D29	NA	1.83887	0.775195	4.32143
dog	sel.07.small_adult_whines.wav	DV	NA	small	whine	adult	D29	NA	1.65728	1.11973	4.40771
dog	sel.01.fox terrier_bark.wav	DV	fox terrier	small	bark	adult	D9	7.425	1.2132	0.60293	4.43
dog	sel.09.fox terrier_bark.wav	DV	fox terrier	small	bark	adult	D9	7.425	1.65728	0.861328	4.43
dog	sel.03.boxer_bark.wav	DV	boxer	large	bark	adult	D5	32.625	0.857863	1.03359	4.56741
dog	sel.01.pup_bark.wav	DV	NA	small	bark	pup	D18	NA	2.88549	1.03359	4.63961
dog	sel.02.golden_pup_whine.wav	DV	golden	small	whine	pup	D10	9	1.77623	1.03359	4.75805
dog	sel.01.growl.wav	DV	NA	small	growl	NA	D11	NA	1.02018	0.947461	4.76474
dog	sel.01.adult_howl.wav	DV	NA	NA	howl	adult	D2	NA	3.55246	0.344531	4.79662
dog	sel.01.whine.wav	DV	NA	NA	whine	NA	D24	NA	0.985425	0.516797	4.86676
dog	sel.06.adult_howl.wav	DV	NA	NA	howl	adult	D2	NA	3.20166	0.344531	4.89161
dog	sel.03.adult_howl.wav	DV	NA	NA	howl	adult	D2	NA	3.31456	0.344531	4.91535
dog	sel.01.ch01-02.220909.163102.58.shiba inu_pup_howl.wav	DV	shiba inu	small	howl	adult	D7	9	0.919434	0.60293	4.96172
dog	sel.09.golden_pup_whine.wav	DV	golden	small	whine	pup	D10	9	1.3936	1.03359	4.99129
dog	sel.05.adult_howl.wav	DV	NA	NA	howl	adult	D2	NA	3.0926	0.430664	5.08156
dog	sel.02.newfoundland_bark.wav	DV	newfoundland	large	bark	adult	D16	56.25	1.3936	0.689063	5.10959
dog	sel.11.small_adult_whines.wav	DV	NA	small	whine	adult	D29	NA	1.44275	1.20586	5.12141
dog	sel.07.Akita_pup_bark.wav	DV	akita	small	bark	pup	D3	12.5	2.1868	0.689063	5.1742
dog	sel.02.adult_howl.wav	DV	NA	NA	howl	adult	D2	NA	2.26391	0.344531	5.20032
dog	sel.02.howl.wav	DV	NA	NA	howl	NA	D13	NA	3.31456	0.344531	5.35345
dog	sel.01.westie_bark.wav	DV	west highland terrier	small	bark	adult	D23	7.875	1.44275	1.20586	5.52145
dog	sel.03.ch01-02.220909.163112.43.shiba inu_pup_howl.wav	DV	shiba inu	small	howl	adult	D7	9	1.71573	0.689063	5.56553
dog	sel.01.Cane corso_growling.wav	DV	cane corso	large	growl	adult	D6	45	0.951858	0.172266	5.65476
dog	sel.08.fox terrier_bark.wav	DV	fox terrier	small	bark	adult	D9	7.425	1.90372	0.689063	5.7512
dog	sel.07.small_adult_growls.wav	DV	Boston Terrier	small	growl	adult	D28	8.325	1.5463	0.947461	5.84308
dog	sel.11.howl.wav	DV	NA	NA	howl	NA	D13	NA	0.565978	0.344531	5.98789
dog	sel.01.howl.wav	DV	NA	NA	howl	NA	D13	NA	0.888115	0.60293	6.05678
dog	sel.10.howl.wav	DV	NA	NA	howl	NA	D13	NA	0.585938	0.344531	6.12553
dog	sel.08.small_adult_snarl.wav	DV	NA	small	snarl	adult	D21	NA	0.510088	0.172266	6.19778
dog	sel.02.Akita_pup_bark.wav	DV	akita	small	bark	pup	D3	12.5	1.83887	0.861328	6.2742
dog	sel.05.golden_pup_whine.wav	DV	golden	small	whine	pup	D10	9	0.627992	0.861328	6.29741
dog	sel.05.howl.wav	DV	NA	NA	howl	NA	D13	NA	1.25598	0.344531	6.33202
dog	sel.09.howl.wav	DV	NA	NA	howl	NA	D13	NA	0.546699	0.344531	6.33202
dog	sel.12.howl.wav	DV	NA	NA	howl	NA	D13	NA	0.606601	0.344531	6.33202
dog	sel.01.large_adult_whines_cats.wav	DV	NA	large	whine	adult	D27	NA	0.985425	0.516797	6.45011
dog	sel.01.rottweiler_growl.wav	DV	rottweiler	large	growl	adult	D19	48.375	0.919434	0.344531	6.53002
dog	sel.06.howl.wav	DV	NA	NA	howl	NA	D13	NA	0.746813	0.344531	7.08912
dog	sel.02.malamute_adult_growl.wav	DV	malamute	large	growl	adult	D15	36	1.49363	0.689063	7.44415
dog	sel.06.golden_pup_whine.wav	DV	golden	small	whine	pup	D10	9	0.459717	0.947461	7.6502
dog	sel.01.small_pup_howl.wav	DV	NA	small	howl	pup	D25	NA	0.510088	0.947461	7.77671
dog	sel.04.Cane corso_growling.wav	DV	cane corso	large	growl	adult	D6	45	1.83887	0.172266	7.85381
dog	sel.08.howl.wav	DV	NA	NA	howl	NA	D13	NA	0.459717	0.344531	8.1215
dog	sel.05.small_adult_snarl.wav	DV	NA	small	snarl	adult	D21	NA	2.1868	0.861328	8.12896
dog	sel.07.Cane corso_growling.wav	DV	cane corso	large	growl	adult	D6	45	0.373406	0.172266	8.32503
dog	sel.09.Akita_pup_bark.wav	DV	akita	small	bark	pup	D3	12.5	2.34375	0.861328	8.55571
dog	sel.07.golden_pup_whine.wav	DV	golden	small	whine	pup	D10	9	1.30028	1.11973	8.58315
dog	sel.06.ch01-02.220909.163128.44.shiba inu_pup_howl.wav	DV	shiba inu	small	howl	adult	D7	9	0.386575	0.689063	8.61077
dog	sel.02.husky_howl.wav	DV	husky	large	howl	adult	D14	21.375	1.2132	0.60293	8.99481
dog	sel.07.howl.wav	DV	NA	NA	howl	NA	D13	NA	0.606601	0.344531	9.56685
dog	sel.02.boxer_bark.wav	DV	boxer	large	bark	adult	D5	32.625	1.02018	1.03359	9.82902
dog	sel.01.husky_howl.wav	DV	husky	large	howl	adult	D14	21.375	2.98725	0.516797	13.2945
human	sel.02.L11_italian_man1.wav	ADS	NA	NA	italian	man	H12	NA	2.69226	NA	1.50195
human	sel.04.L10_vietnamese_man1.wav	ADS	NA	NA	vietnamese	man	H23	NA	5.57441	NA	1.56782
human	sel.08.L21_vietnamese_woman3.wav	ADS	NA	NA	vietnamese	woman	H28	NA	6.62913	NA	1.57719
human	sel.03.L23_japanese_woman3.wav	ADS	NA	NA	japanese	woman	H21	NA	3.43145	NA	1.59807
human	sel.02.L10_vietnamese_man1.wav	ADS	NA	NA	vietnamese	man	H23	NA	6.40331	NA	1.62662
human	sel.02.L15_vietnamese_woman2.wav	ADS	NA	NA	vietnamese	woman	H27	NA	5.9745	NA	1.68968
human	sel.04.L16_french_woman2.wav	ADS	NA	NA	french	woman	H11	NA	4.08071	NA	1.70535
human	sel.04.L7_vietnamese_woman1.wav	ADS	NA	NA	vietnamese	woman	H26	NA	2.4264	NA	1.74277
human	sel.04.L11_italian_man1.wav	ADS	NA	NA	italian	man	H12	NA	3.9417	NA	1.80231
human	sel.04.L20_vietnamese_man2.wav	ADS	NA	NA	vietnamese	man	H24	NA	4.6875	NA	1.80435
human	sel.03.L8_french_man2.wav	ADS	NA	NA	french	man	H07	NA	10.4022	NA	1.82655
human	sel.01.L18_japanese_woman2.wav	ADS	NA	NA	japanese	woman	H20	NA	2.51197	NA	1.86542
human	sel.02.L19_italian_man3.wav	ADS	NA	NA	italian	man	H14	NA	4.6875	NA	1.86884
human	sel.04.L18_japanese_woman2.wav	ADS	NA	NA	japanese	woman	H20	NA	7.61487	NA	1.91653
human	sel.05.L15_vietnamese_woman2.wav	ADS	NA	NA	vietnamese	woman	H27	NA	2.7872	NA	1.9344
human	sel.03.L17_french_man3.wav	ADS	NA	NA	french	man	H08	NA	2.98725	NA	1.95599
human	sel.01.L15_vietnamese_woman2.wav	ADS	NA	NA	vietnamese	woman	H27	NA	1.71573	NA	1.981
human	sel.05.L4_french_man1.wav	ADS	NA	NA	french	man	H06	NA	6.62913	NA	1.98483
human	sel.04.L2_japanese_man1.wav	ADS	NA	NA	japanese	man	H15	NA	2.4264	NA	2.00193
human	sel.04.L15_vietnamese_woman2.wav	ADS	NA	NA	vietnamese	woman	H27	NA	6.8629	NA	2.00431
human	sel.06.L3_japanese_man2.wav	ADS	NA	NA	japanese	man	H16	NA	2.98725	NA	2.00848
human	sel.02.L1_french_woman1.wav	ADS	NA	NA	french	woman	H10	NA	2.98725	NA	2.08701
human	sel.05.L9_english_man2.wav	ADS	NA	NA	english	man	H02	NA	1.49363	NA	2.14009
human	sel.04.L3_japanese_man2.wav	ADS	NA	NA	japanese	man	H16	NA	4.8528	NA	2.15585
human	sel.01.L1_french_woman1.wav	ADS	NA	NA	french	woman	H10	NA	2.69226	NA	2.17145
human	sel.05.L12_english_man3.wav	ADS	NA	NA	english	man	H03	NA	4.37359	NA	2.19664
human	sel.03.L16_french_woman2.wav	ADS	NA	NA	french	woman	H11	NA	4.52783	NA	2.22143
human	sel.01.L11_italian_man1.wav	ADS	NA	NA	italian	man	H12	NA	5.9745	NA	2.23707
human	sel.03.L7_vietnamese_woman1.wav	ADS	NA	NA	vietnamese	woman	H26	NA	5.02394	NA	2.27057
human	sel.02.L13_italian_man2.wav	ADS	NA	NA	italian	man	H13	NA	5.02394	NA	2.2812
human	sel.03.L10_vietnamese_man1.wav	ADS	NA	NA	vietnamese	man	H23	NA	6.40331	NA	2.29683
human	sel.05.L23_japanese_man2.wav	ADS	NA	NA	japanese	man	H17	NA	4.22461	NA	2.3266
human	sel.05.L20_vietnamese_man2.wav	ADS	NA	NA	vietnamese	man	H24	NA	7.61487	NA	2.3483
human	sel.04.L24_japanese_man3.wav	ADS	NA	NA	japanese	man	H18	NA	3.67774	NA	2.35732
human	sel.01.L17_french_man3.wav	ADS	NA	NA	french	man	H08	NA	7.8834	NA	2.3842
human	sel.04.L23_japanese_woman3.wav	ADS	NA	NA	japanese	woman	H21	NA	2.7872	NA	2.41274
human	sel.01.L9_english_man2.wav	ADS	NA	NA	english	man	H02	NA	2.1868	NA	2.44247
human	sel.06.L21_vietnamese_man3.wav	ADS	NA	NA	vietnamese	man	H25	NA	5.77099	NA	2.44891
human	sel.05.L24_japanese_man3.wav	ADS	NA	NA	japanese	man	H18	NA	7.35548	NA	2.45653
human	sel.01.L7_vietnamese_woman1.wav	ADS	NA	NA	vietnamese	woman	H26	NA	1.71573	NA	2.47971
human	sel.03.L18_japanese_woman2.wav	ADS	NA	NA	japanese	woman	H20	NA	1.65728	NA	2.49574
human	sel.09.L23_japanese_man2.wav	ADS	NA	NA	japanese	man	H17	NA	4.08071	NA	2.49891
human	sel.04.L5_english_man1.wav	ADS	NA	NA	english	man	H01	NA	3.55246	NA	2.51195
human	sel.09.L21_vietnamese_woman3.wav	ADS	NA	NA	vietnamese	woman	H28	NA	4.8528	NA	2.55213
human	sel.07.L23_japanese_man2.wav	ADS	NA	NA	japanese	man	H17	NA	6.8629	NA	2.55376
human	sel.02.L18_japanese_woman2.wav	ADS	NA	NA	japanese	woman	H20	NA	4.37359	NA	2.56385
human	sel.02.L20_vietnamese_man2.wav	ADS	NA	NA	vietnamese	man	H24	NA	7.35548	NA	2.59374
human	sel.03.L20_vietnamese_man2.wav	ADS	NA	NA	vietnamese	man	H24	NA	3.67774	NA	2.60039
human	sel.05.L13_italian_man2.wav	ADS	NA	NA	italian	man	H13	NA	3.0926	NA	2.66011
human	sel.03.L15_vietnamese_woman2.wav	ADS	NA	NA	vietnamese	woman	H27	NA	2.69226	NA	2.72095
human	sel.05.L5_english_man1.wav	ADS	NA	NA	english	man	H01	NA	5.20111	NA	2.72957
human	sel.05.L8_french_man2.wav	ADS	NA	NA	french	man	H07	NA	2.11231	NA	2.74442
human	sel.01.L13_italian_man2.wav	ADS	NA	NA	italian	man	H13	NA	3.31456	NA	2.75107
human	sel.03.L2_japanese_man1.wav	ADS	NA	NA	japanese	man	H15	NA	3.55246	NA	2.77866
human	sel.05.L14_english_woman2.wav	ADS	NA	NA	english	woman	H05	NA	3.20166	NA	2.7976
human	sel.04.L4_frenc_man1.wav	ADS	NA	NA	french	man	H06	NA	1.34613	NA	2.81472
human	sel.07.L3_japanese_man2.wav	ADS	NA	NA	japanese	man	H16	NA	4.22461	NA	2.81624
human	sel.01.L4_french_man1.wav	ADS	NA	NA	french	man	H06	NA	3.43145	NA	2.86313
human	sel.02.L17_french_man3.wav	ADS	NA	NA	french	man	H08	NA	2.1868	NA	2.86524
human	sel.04.L12_english_man3.wav	ADS	NA	NA	english	man	H03	NA	5.02394	NA	2.88175
human	sel.02.L16_french_woman2.wav	ADS	NA	NA	french	woman	H11	NA	5.77099	NA	2.89456
human	sel.05.L3_japanese_man2.wav	ADS	NA	NA	japanese	man	H16	NA	3.67774	NA	2.90356
human	sel.03.L3_japanese_man2.wav	ADS	NA	NA	japanese	man	H16	NA	2.7872	NA	2.95268
human	sel.06.L23_japanese_man2.wav	ADS	NA	NA	japanese	man	H17	NA	2.4264	NA	2.96109
human	sel.04.L8_french_man2.wav	ADS	NA	NA	french	man	H07	NA	1.5463	NA	2.99939
human	sel.03.L22_french_man4.wav	ADS	NA	NA	french	man	H09	NA	6.40331	NA	3.04703
human	sel.03.L4_french_man1.wav	ADS	NA	NA	french	man	H06	NA	2.34375	NA	3.119
human	sel.02.L4_french_man1.wav	ADS	NA	NA	french	man	H06	NA	5.57441	NA	3.17431
human	sel.01.L23_japanese_woman3.wav	ADS	NA	NA	japanese	woman	H21	NA	2.60055	NA	3.18828
human	sel.02.L7_vietnamese_woman1.wav	ADS	NA	NA	vietnamese	woman	H26	NA	1.30028	NA	3.21664
human	sel.01.L12_english_man3.wav	ADS	NA	NA	english	man	H03	NA	3.80743	NA	3.22077
human	sel.03.L13_italian_man2.wav	ADS	NA	NA	italian	man	H13	NA	6.62913	NA	3.22093
human	sel.03.L5_english_man1.wav	ADS	NA	NA	english	man	H01	NA	3.0926	NA	3.22381
human	sel.02.L8_french_man2.wav	ADS	NA	NA	french	man	H07	NA	7.10492	NA	3.56497
human	sel.01.L16_french_woman2.wav	ADS	NA	NA	french	woman	H11	NA	4.52783	NA	3.62379
human	sel.01.L5_english_man1.wav	ADS	NA	NA	english	man	H01	NA	3.55246	NA	3.6812
human	sel.03.L9_english_man2.wav	ADS	NA	NA	english	man	H02	NA	2.60055	NA	3.69859
human	sel.03.L12_english_man3.wav	ADS	NA	NA	english	man	H03	NA	4.37359	NA	3.70812
human	sel.01.L21_vietnamese_man3.wav	ADS	NA	NA	vietnamese	man	H25	NA	3.31456	NA	3.72209
human	sel.01.L8_french_man2.wav	ADS	NA	NA	french	man	H07	NA	5.02394	NA	3.73184
human	sel.01.L3_japanese_woman1.wav	ADS	NA	NA	japanese	woman	H19	NA	2.26391	NA	3.80955
human	sel.04.L13_italian_man2.wav	ADS	NA	NA	italian	man	H13	NA	1.83887	NA	3.81964
human	sel.05.L16_french_woman2.wav	ADS	NA	NA	french	woman	H11	NA	7.61487	NA	3.83696
human	sel.05.L7_vietnamese_woman1.wav	ADS	NA	NA	vietnamese	woman	H26	NA	2.1868	NA	3.84401
human	sel.04.L6_english_woman1.wav	ADS	NA	NA	english	woman	H04	NA	3.80743	NA	3.96766
human	sel.02.L3_japanese_woman1.wav	ADS	NA	NA	japanese	woman	H19	NA	2.04035	NA	3.98964
human	sel.05.L1_french_woman1.wav	ADS	NA	NA	french	woman	H10	NA	2.51197	NA	3.99302
human	sel.01.L22_french_man4.wav	ADS	NA	NA	french	man	H09	NA	4.52783	NA	4.03252
human	sel.02.L2_japanese_man1.wav	ADS	NA	NA	japanese	man	H15	NA	3.20166	NA	4.12395
human	sel.02.L9_english_man2.wav	ADS	NA	NA	english	man	H02	NA	2.04035	NA	4.22197
human	sel.01.L14_english_woman2.wav	ADS	NA	NA	english	woman	H05	NA	6.40331	NA	4.29066
human	sel.08.L23_japanese_man2.wav	ADS	NA	NA	japanese	man	H17	NA	5.77099	NA	4.33195
human	sel.03.L14_english_woman2.wav	ADS	NA	NA	english	woman	H05	NA	1.05615	NA	4.38113
human	sel.02.L12_english_man3.wav	ADS	NA	NA	english	man	H03	NA	2.04035	NA	4.4851
human	sel.04.L14_english_woman2.wav	ADS	NA	NA	english	woman	H05	NA	1.30028	NA	4.49426
human	sel.01.L19_italian_man3.wav	ADS	NA	NA	italian	man	H14	NA	1.30028	NA	4.53676
human	sel.03.L19_italian_man3.wav	ADS	NA	NA	italian	man	H14	NA	3.43145	NA	4.70429
human	sel.04.L1_french_woman1.wav	ADS	NA	NA	french	woman	H10	NA	1.97085	NA	4.71683
human	sel.03.L21_vietnamese_man3.wav	ADS	NA	NA	vietnamese	man	H25	NA	5.02394	NA	4.76011
human	sel.02.L22_french_man4.wav	ADS	NA	NA	french	man	H09	NA	3.31456	NA	4.7783
human	sel.05.L6_english_woman1.wav	ADS	NA	NA	english	woman	H04	NA	1.49363	NA	5.05333
human	sel.02.L6_english_woman1.wav	ADS	NA	NA	english	woman	H04	NA	2.26391	NA	5.61261
human	sel.02.L14_english_woman2.wav	ADS	NA	NA	english	woman	H05	NA	4.6875	NA	5.7083
human	sel.05.L18_japanese_woman2.wav	ADS	NA	NA	japanese	woman	H20	NA	6.40331	NA	5.85168
human	sel.04.L9_english_man2.wav	ADS	NA	NA	english	man	H02	NA	1.65728	NA	6.15265
human	sel.03.L1_french_woman1.wav	ADS	NA	NA	french	woman	H10	NA	3.20166	NA	6.47807
human	sel.04.DDS17_english_woman5.wav	DDS	NA	NA	english	woman	DDS13	NA	2.7872	NA	1.5034
human	sel.12.DDS4_english_woman2.wav	DDS	NA	NA	english	woman	DDS10	NA	3.80743	NA	1.51594
human	sel.13.DDS3_english_woman1.wav	DDS	NA	NA	english	woman	DDS9	NA	3.20166	NA	1.5276
human	sel.11.DDS22_japanese_woman4.wav	DDS	NA	NA	japanese	woman	DDS4	NA	2.60055	NA	1.53503
human	sel.01.DDS23_french_woman3.wav	DDS	NA	NA	french	woman	DDS18	NA	5.38452	NA	1.53921
human	sel.10.DDS9_english_man1.wav	DDS	NA	NA	english	man	DDS7	NA	2.1868	NA	1.53998
human	sel.01.DDS10_english_man1.wav	DDS	NA	NA	english	man	DDS7	NA	2.1868	NA	1.54782
human	sel.05.DDS9_english_man1.wav	DDS	NA	NA	english	man	DDS7	NA	4.37359	NA	1.57002
human	sel.12.DDS22_japanese_woman4.wav	DDS	NA	NA	japanese	woman	DDS4	NA	5.38452	NA	1.571
human	sel.09.DDS9_english_man1.wav	DDS	NA	NA	english	man	DDS7	NA	5.02394	NA	1.57753
human	sel.08.DDS16_english_woman4.wav	DDS	NA	NA	english	woman	DDS12	NA	2.51197	NA	1.57825
human	sel.03.DDS8_vietnamese_man1.wav	DDS	NA	NA	vietnamese	man	DDS5	NA	1.97085	NA	1.59082
human	sel.04.DDS10_english_man1.wav	DDS	NA	NA	english	man	DDS7	NA	2.69226	NA	1.60737
human	sel.15.DDS21_japanese_woman3.wav	DDS	NA	NA	japanese	woman	DDS3	NA	4.22461	NA	1.64841
human	sel.01.DDS8_vietnamese_man1.wav	DDS	NA	NA	vietnamese	man	DDS5	NA	4.37359	NA	1.67605
human	sel.01.DDS18_french_man1.wav	DDS	NA	NA	french	man	DDS15	NA	6.62913	NA	1.68884
human	sel.18.DDS16_english_woman4.wav	DDS	NA	NA	english	woman	DDS12	NA	3.31456	NA	1.69408
human	sel.02.DDS19_italian_man2.wav	DDS	NA	NA	italian	man	DDS20	NA	4.8528	NA	1.70528
human	sel.05.DDS16_english_woman4.wav	DDS	NA	NA	english	woman	DDS12	NA	3.9417	NA	1.70857
human	sel.03.DDS6_french_woman1.wav	DDS	NA	NA	french	woman	DDS16	NA	3.67774	NA	1.70927
human	sel.02.DDS7_french_woman2.wav	DDS	NA	NA	french	woman	DDS17	NA	3.80743	NA	1.71492
human	sel.14.DDS3_english_woman1.wav	DDS	NA	NA	english	woman	DDS9	NA	1.97085	NA	1.72311
human	sel.09.DDS21_japanese_woman3.wav	DDS	NA	NA	japanese	woman	DDS3	NA	7.61487	NA	1.72667
human	sel.10.DDS21_japanese_woman3.wav	DDS	NA	NA	japanese	woman	DDS3	NA	1.83887	NA	1.72667
human	sel.21.DDS3_english_woman1.wav	DDS	NA	NA	english	woman	DDS9	NA	5.57441	NA	1.73166
human	sel.08.DDS3_english_woman1.wav	DDS	NA	NA	english	woman	DDS9	NA	5.02394	NA	1.74444
human	sel.01.DDS12_italian_man1.wav	DDS	NA	NA	italian	man	DDS19	NA	3.80743	NA	1.74778
human	sel.07.DDS12_italian_man1.wav	DDS	NA	NA	italian	man	DDS19	NA	1.90372	NA	1.74778
human	sel.02.DDS17_english_woman5.wav	DDS	NA	NA	english	woman	DDS13	NA	2.26391	NA	1.75025
human	sel.14.DDS16_english_woman4.wav	DDS	NA	NA	english	woman	DDS12	NA	3.0926	NA	1.76649
human	sel.02.DDS6_french_woman1.wav	DDS	NA	NA	french	woman	DDS16	NA	3.67774	NA	1.77501
human	sel.04.DDS4_english_woman2.wav	DDS	NA	NA	english	woman	DDS10	NA	2.1868	NA	1.77728
human	sel.02.DDS2_japanese_woman2.wav	DDS	NA	NA	japanese	woman	DDS2	NA	2.7872	NA	1.78118
human	sel.02.DDS5_vietnamese_woman1.wav	DDS	NA	NA	vietnamese	woman	DDS6	NA	6.18519	NA	1.78771
human	sel.01.DDS3_english_woman1.wav	DDS	NA	NA	english	woman	DDS9	NA	2.1868	NA	1.79136
human	sel.03.DDS9_english_man1.wav	DDS	NA	NA	english	man	DDS7	NA	2.34375	NA	1.83293
human	sel.08.DDS9_english_man1.wav	DDS	NA	NA	english	man	DDS7	NA	3.80743	NA	1.84045
human	sel.01.DDS5_vietnamese_woman1.wav	DDS	NA	NA	vietnamese	woman	DDS6	NA	2.69226	NA	1.84977
human	sel.01.DDS7_french_woman2.wav	DDS	NA	NA	french	woman	DDS17	NA	2.34375	NA	1.85707
human	sel.01.DDS20_english_woman6.wav	DDS	NA	NA	english	woman	DDS14	NA	1.90372	NA	1.87644
human	sel.04.DDS5_vietnamese_woman1.wav	DDS	NA	NA	vietnamese	woman	DDS6	NA	4.08071	NA	1.88701
human	sel.02.DDS4_english_woman2.wav	DDS	NA	NA	english	woman	DDS10	NA	8.74718	NA	1.90424
human	sel.04.DDS1_japanese_woman1.wav	DDS	NA	NA	japanese	woman	DDS1	NA	4.52783	NA	1.90696
human	sel.12.DDS16_english_woman4.wav	DDS	NA	NA	english	woman	DDS12	NA	1.90372	NA	1.9402
human	sel.10.DDS1_japanese_woman1.wav	DDS	NA	NA	japanese	woman	DDS1	NA	3.43145	NA	1.94889
human	sel.03.DDS2_japanese_woman2.wav	DDS	NA	NA	japanese	woman	DDS2	NA	1.97085	NA	1.95712
human	sel.03.DDS22_japanese_woman4.wav	DDS	NA	NA	japanese	woman	DDS4	NA	6.8629	NA	1.96673
human	sel.06.DDS4_english_woman2.wav	DDS	NA	NA	english	woman	DDS10	NA	5.57441	NA	1.98639
human	sel.11.DDS1_japanese_woman1.wav	DDS	NA	NA	japanese	woman	DDS1	NA	2.51197	NA	1.99079
human	sel.07.DDS6_french_woman1.wav	DDS	NA	NA	french	woman	DDS16	NA	2.04035	NA	2.0051
human	sel.01.DDS1_japanese_woman1.wav	DDS	NA	NA	japanese	woman	DDS1	NA	2.7872	NA	2.01175
human	sel.16.DDS4_english_woman2.wav	DDS	NA	NA	english	woman	DDS10	NA	6.8629	NA	2.03118
human	sel.01.DDS16_english_woman4.wav	DDS	NA	NA	english	woman	DDS12	NA	3.55246	NA	2.04156
human	sel.20.DDS4_english_woman2.wav	DDS	NA	NA	english	woman	DDS10	NA	3.9417	NA	2.04612
human	sel.01.DDS9_english_man1.wav	DDS	NA	NA	english	man	DDS7	NA	4.52783	NA	2.05079
human	sel.05.DDS15_italian_woman2.wav	DDS	NA	NA	italian	woman	DDS22	NA	3.9417	NA	2.06612
human	sel.01.DDS2_japanese_woman2.wav	DDS	NA	NA	japanese	woman	DDS2	NA	2.26391	NA	2.07805
human	sel.03.DDS21_japanese_woman3.wav	DDS	NA	NA	japanese	woman	DDS3	NA	2.88549	NA	2.08138
human	sel.15.DDS4_english_woman2.wav	DDS	NA	NA	english	woman	DDS10	NA	2.4264	NA	2.10587
human	sel.02.DDS10_english_man1.wav	DDS	NA	NA	english	man	DDS7	NA	5.02394	NA	2.1332
human	sel.04.DDS21_japanese_woman3.wav	DDS	NA	NA	japanese	woman	DDS3	NA	2.88549	NA	2.13356
human	sel.12.DDS3_english_woman1.wav	DDS	NA	NA	english	woman	DDS9	NA	2.98725	NA	2.13683
human	sel.11.DDS4_english_woman2.wav	DDS	NA	NA	english	woman	DDS10	NA	3.31456	NA	2.1432
human	sel.04.DDS12_italian_man1.wav	DDS	NA	NA	italian	man	DDS19	NA	3.55246	NA	2.14562
human	sel.19.DDS4_english_woman2.wav	DDS	NA	NA	english	woman	DDS10	NA	1.44275	NA	2.15812
human	sel.03.DDS10_english_man1.wav	DDS	NA	NA	english	man	DDS7	NA	2.98725	NA	2.17288
human	sel.05.DDS7_french_woman2.wav	DDS	NA	NA	french	woman	DDS17	NA	2.1868	NA	2.22136
human	sel.04.DDS20_english_woman6.wav	DDS	NA	NA	english	woman	DDS14	NA	3.9417	NA	2.22968
human	sel.12.DDS21_japanese_woman3.wav	DDS	NA	NA	japanese	woman	DDS3	NA	3.9417	NA	2.24832
human	sel.04.DDS9_english_man1.wav	DDS	NA	NA	english	man	DDS7	NA	4.8528	NA	2.29866
human	sel.14.DDS21_japanese_woman3.wav	DDS	NA	NA	japanese	woman	DDS3	NA	2.98725	NA	2.30048
human	sel.01.DDS17_english_woman5.wav	DDS	NA	NA	english	woman	DDS13	NA	3.43145	NA	2.31118
human	sel.01.DDS14_italian_woman1.wav	DDS	NA	NA	italian	woman	DDS21	NA	3.80743	NA	2.33866
human	sel.20.DDS5_vietnamese_woman1.wav	DDS	NA	NA	vietnamese	woman	DDS6	NA	4.37359	NA	2.35875
human	sel.15.DDS22_japanese_woman4.wav	DDS	NA	NA	japanese	woman	DDS4	NA	2.26391	NA	2.37447
human	sel.15.DDS5_vietnamese_woman1.wav	DDS	NA	NA	vietnamese	woman	DDS6	NA	1.44275	NA	2.38358
human	sel.08.DDS21_japanese_woman3.wav	DDS	NA	NA	japanese	woman	DDS3	NA	1.90372	NA	2.38395
human	sel.02.DDS9_english_man1.wav	DDS	NA	NA	english	man	DDS7	NA	1.71573	NA	2.40385
human	sel.02.DDS1_japanese_woman1.wav	DDS	NA	NA	japanese	woman	DDS1	NA	3.0926	NA	2.40989
human	sel.03.DDS18_french_man1.wav	DDS	NA	NA	french	man	DDS15	NA	3.9417	NA	2.42111
human	sel.01.DDS4_english_woman2.wav	DDS	NA	NA	english	woman	DDS10	NA	6.40331	NA	2.43444
human	sel.10.DDS5_vietnamese_woman1.wav	DDS	NA	NA	vietnamese	woman	DDS6	NA	2.51197	NA	2.44567
human	sel.06.DDS15_italian_woman2.wav	DDS	NA	NA	italian	woman	DDS22	NA	3.9417	NA	2.45252
human	sel.05.DDS12_italian_man1.wav	DDS	NA	NA	italian	man	DDS19	NA	1.60083	NA	2.47245
human	sel.17.DDS5_vietnamese_woman1.wav	DDS	NA	NA	vietnamese	woman	DDS6	NA	2.11231	NA	2.49531
human	sel.09.DDS22_japanese_woman4.wav	DDS	NA	NA	japanese	woman	DDS4	NA	1.60083	NA	2.50639
human	sel.07.DDS2_japanese_woman2.wav	DDS	NA	NA	japanese	woman	DDS2	NA	5.02394	NA	2.51785
human	sel.08.DDS20_english_woman6.wav	DDS	NA	NA	english	woman	DDS14	NA	5.38452	NA	2.52787
human	sel.04.DDS8_vietnamese_man1.wav	DDS	NA	NA	vietnamese	man	DDS5	NA	2.88549	NA	2.54247
human	sel.01.DDS21_japanese_woman3.wav	DDS	NA	NA	japanese	woman	DDS3	NA	1.44275	NA	2.57172
human	sel.03.DDS1_japanese_woman1.wav	DDS	NA	NA	japanese	woman	DDS1	NA	1.77623	NA	2.59848
human	sel.06.DDS1_japanese_woman1.wav	DDS	NA	NA	japanese	woman	DDS1	NA	6.40331	NA	2.61946
human	sel.06.DDS19_italian_man2.wav	DDS	NA	NA	italian	man	DDS20	NA	1.77623	NA	2.62483
human	sel.02.DDS21_japanese_woman3.wav	DDS	NA	NA	japanese	woman	DDS3	NA	2.60055	NA	2.66039
human	sel.02.DDS18_french_man1.wav	DDS	NA	NA	french	man	DDS15	NA	7.35548	NA	2.66519
human	sel.04.DDS16_english_woman4.wav	DDS	NA	NA	english	woman	DDS12	NA	5.02394	NA	2.67864
human	sel.14.DDS4_english_woman2.wav	DDS	NA	NA	english	woman	DDS10	NA	1.30028	NA	2.70324
human	sel.14.DDS5_vietnamese_woman1.wav	DDS	NA	NA	vietnamese	woman	DDS6	NA	2.1868	NA	2.71878
human	sel.07.DDS9_english_man1.wav	DDS	NA	NA	english	man	DDS7	NA	1.5463	NA	2.73435
human	sel.10.DDS16_english_woman4.wav	DDS	NA	NA	english	woman	DDS12	NA	1.97085	NA	2.78
human	sel.05.DDS10_english_man1.wav	DDS	NA	NA	english	man	DDS7	NA	5.02394	NA	2.8178
human	sel.03.DDS5_vietnamese_woman1.wav	DDS	NA	NA	vietnamese	woman	DDS6	NA	1.44275	NA	2.89256
human	sel.07.DDS19_italian_man2.wav	DDS	NA	NA	italian	man	DDS20	NA	3.9417	NA	2.94624
human	sel.10.DDS22_japanese_woman4.wav	DDS	NA	NA	japanese	woman	DDS4	NA	3.20166	NA	2.95009
human	sel.01.DDS19_italian_man2.wav	DDS	NA	NA	italian	man	DDS20	NA	1.05615	NA	2.95517
human	sel.02.DDS14_italian_woman1.wav	DDS	NA	NA	italian	woman	DDS21	NA	2.1868	NA	3.08755
human	sel.13.DDS4_english_woman2.wav	DDS	NA	NA	english	woman	DDS10	NA	2.34375	NA	3.09156
human	sel.13.DDS5_vietnamese_woman1.wav	DDS	NA	NA	vietnamese	woman	DDS6	NA	1.65728	NA	3.11601
human	sel.03.DDS17_english_woman5.wav	DDS	NA	NA	english	woman	DDS13	NA	2.1868	NA	3.15263
human	sel.13.DDS21_japanese_woman3.wav	DDS	NA	NA	japanese	woman	DDS3	NA	1.34613	NA	3.15594
human	sel.16.DDS22_japanese_woman4.wav	DDS	NA	NA	japanese	woman	DDS4	NA	2.34375	NA	3.16594
human	sel.04.DDS19_italian_man2.wav	DDS	NA	NA	italian	man	DDS20	NA	1.5463	NA	3.1873
human	sel.05.DDS1_japanese_woman1.wav	DDS	NA	NA	japanese	woman	DDS1	NA	2.51197	NA	3.22717
human	sel.10.DDS3_english_woman1.wav	DDS	NA	NA	english	woman	DDS9	NA	3.9417	NA	3.25429
human	sel.08.DDS2_japanese_woman2.wav	DDS	NA	NA	japanese	woman	DDS2	NA	4.22461	NA	3.41939
human	sel.08.DDS5_vietnamese_woman1.wav	DDS	NA	NA	vietnamese	woman	DDS6	NA	2.11231	NA	3.43878
human	sel.16.DDS5_vietnamese_woman1.wav	DDS	NA	NA	vietnamese	woman	DDS6	NA	1.25598	NA	3.43878
human	sel.08.DDS14_italian_woman1.wav	DDS	NA	NA	italian	woman	DDS21	NA	3.0926	NA	3.50798
human	sel.09.DDS4_english_woman2.wav	DDS	NA	NA	english	woman	DDS10	NA	4.22461	NA	3.562
human	sel.17.DDS4_english_woman2.wav	DDS	NA	NA	english	woman	DDS10	NA	0.888115	NA	3.562
human	sel.10.DDS19_italian_man2.wav	DDS	NA	NA	italian	man	DDS20	NA	3.55246	NA	3.59796
human	sel.02.DDS15_italian_woman2.wav	DDS	NA	NA	italian	woman	DDS22	NA	2.7872	NA	3.7029
human	sel.06.DDS14_italian_woman1.wav	DDS	NA	NA	italian	woman	DDS21	NA	1.44275	NA	3.70506
human	sel.11.DDS16_english_woman4.wav	DDS	NA	NA	english	woman	DDS12	NA	3.9417	NA	3.70662
human	sel.19.DDS5_vietnamese_woman1.wav	DDS	NA	NA	vietnamese	woman	DDS6	NA	3.43145	NA	3.73673
human	sel.07.DDS4_english_woman2.wav	DDS	NA	NA	english	woman	DDS10	NA	3.55246	NA	3.76363
human	sel.05.DDS4_english_woman2.wav	DDS	NA	NA	english	woman	DDS10	NA	2.60055	NA	3.80095
human	sel.05.DDS5_vietnamese_woman1.wav	DDS	NA	NA	vietnamese	woman	DDS6	NA	4.22461	NA	3.92295
human	sel.03.DDS14_italian_woman1.wav	DDS	NA	NA	italian	woman	DDS21	NA	1.90372	NA	3.94154
human	sel.11.DDS9_english_man1.wav	DDS	NA	NA	english	man	DDS7	NA	5.20111	NA	3.97381
human	sel.16.DDS3_english_woman1.wav	DDS	NA	NA	english	woman	DDS9	NA	2.7872	NA	4.09449
human	sel.03.DDS15_italian_woman2.wav	DDS	NA	NA	italian	woman	DDS22	NA	3.80743	NA	4.10537
human	sel.05.DDS19_italian_man2.wav	DDS	NA	NA	italian	man	DDS20	NA	1.30028	NA	4.11578
human	sel.13.DDS22_japanese_woman4.wav	DDS	NA	NA	japanese	woman	DDS4	NA	2.11231	NA	4.16129
human	sel.12.DDS5_vietnamese_woman1.wav	DDS	NA	NA	vietnamese	woman	DDS6	NA	2.69226	NA	4.56848
human	sel.07.DDS16_english_woman4.wav	DDS	NA	NA	english	woman	DDS12	NA	1.83887	NA	4.58986
human	sel.10.DDS4_english_woman2.wav	DDS	NA	NA	english	woman	DDS10	NA	1.83887	NA	4.59249
human	sel.11.DDS5_vietnamese_woman1.wav	DDS	NA	NA	vietnamese	woman	DDS6	NA	1.60083	NA	4.75472
human	sel.18.DDS5_vietnamese_woman1.wav	DDS	NA	NA	vietnamese	woman	DDS6	NA	1.49363	NA	4.81678
human	sel.12.DDS1_japanese_woman1.wav	DDS	NA	NA	japanese	woman	DDS1	NA	0.800414	NA	4.88261
human	sel.05.DDS2_japanese_woman2.wav	DDS	NA	NA	japanese	woman	DDS2	NA	1.44275	NA	5.23351
human	sel.05.DDS14_italian_woman1.wav	DDS	NA	NA	italian	woman	DDS21	NA	4.6875	NA	5.49184
human	sel.04.DDS2_japanese_woman2.wav	DDS	NA	NA	japanese	woman	DDS2	NA	1.77623	NA	5.51939
human	sel.07.DDS1_japanese_woman1.wav	DDS	NA	NA	japanese	woman	DDS1	NA	4.08071	NA	5.61605
human	sel.08.DDS19_italian_man2.wav	DDS	NA	NA	italian	man	DDS20	NA	0.919434	NA	6.1424
human	sel.14.DDS22_japanese_woman4.wav	DDS	NA	NA	japanese	woman	DDS4	NA	3.43145	NA	6.27188
human	sel.07.DDS14_italian_woman1.wav	DDS	NA	NA	italian	woman	DDS21	NA	0.746813	NA	7.00277
human	sel.01.DDS11_english_woman3.wav	DDS	NA	NA	english	woman	DDS11	NA	0.492713	NA	7.14519
human	sel.08.DDS1_japanese_woman1.wav	DDS	NA	NA	japanese	woman	DDS1	NA	0.627992	NA	8.75934

## Sheet: 1C
Species	file	peaks	dur	voc_type	ID	language	F0	sex
human	ADS_english_man1.wav	4.37359	1.99991	ADS	H01	english	150.5	man
human	ADS_english_woman1.wav	2.4264	4.74433	ADS	H02	english	265.4	woman
human	ADS_english_woman2.wav	4.22461	1.44728	ADS	H03	english	203.2	woman
human	ADS_english_woman3.wav	2.51197	1.73011	ADS	H04	english	170.5	woman
human	ADS_english_woman4.wav	5.9745	1.85011	ADS	H05	english	198.7	woman
human	ADS_french_man1.wav	6.40331	1.55159	ADS	H06	french	143.8	man
human	ADS_french_woman1.wav	2.7872	2.13252	ADS	H07	french	217.9	woman
human	ADS_french_woman2.wav	3.80743	1.05746	ADS	H08	french	213.7	woman
human	ADS_french_woman3.wav	2.98725	1.68948	ADS	H09	french	224.5	woman
human	ADS_italian_man.wav	6.8629	2.03612	ADS	H10	italian	257.6	man
human	ADS_italian_woman.wav	3.80743	5.67578	ADS	H11	italian	208.7	woman
human	ADS_japanese_woman1.wav	3.43145	1.7815	ADS	H12	japanese	223.3	woman
human	DDS_english_man1.wav	4.52783	1.99726	DDS	H01	english	128.6	man
human	DDS_english_woman1.wav	1.0934	4.6754	DDS	H02	english	369.8	woman
human	DDS_english_woman2.wav	3.67774	1.32166	DDS	H03	english	263.8	woman
human	DDS_english_woman3.wav	1.97085	1.75179	DDS	H04	english	232.1	woman
human	DDS_english_woman4.wav	2.26391	1.73166	DDS	H05	english	207.3	woman
human	DDS_french_man1.wav	3.9417	1.55159	DDS	H06	french	111.7	man
human	DDS_french_woman1.wav	2.1868	2.19027	DDS	H07	french	303.4	woman
human	DDS_french_woman2.wav	4.6875	0.89449	DDS	H08	french	291.8	woman
human	DDS_french_woman3.wav	3.67774	1.63533	DDS	H09	french	371.4	woman
human	DDS_italian_man1.wav	5.02394	2.02984	DDS	H10	italian	201.5	man
human	DDS_italian_woman.wav	2.1868	5.70206	DDS	H11	italian	269.5	woman
human	DDS_japanese_woman1.wav	1.83887	1.72667	DDS	H12	japanese	204.9	woman
