# Supplementary material for: Dog–human vocal interactions match dogs’ sensory-motor tuning
Source: PLoS Biol. 2024 Oct 1;22(10):e3002789. doi: 10.1371/journal.pbio.3002789 (PMC11444399; doi:10.1371/journal.pbio.3002789)
Supplement: S2 Data — (XLSX) [file pbio.3002789.s009.xlsx]

## Sheet: 2
dog	word	syllables		sum
Bouddha	sit	1		7				count	percent
Bouddha	touch	1					monosyllabic	17	37.7778
Bouddha	down	1					disyllabic	26	57.7778
Bouddha	auxpieds	2					more syllables	2	4.44444
Bouddha	debout	2
Hakan	apporte	2		10
Hakan	abois	2
Hakan	assis	2
Hakan	couche	2
Hakan	debout	2
Iolka	twist	1		9
Iolka	viens	1
Iolka	saute	1
Iolka	assis	2
Iolka	donnelapatte	4
Jiga	debout	2		9
Jiga	terre	1
Jiga	auxpieds	2
Jiga	arriere	2
Jiga	assis	2
Liya	debout	2		9
Liya	touche	1
Liya	couche	2
Liya	assis	2
Liya	auxpieds	2
Maddi	couche	2		8
Maddi	assis	2
Maddi	ninja	2
Maddi	saute	1
Maddi	viens	1
Mycki	tronc	1		7
Mycki	viens	1
Mycki	tapis	2
Mycki	assis	1
Mycki	couche	2
Naia	out	1		8
Naia	taplace	2
Naia	couche	2
Naia	assis	2
Naia	check	1
Percea	saute	1		10
Percea	viens	1
Percea	donnelapatte	4
Percea	assis	2
Percea	calin	2

## Sheet: 3A5AB
ID	condition	dog_name	species	Pair	type	rate	word_rate	syll_rate	bhv_max	CacohS	CacohW	bhv_max_prop
D01	1	bouddha	dog	HD01	CPC	R1	-0.945103	-0.944992	4.4	0.235885	0.319695	0.9
D01	2	bouddha	dog	HD01	CPC	R2	-0.169333	-0.207131	3.8	0.119778	0.220979	0.75
D01	3	bouddha	dog	HD01	CPC	R4	1.12362	1.26859	3	0.172425	0.152585	0.55
D01	4	bouddha	dog	HD01	NPC	R1	-0.945103	-1.0504	3.8	0.248007	0.31637	0.75
D01	5	bouddha	dog	HD01	NPC	R2	-0.427923	-0.417948	2.6	0.180736	0.154583	0.45
D01	6	bouddha	dog	HD01	NPC	R4	1.12362	0.846956	2.4	0.244566	0.155342	0.4
D01	7	bouddha	dog	HD01	PNC	R1	-0.945103	-0.944992	2.4	0.238531	0.189314	0.4
D01	8	bouddha	dog	HD01	PNC	R2	-0.169333	-0.207131	2.8	0.220067	0.214588	0.5
D01	9	bouddha	dog	HD01	PNC	R4	1.12362	1.26859	2.6	0.197687	0.14043	0.45
D03	1	iolka	dog	HD03	CPC	R1	-0.945103	-0.944992	3.8	0.374239	0.333065	0.75
D03	2	iolka	dog	HD03	CPC	R2	-0.427923	-0.207131	3.6	0.200145	0.0387794	0.7
D03	3	iolka	dog	HD03	CPC	R4	1.89624	1.26859	3	0.14822	0.172918	0.55
D03	4	iolka	dog	HD03	NPC	R1	-1.20369	-1.26125	3	0.305147	0.405846	0.55
D03	5	iolka	dog	HD03	NPC	R2	-0.686513	-0.839637	3	0.166975	0.170575	0.55
D03	6	iolka	dog	HD03	NPC	R4	1.38221	0.00357846	2.8	0.232662	0.163118	0.5
D03	7	iolka	dog	HD03	PNC	R1	-0.945103	-0.944985	2.8	0.216364	0.182444	0.5
D03	8	iolka	dog	HD03	PNC	R2	-0.427923	-0.207118	3.6	0.304517	0.15065	0.7
D03	9	iolka	dog	HD03	PNC	R4	1.38221	1.26862	4.2	0.135802	0.23133	0.85
D04	1	jiga	dog	HD04	CPC	R1	-0.945103	-0.734175	3.75	0.220597	0.240745	0.7375
D04	2	jiga	dog	HD04	CPC	R2	0.0892573	0.214504	2.8	0.124341	0.104453	0.5
D04	3	jiga	dog	HD04	CPC	R4	1.89939	2.11186	1.4	0.214124	0.191259	0.15
D04	4	jiga	dog	HD04	NPC	R1	-0.945103	-0.839583	2.8	0.370008	0.20675	0.5
D04	5	jiga	dog	HD04	NPC	R2	0.0892573	0.0036864	0.8	0.148939	0.161511	0
D04	6	jiga	dog	HD04	NPC	R4	1.6408	1.69023	1.4	0.165723	0.13136	0.15
D04	7	jiga	dog	HD04	PNC	R1	-0.945103	-0.734175	2	0.0915105	0.287888	0.3
D04	8	jiga	dog	HD04	PNC	R2	0.0892573	0.214504	1.4	0.15845	0.231056	0.15
D04	9	jiga	dog	HD04	PNC	R4	1.89939	2.11186	1.6	0.106466	0.162056	0.2
D05	1	liya	dog	HD05	CPC	R1	-0.945103	-0.734175	3	0.128532	0.212952	0.55
D05	2	liya	dog	HD05	CPC	R2	-0.427923	0.214504	3	0.220114	0.273069	0.55
D05	3	liya	dog	HD05	CPC	R4	1.12362	2.11186	2	0.158808	0.197677	0.3
D05	4	liya	dog	HD05	NPC	R1	-0.945103	-1.0504	2.8	0.295545	0.187377	0.5
D05	5	liya	dog	HD05	NPC	R2	-0.427923	-0.417948	2.6	0.156	0.264254	0.45
D05	6	liya	dog	HD05	NPC	R4	1.6408	0.846956	2.4	0.228655	0.204869	0.4
D05	7	liya	dog	HD05	PNC	R1	-0.945103	-0.734175	1.6	0.160084	0.115773	0.2
D05	8	liya	dog	HD05	PNC	R2	-0.427923	0.214504	2.8	0.140795	0.112625	0.5
D05	9	liya	dog	HD05	PNC	R4	1.12362	2.11186	1.8	0.123556	0.19315	0.25
D06	1	maddi	dog	HD06	CPC	R1	-1.20369	-1.0504	4.2	0.115929	0.36859	0.85
D06	2	maddi	dog	HD06	CPC	R2	-0.169333	-0.417948	4.2	0.129847	0.461752	0.85
D06	3	maddi	dog	HD06	CPC	R4	1.38221	0.846956	3.8	0.15229	0.172721	0.75
D06	4	maddi	dog	HD06	NPC	R1	-0.945103	-0.944992	3.8	0.304872	0.269544	0.75
D06	5	maddi	dog	HD06	NPC	R2	-0.169333	-0.207131	3.8	0.210862	0.297666	0.75
D06	6	maddi	dog	HD06	NPC	R4	1.89942	1.26859	3.4	0.167119	0.233499	0.65
D06	7	maddi	dog	HD06	PNC	R1	-1.20367	-1.05033	3.8	0.201449	0.193488	0.75
D06	8	maddi	dog	HD06	PNC	R2	-0.169333	-0.417813	3.8	0.214313	0.240659	0.75
D06	9	maddi	dog	HD06	PNC	R4	1.38221	0.847226	3.8	0.117989	0.199792	0.75
D08	1	mycki	dog	HD08	CPC	R1	-0.945103	-0.839583	4.8	0.0927715	0.182257	1
D08	2	mycki	dog	HD08	CPC	R2	-0.427923	0.0036864	3.6	0.0947121	0.125485	0.7
D08	3	mycki	dog	HD08	CPC	R4	1.12362	1.69023	2.8	0.173749	0.155682	0.5
D08	4	mycki	dog	HD08	NPC	R1	-0.945103	-0.839583	3.4	0.26038	0.286584	0.65
D08	5	mycki	dog	HD08	NPC	R2	-0.427923	0.0036864	4	0.111274	0.244762	0.8
D08	6	mycki	dog	HD08	NPC	R4	1.12362	1.69023	4.2	0.177375	0.166647	0.85
D08	7	mycki	dog	HD08	PNC	R1	-0.945103	-0.839583	3.2	0.123238	0.196065	0.6
D08	8	mycki	dog	HD08	PNC	R2	-0.427923	0.0036864	3.6	0.139526	0.207517	0.7
D08	9	mycki	dog	HD08	PNC	R4	1.12362	1.69023	3	0.249963	0.131685	0.55
D09	1	naia	dog	HD09	CPC	R1	-0.945103	-1.15581	3.4	0.15357	0.281929	0.65
D09	2	naia	dog	HD09	CPC	R2	-0.427923	-0.628766	3.6	0.197461	0.105384	0.7
D09	3	naia	dog	HD09	CPC	R4	0.347848	0.425321	2.4	0.153236	0.129417	0.4
D09	4	naia	dog	HD09	NPC	R1	-0.945103	-0.734073	2.4	0.195274	0.359437	0.4
D09	5	naia	dog	HD09	NPC	R2	-0.427923	0.214706	3.4	0.173785	0.259324	0.65
D09	6	naia	dog	HD09	NPC	R4	0.865028	2.11227	2.8	0.165365	0.23876	0.5
D09	7	naia	dog	HD09	PNC	R1	-1.20369	-1.15581	2	0.266996	0.220333	0.3
D09	8	naia	dog	HD09	PNC	R2	-0.427923	-0.628766	2.8	0.216508	0.196076	0.5
D09	9	naia	dog	HD09	PNC	R4	0.865028	0.425321	2.6	0.258165	0.161394	0.45
D11	1	percea	dog	HD11	CPC	R1	-0.945103	-1.15581	4.2	0.216698	0.213204	0.85
D11	2	percea	dog	HD11	CPC	R2	-0.427923	-0.628766	3.4	0.294575	0.258692	0.65
D11	3	percea	dog	HD11	CPC	R4	0.865028	0.425321	2.2	0.151964	0.099624	0.35
D11	4	percea	dog	HD11	NPC	R1	-1.20369	-1.15581	4.4	0.0905656	0.151521	0.9
D11	5	percea	dog	HD11	NPC	R2	-0.686513	-0.628766	3.6	0.227113	0.267076	0.7
D11	6	percea	dog	HD11	NPC	R4	1.38221	0.425321	3.8	0.194067	0.220675	0.75
D11	7	percea	dog	HD11	PNC	R1	-0.945103	-1.15581	3.6	0.224195	0.142698	0.7
D11	8	percea	dog	HD11	PNC	R2	-0.427923	-0.628766	3.4	0.175616	0.107112	0.65
D11	9	percea	dog	HD11	PNC	R4	0.865028	0.425321	4	0.270532	0.196495	0.8
H01	1	bouddha	human	HD01	CPC	R1	-0.945103	-0.944992	5	0.0969652	0.335224	1
H01	2	bouddha	human	HD01	CPC	R2	-0.169333	-0.207131	2	0.0979636	0.197193	0.4
H01	3	bouddha	human	HD01	CPC	R4	1.12362	1.26859	1	0.126538	0.218588	0.2
H01	4	bouddha	human	HD01	NPC	R1	-0.945103	-1.0504	2	0.102866	0.0929526	0.4
H01	5	bouddha	human	HD01	NPC	R2	-0.427923	-0.417948	1	0.157851	0.275878	0.2
H01	6	bouddha	human	HD01	NPC	R4	1.12362	0.846956	1	0.188176	0.162847	0.2
H01	7	bouddha	human	HD01	PNC	R1	-0.945103	-0.944992	1	0.193274	0.214936	0.2
H01	8	bouddha	human	HD01	PNC	R2	-0.169333	-0.207131	1	0.216956	0.202558	0.2
H01	9	bouddha	human	HD01	PNC	R4	1.12362	1.26859	0	0.174174	0.234336	0
H02	1	hakan	human	HD02	CPC	R1	-0.945103	-1.15581	4	0.159363	0.212571	0.8
H02	2	hakan	human	HD02	CPC	R2	-0.427923	-0.628766	3	0.251707	0.222782	0.6
H02	3	hakan	human	HD02	CPC	R4	0.865028	0.425321	1	0.13545	0.247796	0.2
H02	4	hakan	human	HD02	NPC	R1	-0.945103	-1.15581	2	0.297417	0.443727	0.4
H02	5	hakan	human	HD02	NPC	R2	0.0892573	-0.628766	1	0.221409	0.204062	0.2
H02	6	hakan	human	HD02	NPC	R4	0.865028	0.425321	1	0.162584	0.181308	0.2
H02	7	hakan	human	HD02	PNC	R1	-0.945103	-1.15581	0	0.168457	0.216888	0
H02	8	hakan	human	HD02	PNC	R2	-0.427923	-0.628766	0	0.132968	0.302561	0
H02	9	hakan	human	HD02	PNC	R4	0.865028	0.425321	0	0.13734	0.322852	0
H03	1	iolka	human	HD03	CPC	R1	-0.945103	-0.944992	5	0.124198	0.254977	1
H03	2	iolka	human	HD03	CPC	R2	-0.427923	-0.207131	5	0.12571	0.171833	1
H03	3	iolka	human	HD03	CPC	R4	1.89624	1.26859	2	0.216804	0.140693	0.4
H03	4	iolka	human	HD03	NPC	R1	-1.20369	-1.26125	3	0.299631	0.111279	0.6
H03	5	iolka	human	HD03	NPC	R2	-0.686513	-0.839637	0	0.152763	0.109378	0
H03	6	iolka	human	HD03	NPC	R4	1.38221	0.00357846	0	0.149382	0.190152	0
H03	7	iolka	human	HD03	PNC	R1	-0.945103	-0.944985	0	0.0770083	0.190643	0
H03	8	iolka	human	HD03	PNC	R2	-0.427923	-0.207118	0	0.224154	0.207184	0
H03	9	iolka	human	HD03	PNC	R4	1.38221	1.26862	0	0.154504	0.112675	0
H04	1	jiga	human	HD04	CPC	R1	-0.945103	-0.734175	5	0.253505	0.47543	1
H04	2	jiga	human	HD04	CPC	R2	0.0892573	0.214504	5	0.214012	0.256937	1
H04	3	jiga	human	HD04	CPC	R4	1.89939	2.11186	0	0.227356	0.258467	0
H04	4	jiga	human	HD04	NPC	R1	-0.945103	-0.839583	5	0.163642	0.497139	1
H04	5	jiga	human	HD04	NPC	R2	0.0892573	0.0036864	0	0.138368	0.241609	0
H04	6	jiga	human	HD04	NPC	R4	1.6408	1.69023	0	0.141255	0.11705	0
H04	7	jiga	human	HD04	PNC	R1	-0.945103	-0.734175	0	0.14445	0.468324	0
H04	8	jiga	human	HD04	PNC	R2	0.0892573	0.214504	0	0.255972	0.274333	0
H04	9	jiga	human	HD04	PNC	R4	1.89939	2.11186	0	0.21978	0.319313	0
H05	1	liya	human	HD05	CPC	R1	-0.945103	-0.734175	5	0.223538	0.541981	1
H05	2	liya	human	HD05	CPC	R2	-0.427923	0.214504	3	0.164157	0.34529	0.6
H05	3	liya	human	HD05	CPC	R4	1.12362	2.11186	2	0.134318	0.345953	0.4
H05	4	liya	human	HD05	NPC	R1	-0.945103	-1.0504	3	0.0933507	0.312445	0.6
H05	5	liya	human	HD05	NPC	R2	-0.427923	-0.417948	2	0.11149	0.191087	0.4
H05	6	liya	human	HD05	NPC	R4	1.6408	0.846956	1	0.196278	0.292941	0.2
H05	7	liya	human	HD05	PNC	R1	-0.945103	-0.734175	0	0.301526	0.493788	0
H05	8	liya	human	HD05	PNC	R2	-0.427923	0.214504	0	0.212458	0.283156	0
H05	9	liya	human	HD05	PNC	R4	1.12362	2.11186	0	0.176769	0.151694	0
H06	1	maddi	human	HD06	CPC	R1	-1.20369	-1.0504	5	0.247325	0.251878	1
H06	2	maddi	human	HD06	CPC	R2	-0.169333	-0.417948	5	0.124932	0.221705	1
H06	3	maddi	human	HD06	CPC	R4	1.38221	0.846956	3	0.14824	0.155574	0.6
H06	4	maddi	human	HD06	NPC	R1	-0.945103	-0.944992	4	0.244728	0.172771	0.8
H06	5	maddi	human	HD06	NPC	R2	-0.169333	-0.207131	2	0.209524	0.355157	0.4
H06	6	maddi	human	HD06	NPC	R4	1.89942	1.26859	1	0.13654	0.164461	0.2
H06	7	maddi	human	HD06	PNC	R1	-1.20367	-1.05033	1	0.274483	0.0738961	0.2
H06	8	maddi	human	HD06	PNC	R2	-0.169333	-0.417813	1	0.264243	0.199403	0.2
H06	9	maddi	human	HD06	PNC	R4	1.38221	0.847226	0	0.212365	0.154573	0
H07	1	moka	human	HD07	CPC	R1	-0.945103	-1.0504	5	0.317595	0.180466	1
H07	2	moka	human	HD07	CPC	R2	-0.169333	-0.417948	4	0.309977	0.3189	0.8
H07	3	moka	human	HD07	CPC	R4	1.89939	0.846956	0	0.157798	0.44225	0
H07	4	moka	human	HD07	NPC	R1	-0.945103	-0.944992	3	0.299141	0.281929	0.6
H07	5	moka	human	HD07	NPC	R2	0.0892573	-0.207131	1	0.235959	0.347542	0.2
H07	6	moka	human	HD07	NPC	R4	1.89939	1.26859	0	0.140378	0.413926	0
H07	7	moka	human	HD07	PNC	R1	-0.945103	-1.0504	0	0.333539	0.306336	0
H07	8	moka	human	HD07	PNC	R2	-0.169333	-0.417948	0	0.227332	0.335439	0
H07	9	moka	human	HD07	PNC	R4	1.89939	0.846956	0	0.175285	0.31572	0
H08	1	mycki	human	HD08	CPC	R1	-0.945103	-0.839583	5	0.158846	0.204704	1
H08	2	mycki	human	HD08	CPC	R2	-0.427923	0.0036864	4	0.139964	0.142608	0.8
H08	3	mycki	human	HD08	CPC	R4	1.12362	1.69023	2	0.144632	0.185884	0.4
H08	4	mycki	human	HD08	NPC	R1	-0.945103	-0.839583	3	0.112715	0.251459	0.6
H08	5	mycki	human	HD08	NPC	R2	-0.427923	0.0036864	2	0.21326	0.143166	0.4
H08	6	mycki	human	HD08	NPC	R4	1.12362	1.69023	1	0.117436	0.280313	0.2
H08	7	mycki	human	HD08	PNC	R1	-0.945103	-0.839583	1	0.125562	0.2199	0.2
H08	8	mycki	human	HD08	PNC	R2	-0.427923	0.0036864	0	0.170769	0.196047	0
H08	9	mycki	human	HD08	PNC	R4	1.12362	1.69023	0	0.118579	0.11897	0
H09	1	naia	human	HD09	CPC	R1	-0.945103	-1.15581	3	0.259138	0.236103	0.6
H09	2	naia	human	HD09	CPC	R2	-0.427923	-0.628766	2	0.136745	0.154049	0.4
H09	3	naia	human	HD09	CPC	R4	0.347848	0.425321	2	0.196289	0.114055	0.4
H09	4	naia	human	HD09	NPC	R1	-0.945103	-0.734073	3	0.160853	0.193662	0.6
H09	5	naia	human	HD09	NPC	R2	-0.427923	0.214706	3	0.263041	0.209159	0.6
H09	6	naia	human	HD09	NPC	R4	0.865028	2.11227	1	0.211141	0.147249	0.2
H09	7	naia	human	HD09	PNC	R1	-1.20369	-1.15581	1	0.292404	0.222608	0.2
H09	8	naia	human	HD09	PNC	R2	-0.427923	-0.628766	1	0.133602	0.400399	0.2
H09	9	naia	human	HD09	PNC	R4	0.865028	0.425321	2	0.187458	0.167031	0.4
H10	1	only	human	HD10	CPC	R1	-0.945103	-0.734175	5	0.343041	0.459186	1
H10	2	only	human	HD10	CPC	R2	-0.169333	0.214504	5	0.131377	0.249992	1
H10	3	only	human	HD10	CPC	R4	1.6408	2.11186	3	0.167112	0.297346	0.6
H10	4	only	human	HD10	NPC	R1	-0.945103	-0.839583	4	0.356409	0.298336	0.8
H10	5	only	human	HD10	NPC	R2	-0.427923	0.0036864	4	0.141111	0.221155	0.8
H10	6	only	human	HD10	NPC	R4	1.38221	1.69023	0	0.157159	0.381154	0
H10	7	only	human	HD10	PNC	R1	-0.945103	-0.734175	0	0.148365	0.3056	0
H10	8	only	human	HD10	PNC	R2	-0.169333	0.214504	0	0.134068	0.311265	0
H10	9	only	human	HD10	PNC	R4	1.6408	2.11186	0	0.153283	0.211469	0
H11	1	percea	human	HD11	CPC	R1	-0.945103	-1.15581	4	0.375353	0.237588	0.8
H11	2	percea	human	HD11	CPC	R2	-0.427923	-0.628766	5	0.15266	0.357731	1
H11	3	percea	human	HD11	CPC	R4	0.865028	0.425321	1	0.18654	0.252393	0.2
H11	4	percea	human	HD11	NPC	R1	-1.20369	-1.15581	2	0.175718	0.141779	0.4
H11	5	percea	human	HD11	NPC	R2	-0.686513	-0.628766	2	0.292768	0.341868	0.4
H11	6	percea	human	HD11	NPC	R4	1.38221	0.425321	1	0.125342	0.215502	0.2
H11	7	percea	human	HD11	PNC	R1	-0.945103	-1.15581	1	0.408342	0.254941	0.2
H11	8	percea	human	HD11	PNC	R2	-0.427923	-0.628766	1	0.185998	0.434564	0.2
H11	9	percea	human	HD11	PNC	R4	0.865028	0.425321	0	0.168939	0.166668	0
