# Supplementary material for: Dog–human vocal interactions match dogs’ sensory-motor tuning
Source: PLoS Biol. 2024 Oct 1;22(10):e3002789. doi: 10.1371/journal.pbio.3002789 (PMC11444399; doi:10.1371/journal.pbio.3002789)
Supplement: S3 Data — (XLSX) [file pbio.3002789.s010.xlsx]

## Sheet: cacoh_data
ID	condition	dog_name	training	species	Pair	type	rate	word_rate	syll_rate	bhv_max	deltaC	thetaC	data
D01	1	bouddha	obedience	dog	HD01	CPC	R1	1.46484	3.41797	4.4	0.25739	0.33386	real
D03	1	iolka	other	dog	HD03	CPC	R1	1.46484	3.41797	3.8	0.30416	0.20979	real
D04	1	jiga	obedience	dog	HD04	CPC	R1	1.46484	4.39453	3.75	0.27031	0.23321	real
D05	1	liya	obedience	dog	HD05	CPC	R1	1.46484	4.39453	3	0.17094	0.16735	real
D06	1	maddi	other	dog	HD06	CPC	R1	0.976562	2.92969	4.2	0.32645	0.14155	real
D08	1	mycki	other	dog	HD08	CPC	R1	1.46484	3.90625	4.8	0.17608	0.18431	real
D09	1	naia	other	dog	HD09	CPC	R1	1.46484	2.44141	3.4	0.24756	0.14205	real
D11	1	percea	other	dog	HD11	CPC	R1	1.46484	2.44141	4.2	0.22296	0.17304	real
D01	1	bouddha	obedience	dog	HD01	CPC	R1	1.46484	3.41797	4.4	0.18847	0.18504	random
D03	1	iolka	other	dog	HD03	CPC	R1	1.46484	3.41797	3.8	0.19429	0.20249	random
D04	1	jiga	obedience	dog	HD04	CPC	R1	1.46484	4.39453	3.75	0.17293	0.17304	random
D05	1	liya	obedience	dog	HD05	CPC	R1	1.46484	4.39453	3	0.19236	0.19399	random
D06	1	maddi	other	dog	HD06	CPC	R1	0.976562	2.92969	4.2	0.16909	0.162	random
D08	1	mycki	other	dog	HD08	CPC	R1	1.46484	3.90625	4.8	0.18035	0.18173	random
D09	1	naia	other	dog	HD09	CPC	R1	1.46484	2.44141	3.4	0.21092	0.20501	random
D11	1	percea	other	dog	HD11	CPC	R1	1.46484	2.44141	4.2	0.15977	0.16515	random
H01	1	bouddha	obedience	human	HD01	CPC	R1	1.46484	3.41797	5	0.25488	0.11897	real
H02	1	hakan	obedience	human	HD02	CPC	R1	1.46484	2.44141	4	0.17944	0.12801	real
H03	1	iolka	other	human	HD03	CPC	R1	1.46484	3.41797	5	0.24276	0.16086	real
H04	1	jiga	obedience	human	HD04	CPC	R1	1.46484	4.39453	5	0.37834	0.22814	real
H05	1	liya	obedience	human	HD05	CPC	R1	1.46484	4.39453	5	0.41997	0.20403	real
H06	1	maddi	other	human	HD06	CPC	R1	0.976562	2.92969	5	0.26333	0.17947	real
H07	1	moka	other	human	HD07	CPC	R1	1.46484	2.92969	5	0.24397	0.22687	real
H08	1	mycki	other	human	HD08	CPC	R1	1.46484	3.90625	5	0.18535	0.19888	real
H09	1	naia	other	human	HD09	CPC	R1	1.46484	2.44141	3	0.22501	0.21429	real
H10	1	only	obedience	human	HD10	CPC	R1	1.46484	4.39453	5	0.39377	0.26768	real
H11	1	percea	other	human	HD11	CPC	R1	1.46484	2.44141	4	0.28253	0.19602	real
H01	1	bouddha	obedience	human	HD01	CPC	R1	1.46484	3.41797	5	0.14646	0.14829	random
H02	1	hakan	obedience	human	HD02	CPC	R1	1.46484	2.44141	4	0.15305	0.15561	random
H03	1	iolka	other	human	HD03	CPC	R1	1.46484	3.41797	5	0.14908	0.15301	random
H04	1	jiga	obedience	human	HD04	CPC	R1	1.46484	4.39453	5	0.15118	0.14906	random
H05	1	liya	obedience	human	HD05	CPC	R1	1.46484	4.39453	5	0.1481	0.14751	random
H06	1	maddi	other	human	HD06	CPC	R1	0.976562	2.92969	5	0.16331	0.16358	random
H07	1	moka	other	human	HD07	CPC	R1	1.46484	2.92969	5	0.1468	0.15721	random
H08	1	mycki	other	human	HD08	CPC	R1	1.46484	3.90625	5	0.15722	0.16584	random
H09	1	naia	other	human	HD09	CPC	R1	1.46484	2.44141	3	0.14793	0.15107	random
H10	1	only	obedience	human	HD10	CPC	R1	1.46484	4.39453	5	0.14455	0.14849	random
H11	1	percea	other	human	HD11	CPC	R1	1.46484	2.44141	4	0.14756	0.15212	random
