# Supplementary material for: Dog–human vocal interactions match dogs’ sensory-motor tuning
Source: PLoS Biol. 2024 Oct 1;22(10):e3002789. doi: 10.1371/journal.pbio.3002789 (PMC11444399; doi:10.1371/journal.pbio.3002789)
Supplement: S4 Data — (XLSX) [file pbio.3002789.s011.xlsx]

## Sheet: electrodes_data
species	ID	electrode	mtrfR
Dog	D1	Cz	0.024
Dog	D2	Cz	0.027
Dog	D3	Cz	0.068
Dog	D4	Cz	0.041
Dog	D5	FCz	0.016
Dog	D5	P4	0.007
Dog	D5	P3	0.005
Dog	D5	Cz	0.012
Dog	D6	Cz	0.076
Dog	D8	Cz	0.047
Dog	D9	Cz	0.07
Dog	D9	P3	0.069
Dog	D9	P4	0.069
Dog	D11	Cz	0.039
Human	H1	AFz	0.02
Human	H1	FCz	0.064
Human	H1	CPz	0.043
Human	H1	FC4	0.076
Human	H1	FC3	0.094
Human	H1	CP4	0.042
Human	H1	CP3	0.019
Human	H1	POz	0.085
Human	H2	POz	0.079
Human	H2	CPz	0.065
Human	H2	FCz	0.106
Human	H2	CP4	0.098
Human	H2	FC3	0.101
Human	H2	CP3	0.013
Human	H2	FC4	0.07
Human	H2	AFz	0.043
Human	H3	AFz	0.098
Human	H3	FCz	0.051
Human	H3	CPz	0.003
Human	H3	FC3	0.033
Human	H3	CP3	0.023
Human	H3	FC4	0.074
Human	H3	CP4	0.077
Human	H3	POz	0.029
Human	H4	FCz	0.116
Human	H4	AFz	0.009
Human	H4	CPz	0.061
Human	H4	CP3	0.05
Human	H4	CP4	0.064
Human	H4	FC4	0.045
Human	H4	FC3	0.07
Human	H5	FCz	0.142
Human	H5	AFz	0.112
Human	H5	CPz	0.02
Human	H5	CP3	0.097
Human	H5	CP4	0.01
Human	H5	FC4	0.139
Human	H5	FC3	0.151
Human	H6	AFz	0.029
Human	H6	FCz	0.052
Human	H6	CPz	0.037
Human	H6	FC4	0.043
Human	H6	FC3	0.056
Human	H6	CP4	0.042
Human	H6	CP3	0.018
Human	H6	POz	0.02
Human	H7	AFz	0.105
Human	H7	FCz	0.095
Human	H7	CPz	0.103
Human	H7	FC3	0.107
Human	H7	FC4	0.094
Human	H7	CP3	0.111
Human	H7	CP4	0.097
Human	H7	POz	0.07
Human	H8	AFz	0.007
Human	H8	FCz	0.057
Human	H8	CPz	0.023
Human	H8	FC4	0.067
Human	H8	FC3	0.048
Human	H8	CP4	0.02
Human	H8	CP3	0.023
Human	H8	POz	0.045
Human	H9	POz	0.092
Human	H9	CPz	0.024
Human	H9	FCz	0.064
Human	H9	CP4	0.008
Human	H9	FC3	0.006
Human	H9	CP3	-0.011
Human	H9	FC4	0.037
Human	H9	AFz	0.004
Human	H10	AFz	0.032
Human	H10	FCz	0.127
Human	H10	CPz	0.088
Human	H10	FC4	0.075
Human	H10	CP4	0.078
Human	H10	FC3	0.095
Human	H10	CP3	0.074
Human	H11	FCz	0.057
Human	H11	AFz	0.061
Human	H11	CPz	0.065
Human	H11	CP3	0.058
Human	H11	CP4	0.055
Human	H11	FC4	0.042
Human	H11	FC3	0.05
Human	H11	POz	0.031
