# Supplementary material for: Dog–human vocal interactions match dogs’ sensory-motor tuning
Source: PLoS Biol. 2024 Oct 1;22(10):e3002789. doi: 10.1371/journal.pbio.3002789 (PMC11444399; doi:10.1371/journal.pbio.3002789)
Supplement: S5 Data — (XLSX) [file pbio.3002789.s012.xlsx]

## Sheet: command_vs_DDS
Species	speech_type	file	ID	sex	domFreq	dur	meanPitch	IQRpitch
human	ADS	sel.01.L22_french_man4.wav	H05	man	0.258398	4.03252	0.268331	0.112392
human	ADS	sel.03.L8_french_man2.wav	H08	man	0.430664	1.82655	0.266049	0.136823
human	ADS	ADS_womanA.wav	H01	woman	0.258398	3.22376	0.26277	0.113259
human	ADS	ADS_womanB.wav	H02	woman	0.516797	5.2093	0.268629	0.0760769
human	ADS	ADS_womanC.wav	H03	woman	0.172266	4.62163	0.252035	0.101529
human	ADS	ADS_womanD.wav	H04	woman	0.258398	4.15005	0.26454	0.0782353
human	ADS	sel.02.L16_french_woman2.wav	H06	woman	0.344531	2.89456	0.296293	0.0820909
human	ADS	sel.03.L1_french_woman1.wav	H07	woman	0.258398	6.47807	0.291478	0.0672832
human	COM	hakan_orders raw.wav	H10	man	0.344531	3.43844	0.296751	0.174121
human	COM	original_only.wav	H16	man	0.430664	3.08941	0.274338	0.121811
human	COM	bouddha_orders raw.wav	H09	woman	0.689063	3.40032	0.281346	0.120574
human	COM	iolka_orders raw.wav	H11	woman	0.430664	3.38345	0.304832	0.153229
human	COM	micky_orders_raw.wav	H12	woman	0.344531	3.26916	0.290952	0.148537
human	COM	naia_orders_raw.wav	H13	woman	0.430664	3.45862	0.292097	0.122923
human	COM	original_jiga.wav	H14	woman	0.430664	2.96195	0.299262	0.169601
human	COM	original_moorea.wav	H15	woman	0.516797	3.85381	0.297007	0.138037
human	DDS	DDS_manA.wav	H17	man	0.258398	4.12948	0.271962	0.121039
human	DDS	sel.01.DDS18_french_man1.wav	H21	man	0.430664	1.68884	0.283638	0.146725
human	DDS	DDS_womanA.wav	H18	woman	0.344531	2.62515	0.277431	0.130799
human	DDS	DDS_womanB.wav	H19	woman	0.516797	2.84798	0.312576	0.159375
human	DDS	DDS_womanC.wav	H20	woman	0.430664	1.45279	0.306784	0.132485
human	DDS	sel.01.DDS23_french_woman3.wav	H22	woman	0.258398	1.53921	0.293309	0.152082
human	DDS	sel.02.DDS7_french_woman2.wav	H23	woman	0.344531	1.71492	0.319076	0.129923
human	DDS	sel.03.DDS6_french_woman1.wav	H24	woman	0.430664	1.70927	0.359532	0.161727
