# Supplementary material for: Dog–human vocal interactions match dogs’ sensory-motor tuning
Source: PLoS Biol. 2024 Oct 1;22(10):e3002789. doi: 10.1371/journal.pbio.3002789 (PMC11444399; doi:10.1371/journal.pbio.3002789)
Supplement: S8 Data — (XLSX) [file pbio.3002789.s015.xlsx]

## Sheet: legend
Each sheet is the individual dataset of a dog EEG data
The matrix dimension order is freq by time
time	freq
-1	1.00708
-0.98	1.49536
-0.96	2.01416
-0.94	2.50244
-0.92	2.99072
-0.9	3.50952
-0.88	3.9978
-0.86	4.48608
-0.84	5.00488
-0.82	5.49316
-0.8	6.01196
-0.78	6.50024
-0.76	6.98853
-0.74	7.50732
-0.72	7.99561
-0.7	8.5144
-0.68	9.00269
-0.66	9.49097
-0.64	10.0098
-0.62	10.498
-0.6	10.9863
-0.58	11.5051
-0.56	11.9934
-0.54	12.5122
-0.52	13.0005
-0.5	13.4888
-0.48	14.0076
-0.46	14.4958
-0.44	15.0146
-0.42	15.5029
-0.4	15.9912
-0.38	16.51
-0.36	16.9983
-0.34	17.4866
-0.32	18.0054
-0.3	18.4937
-0.28	19.0125
-0.26	19.5007
-0.24	19.989
-0.22	20.5078
-0.2	20.9961
-0.18	21.5149
-0.16	22.0032
-0.14	22.4915
-0.12	23.0103
-0.1	23.4985
-0.08	23.9868
-0.06	24.5056
-0.04	24.9939
-0.02	25.5127
0	26.001
0.02	26.4893
0.04	27.0081
0.06	27.4963
0.08	28.0151
0.1	28.5034
0.12	28.9917
0.14	29.5105
0.16	29.9988
0.18	30.4871
0.2	31.0059
0.22	31.4941
0.24	32.0129
0.26	32.5012
0.28	32.9895
0.3	33.5083
0.32	33.9966
0.34	34.4849
0.36	35.0037
0.38	35.4919
0.4	36.0107
0.42	36.499
0.44	36.9873
0.46	37.5061
0.48	37.9944
0.5	38.5132
0.52	39.0015
0.54	39.4897
0.56	40.0085
0.58	40.4968
0.6	40.9851
0.62	41.5039
0.64	41.9922
0.66	42.511
0.68	42.9993
0.7	43.4875
0.72	44.0063
0.74	44.4946
0.76	45.0134
0.78	45.5017
0.8	45.99
0.82	46.5088
0.84	46.9971
0.86	47.4854
0.88	48.0042
0.9	48.4924
0.92	49.0112
0.94	49.4995
0.96	49.9878
0.98
1
1.02
1.04
1.06
1.08
1.1
1.12
1.14
1.16
1.18
1.2
1.22
1.24
1.26
1.28
1.3

## Sheet: D01
1.23915	1.23345	1.22772	1.22192	1.21609	1.21022	1.2043	1.19826	1.19212	1.18589	1.17961	1.17325	1.16693	1.16061	1.15426	1.14792	1.14158	1.13509	1.12848	1.12181	1.11505	1.10821	1.10131	1.09458	1.08791	1.08121	1.07457	1.06804	1.06144	1.05489	1.04823	1.04148	1.03485	1.02821	1.02162	1.01505	1.00845	1.00192	0.995425	0.989067	0.982801	0.976566	0.970368	0.964243	0.958149	0.952155	0.946022	0.940009	0.93411	0.928366
1.58113	1.56091	1.54107	1.52148	1.50198	1.48253	1.46331	1.44428	1.42542	1.40677	1.38826	1.36996	1.35195	1.33428	1.31687	1.2997	1.2826	1.26573	1.2491	1.23271	1.21657	1.20071	1.18521	1.17006	1.15528	1.14082	1.12672	1.11296	1.09958	1.08655	1.07376	1.06126	1.0491	1.03728	1.02588	1.01486	1.00423	0.993965	0.984078	0.974665	0.965594	0.956739	0.948498	0.940815	0.933548	0.926576	0.920047	0.9139	0.908109	0.902719
1.77993	1.75115	1.72203	1.69256	1.66297	1.63338	1.60396	1.57474	1.54583	1.51716	1.48874	1.46079	1.43326	1.40639	1.38026	1.35476	1.33001	1.30585	1.28236	1.25957	1.23757	1.21642	1.19614	1.17683	1.15847	1.14107	1.12452	1.10872	1.09352	1.07914	1.06542	1.0525	1.04034	1.0288	1.01798	1.00774	0.998059	0.98894	0.980351	0.972375	0.965022	0.958144	0.95173	0.945679	0.939955	0.934575	0.929593	0.924955	0.920684	0.916849
1.65696	1.61665	1.57659	1.5371	1.49811	1.45988	1.42249	1.38602	1.35076	1.317	1.28487	1.25438	1.22554	1.19823	1.17254	1.14863	1.12654	1.10623	1.08769	1.07098	1.05592	1.04252	1.03073	1.02052	1.01188	1.00462	0.998743	0.993977	0.990397	0.987762	0.986167	0.985686	0.985899	0.98686	0.988303	0.99017	0.992273	0.994623	0.997071	0.999638	1.0021	1.00452	1.00686	1.0089	1.0108	1.01238	1.01352	1.01433	1.01474	1.015
1.5074	1.49005	1.47233	1.45403	1.43554	1.41658	1.3968	1.37683	1.35652	1.3359	1.31525	1.29462	1.27388	1.25322	1.23286	1.21304	1.19358	1.17468	1.15616	1.13816	1.12073	1.10392	1.08788	1.07278	1.05868	1.04546	1.03304	1.02137	1.01077	1.00143	0.99364	0.987205	0.98203	0.977914	0.975068	0.973498	0.973046	0.973694	0.975433	0.978144	0.981801	0.986103	0.991031	0.996567	1.00248	1.00867	1.0148	1.02077	1.02649	1.03209
1.7475	1.72063	1.69233	1.66245	1.63182	1.60076	1.56915	1.53707	1.50483	1.47254	1.44052	1.40904	1.37799	1.34786	1.3181	1.28889	1.26051	1.23291	1.20599	1.18009	1.15519	1.13137	1.10832	1.0864	1.06547	1.04576	1.0277	1.01125	0.996519	0.983865	0.97304	0.964176	0.957383	0.952914	0.950517	0.950417	0.952601	0.956713	0.962595	0.970133	0.978662	0.988245	0.998392	1.00898	1.02004	1.03136	1.04276	1.05398	1.0645	1.07432
1.71067	1.66711	1.62405	1.58174	1.54135	1.50354	1.4681	1.43539	1.4054	1.37855	1.35357	1.33065	1.30902	1.28842	1.26824	1.24806	1.22777	1.20705	1.18609	1.16493	1.1431	1.12061	1.09752	1.07392	1.05084	1.02867	1.00796	0.988697	0.971509	0.956511	0.944166	0.934614	0.928007	0.924308	0.923949	0.926969	0.933326	0.942464	0.953753	0.966772	0.98146	0.997579	1.01428	1.03128	1.04845	1.06525	1.08097	1.09515	1.10765	1.1186
1.45	1.38828	1.33086	1.2783	1.23152	1.19081	1.15613	1.12771	1.10584	1.09009	1.07945	1.07323	1.07103	1.07088	1.0713	1.07249	1.07343	1.07368	1.07319	1.07167	1.06835	1.06273	1.05555	1.04679	1.03697	1.02654	1.01607	1.00581	0.996426	0.987823	0.979957	0.973523	0.968661	0.966184	0.965441	0.96635	0.968112	0.971594	0.976273	0.982257	0.988599	0.995301	1.00247	1.0098	1.01736	1.02435	1.03108	1.03729	1.04271	1.04772
1.32324	1.25631	1.1943	1.13787	1.08727	1.04393	1.00794	0.979794	0.958486	0.944626	0.93694	0.934406	0.936441	0.94183	0.949981	0.959356	0.969863	0.980752	0.991337	1.00137	1.01065	1.01882	1.02534	1.03033	1.03406	1.03696	1.03925	1.04089	1.04108	1.04026	1.03927	1.03785	1.03587	1.03331	1.03059	1.02747	1.0242	1.01993	1.01483	1.00852	1.00204	0.994606	0.986492	0.977037	0.96724	0.956976	0.946764	0.937085	0.927906	0.920013
1.28587	1.23214	1.18341	1.14	1.10239	1.07023	1.04349	1.02271	1.00671	0.995157	0.986979	0.98196	0.979285	0.979244	0.980393	0.983308	0.987307	0.991883	0.996685	1.00153	1.00713	1.0136	1.01973	1.02572	1.03191	1.03823	1.04382	1.04844	1.05278	1.05617	1.0584	1.05939	1.05904	1.0573	1.05467	1.05122	1.04603	1.03911	1.03078	1.02067	1.00906	0.996139	0.981466	0.96598	0.949434	0.932816	0.916441	0.901181	0.887731	0.876362
1.24491	1.21459	1.18972	1.17107	1.15626	1.14551	1.13801	1.13293	1.12866	1.12491	1.12068	1.11574	1.10979	1.10325	1.09547	1.08734	1.07853	1.07046	1.06388	1.0588	1.05441	1.0509	1.04899	1.05021	1.053	1.05643	1.0603	1.06502	1.06961	1.07361	1.07546	1.0753	1.07313	1.06952	1.06401	1.05655	1.04752	1.03727	1.02565	1.01246	0.998486	0.982884	0.966599	0.949777	0.93252	0.915885	0.899867	0.885991	0.874906	0.867622
1.18241	1.16416	1.15165	1.14494	1.1438	1.14709	1.15233	1.15876	1.16462	1.16884	1.16986	1.16738	1.1609	1.15182	1.13927	1.12463	1.10823	1.09244	1.07787	1.06589	1.05511	1.04708	1.04281	1.04232	1.04547	1.04984	1.05503	1.06052	1.06596	1.06972	1.07118	1.06971	1.06588	1.06033	1.0542	1.04649	1.03717	1.02711	1.01663	1.00526	0.992813	0.979663	0.966314	0.952621	0.938685	0.92505	0.912746	0.902288	0.894538	0.890534
1.10497	1.08923	1.08112	1.07906	1.08318	1.09166	1.10263	1.11472	1.12666	1.13672	1.14362	1.14531	1.14207	1.13368	1.12042	1.10272	1.08334	1.0642	1.0479	1.03372	1.02213	1.01535	1.01324	1.01519	1.02063	1.02842	1.03697	1.04476	1.05086	1.05445	1.05583	1.05398	1.04976	1.04518	1.03996	1.03475	1.02921	1.02287	1.01533	1.0074	0.998844	0.989481	0.97907	0.967579	0.955525	0.943768	0.93299	0.92337	0.916147	0.912329
1.03761	1.02496	1.01939	1.01989	1.02512	1.03441	1.0473	1.06154	1.07511	1.08636	1.09491	1.09795	1.09628	1.08954	1.07621	1.05828	1.03902	1.02083	1.00575	0.994411	0.986954	0.985647	0.989014	0.996933	1.007	1.01881	1.0305	1.04	1.04634	1.0491	1.04848	1.04522	1.04098	1.03693	1.03381	1.03258	1.03226	1.03073	1.02747	1.02161	1.01466	1.00569	0.993309	0.978253	0.96314	0.947429	0.93225	0.919048	0.909295	0.902627
1.04106	1.03484	1.03429	1.03696	1.04269	1.05029	1.06038	1.07114	1.08011	1.08637	1.08884	1.088	1.08397	1.0736	1.05761	1.03731	1.01584	0.996609	0.980746	0.969848	0.96513	0.966441	0.9738	0.985117	0.997726	1.01138	1.02473	1.03478	1.04058	1.04264	1.04123	1.03989	1.03811	1.03679	1.03778	1.04186	1.04634	1.04904	1.04816	1.04369	1.03546	1.02366	1.00667	0.985733	0.963598	0.942065	0.921076	0.902889	0.888646	0.878732
1.10568	1.10565	1.1096	1.11432	1.11928	1.12518	1.13145	1.13662	1.13891	1.13698	1.13193	1.1258	1.11601	1.10121	1.0813	1.05707	1.03022	1.00539	0.983359	0.96666	0.957409	0.955752	0.95942	0.966506	0.97697	0.989058	1.0003	1.00957	1.01613	1.01877	1.0208	1.02369	1.02834	1.03371	1.0416	1.05148	1.06153	1.06857	1.07048	1.06661	1.05689	1.04122	1.02032	0.995873	0.970248	0.946213	0.923535	0.90386	0.889038	0.878846
1.15326	1.15404	1.16032	1.16922	1.17739	1.18665	1.19475	1.20031	1.20167	1.19779	1.19134	1.18346	1.17312	1.15812	1.1358	1.10826	1.07695	1.04491	1.01455	0.988445	0.970271	0.959157	0.953861	0.952765	0.955587	0.960747	0.967366	0.973635	0.978502	0.981819	0.98727	0.996577	1.00745	1.02159	1.03864	1.05629	1.07157	1.08108	1.08401	1.08007	1.06818	1.05054	1.02905	1.00531	0.98173	0.961896	0.94557	0.931138	0.919882	0.912768
1.14439	1.14292	1.15121	1.16522	1.18215	1.19884	1.21474	1.22711	1.2349	1.23818	1.23679	1.23419	1.22768	1.21458	1.1951	1.16613	1.13312	1.09653	1.05873	1.02509	0.998299	0.9789	0.962165	0.949742	0.943165	0.94038	0.939307	0.941189	0.943643	0.948176	0.958059	0.973849	0.99291	1.0167	1.04205	1.06581	1.0841	1.09379	1.09395	1.08396	1.06656	1.04436	1.02156	1.00033	0.983091	0.97221	0.965858	0.961263	0.958346	0.956613
1.08895	1.08353	1.09157	1.11018	1.13539	1.16127	1.18481	1.20564	1.22401	1.2375	1.24801	1.25552	1.25875	1.25705	1.24327	1.22009	1.18873	1.15121	1.10995	1.06997	1.03634	1.00688	0.979692	0.957656	0.940719	0.928809	0.923375	0.921848	0.924348	0.931509	0.947401	0.96913	0.995842	1.02541	1.05811	1.08564	1.10367	1.11042	1.10418	1.08645	1.05877	1.02971	1.00286	0.980998	0.967693	0.963931	0.967386	0.97187	0.97769	0.98207
1.03309	1.02137	1.02552	1.044	1.07093	1.09819	1.12427	1.14995	1.17561	1.19732	1.21817	1.24013	1.258	1.26656	1.26459	1.24909	1.22169	1.18474	1.14179	1.09906	1.06153	1.02716	0.995363	0.968221	0.947436	0.931771	0.923616	0.922001	0.92512	0.935124	0.953727	0.979976	1.01036	1.04471	1.08142	1.11219	1.12969	1.13243	1.12017	1.09232	1.05636	1.0173	0.981818	0.953865	0.938086	0.935771	0.941664	0.953388	0.966807	0.978486
0.999465	0.976862	0.971611	0.981065	0.999767	1.02241	1.04635	1.07352	1.10252	1.13245	1.16497	1.19947	1.23078	1.25322	1.26096	1.25383	1.22937	1.19371	1.15146	1.10797	1.07086	1.03878	1.00919	0.984281	0.964083	0.948935	0.939985	0.935127	0.935715	0.944028	0.962052	0.989916	1.02189	1.05948	1.10031	1.1348	1.15573	1.1592	1.14364	1.10957	1.06307	1.0136	0.966332	0.927309	0.903782	0.89565	0.901888	0.918126	0.939167	0.959363
0.991226	0.956884	0.937625	0.932697	0.93834	0.950415	0.969142	0.994698	1.0268	1.06316	1.10369	1.14818	1.19063	1.22145	1.23596	1.23104	1.2097	1.17488	1.13339	1.09402	1.06292	1.03898	1.01979	1.0045	0.98996	0.975984	0.964703	0.954857	0.947597	0.950485	0.965086	0.991203	1.02456	1.0646	1.10912	1.15053	1.1756	1.18185	1.16614	1.12711	1.07379	1.01397	0.955124	0.90562	0.872747	0.859404	0.864715	0.885825	0.914405	0.94226
1.00252	0.958584	0.927852	0.911603	0.906176	0.911172	0.924762	0.948155	0.980707	1.01778	1.06045	1.10773	1.15279	1.18335	1.19766	1.19384	1.1716	1.13723	1.09978	1.06627	1.04278	1.03029	1.0242	1.01945	1.01232	1.00117	0.986481	0.97065	0.956006	0.950437	0.959369	0.982291	1.01557	1.05801	1.10763	1.15367	1.18338	1.19277	1.17644	1.13624	1.08023	1.01559	0.949356	0.89426	0.857568	0.841501	0.847917	0.871766	0.906507	0.939741
1.02573	0.975185	0.936935	0.912574	0.900758	0.901985	0.914213	0.935077	0.964011	0.998212	1.03657	1.07766	1.11649	1.14284	1.15248	1.14625	1.12435	1.09185	1.05873	1.03131	1.01597	1.01367	1.01882	1.0235	1.02385	1.01789	1.00325	0.983192	0.960553	0.944841	0.94544	0.961759	0.993138	1.03675	1.09026	1.14187	1.17784	1.19271	1.18085	1.144	1.08741	1.02039	0.952958	0.895825	0.858196	0.841672	0.848598	0.876286	0.913646	0.951421
1.04006	0.98921	0.949912	0.925159	0.913672	0.917478	0.930909	0.951543	0.978689	1.00843	1.039	1.07045	1.09901	1.11318	1.11407	1.10075	1.07752	1.04869	1.02064	0.999885	0.990783	0.99428	1.00553	1.01655	1.02238	1.02013	1.00731	0.985705	0.958834	0.936329	0.929628	0.940201	0.9685	1.01315	1.06903	1.12585	1.16814	1.18717	1.1811	1.14513	1.08795	1.02064	0.953852	0.900883	0.866393	0.855378	0.866152	0.897282	0.936953	0.974702
1.04488	0.998056	0.962018	0.940683	0.935107	0.944514	0.960224	0.982276	1.00769	1.0331	1.05639	1.07785	1.09302	1.0933	1.08008	1.06022	1.03613	1.01217	0.99159	0.977624	0.972623	0.978037	0.991054	1.00385	1.01182	1.0127	1.00179	0.981221	0.952964	0.925278	0.91261	0.918164	0.943556	0.98832	1.04656	1.1076	1.15629	1.1809	1.17859	1.14402	1.08697	1.02014	0.955676	0.906919	0.880716	0.876437	0.893438	0.927262	0.967287	1.00385
1.04629	1.00475	0.975109	0.959197	0.962268	0.977378	0.997372	1.02003	1.04295	1.06458	1.08213	1.09378	1.09434	1.07802	1.05019	1.02398	1.00106	0.984961	0.975221	0.969986	0.968291	0.972497	0.982028	0.991607	0.99775	0.999581	0.990753	0.971718	0.943852	0.913532	0.896226	0.897228	0.919756	0.964008	1.0242	1.0883	1.14268	1.173	1.17319	1.14194	1.08521	1.0204	0.959228	0.916348	0.899047	0.904228	0.926189	0.962418	0.9993	1.03289
1.05031	1.01453	0.989914	0.979653	0.988397	1.00924	1.03296	1.0545	1.07418	1.0941	1.10756	1.11009	1.09864	1.06767	1.02917	0.996131	0.976739	0.971695	0.97277	0.977037	0.979251	0.981101	0.984068	0.986838	0.988469	0.98833	0.981753	0.963976	0.937773	0.907371	0.886591	0.884235	0.902706	0.944637	1.00326	1.06928	1.12672	1.15978	1.16717	1.13953	1.08475	1.0211	0.962728	0.926147	0.916223	0.928071	0.955271	0.99157	1.02565	1.05328
1.05925	1.02909	1.00937	1.00204	1.01582	1.04116	1.06729	1.08794	1.1053	1.1234	1.13254	1.12843	1.10328	1.05868	1.01023	0.974392	0.961383	0.969038	0.98386	0.999799	1.00495	1.00344	0.998495	0.992656	0.987842	0.98485	0.977403	0.961066	0.936695	0.907273	0.885479	0.88067	0.896428	0.9329	0.986718	1.04929	1.10444	1.14152	1.15429	1.13369	1.08128	1.01847	0.962801	0.930264	0.926727	0.946336	0.979843	1.0164	1.04809	1.07116
1.07315	1.04611	1.02923	1.02156	1.03722	1.06451	1.09252	1.11365	1.12971	1.14615	1.15317	1.14362	1.11018	1.05601	1.0001	0.965003	0.958415	0.978041	1.00491	1.02918	1.03768	1.03201	1.02004	1.00656	0.996874	0.991337	0.983174	0.967881	0.944944	0.916074	0.89482	0.887848	0.899701	0.928713	0.97268	1.0255	1.07692	1.11731	1.13626	1.1262	1.07853	1.01772	0.961632	0.92781	0.927053	0.951794	0.989774	1.03042	1.06218	1.08515
1.08578	1.06075	1.04388	1.03657	1.05238	1.0805	1.11008	1.13269	1.14797	1.16357	1.17014	1.15557	1.11694	1.0558	0.998014	0.966177	0.967334	0.997868	1.03266	1.06173	1.07109	1.061	1.04243	1.02351	1.01115	1.00403	0.995779	0.981199	0.959344	0.931517	0.911073	0.903438	0.911541	0.93241	0.963326	1.00275	1.04749	1.08796	1.11452	1.11383	1.07377	1.01457	0.95642	0.919575	0.918801	0.94629	0.989671	1.03602	1.07249	1.09857
1.08915	1.06607	1.05093	1.04541	1.06317	1.092	1.12275	1.14626	1.16163	1.17778	1.18167	1.16308	1.11813	1.054	1.00132	0.978478	0.991008	1.02785	1.06487	1.0938	1.09872	1.08351	1.05951	1.03712	1.02473	1.01785	1.01149	0.99721	0.976074	0.948988	0.929919	0.923185	0.929091	0.940642	0.958214	0.983083	1.01919	1.05789	1.08996	1.09746	1.06319	1.00533	0.945463	0.907319	0.906319	0.936234	0.985138	1.03789	1.08288	1.11523
1.08545	1.06319	1.05123	1.04868	1.06742	1.09742	1.12896	1.15354	1.16959	1.18661	1.1892	1.16948	1.12367	1.06274	1.01617	0.999808	1.01652	1.05338	1.08826	1.11327	1.11499	1.09762	1.07078	1.04667	1.03451	1.02941	1.02514	1.0121	0.991825	0.966097	0.947367	0.941194	0.943654	0.946509	0.952645	0.965397	0.992106	1.0296	1.06676	1.08439	1.05742	1.00327	0.941574	0.899921	0.894415	0.92361	0.974104	1.03329	1.08771	1.13121
1.07469	1.05388	1.04635	1.04932	1.0694	1.10077	1.1325	1.1582	1.17536	1.19187	1.1962	1.17842	1.13694	1.08135	1.03897	1.0249	1.03889	1.07207	1.10152	1.122	1.12283	1.10492	1.07796	1.05272	1.03971	1.0356	1.03337	1.02303	1.00395	0.980005	0.961706	0.954093	0.954037	0.951334	0.949333	0.95146	0.968447	1.00288	1.04381	1.07245	1.05721	1.01006	0.948866	0.902581	0.889292	0.9117	0.959154	1.02165	1.08613	1.14402
1.04978	1.03401	1.03657	1.04928	1.07566	1.10918	1.13955	1.16408	1.18183	1.19644	1.20151	1.18427	1.1465	1.0974	1.06073	1.04971	1.06074	1.08569	1.10701	1.12114	1.11914	1.10048	1.07493	1.04973	1.03658	1.033	1.03188	1.02382	1.00584	0.983415	0.966955	0.958248	0.957276	0.951972	0.946477	0.94247	0.954061	0.985087	1.02705	1.06078	1.05501	1.01434	0.95828	0.912246	0.894724	0.908912	0.951329	1.0146	1.08895	1.16071
1.01948	1.01102	1.02607	1.05027	1.08479	1.11853	1.14712	1.16918	1.18629	1.20082	1.20462	1.18849	1.15426	1.11077	1.07927	1.06872	1.07522	1.0902	1.10294	1.11154	1.10708	1.08934	1.06487	1.04077	1.02749	1.02304	1.02191	1.01599	0.999703	0.978778	0.963164	0.954121	0.951853	0.947475	0.943289	0.938771	0.949122	0.976769	1.01689	1.05258	1.05344	1.02085	0.972124	0.929441	0.907787	0.912541	0.948109	1.01133	1.0938	1.17746
0.988743	0.986028	1.01259	1.0499	1.09093	1.12503	1.15088	1.1712	1.18751	1.2037	1.20765	1.19506	1.16606	1.12822	1.09925	1.08497	1.08327	1.0879	1.09165	1.09556	1.09088	1.07584	1.05357	1.03073	1.01575	1.00838	1.00672	1.00401	0.991627	0.972448	0.954578	0.942909	0.938874	0.93865	0.940698	0.940947	0.949686	0.972624	1.00701	1.04547	1.05586	1.03687	0.99887	0.959848	0.930907	0.921421	0.942807	1.00182	1.0902	1.18616
0.961276	0.963117	1.00023	1.04892	1.0944	1.12781	1.15046	1.16889	1.18594	1.20251	1.20747	1.19646	1.17105	1.13902	1.11281	1.09558	1.08589	1.08135	1.07726	1.07699	1.07219	1.06007	1.04057	1.0193	1.00294	0.992758	0.990509	0.990544	0.982354	0.964065	0.942435	0.9259	0.920254	0.924723	0.936519	0.945264	0.955484	0.974062	1.00231	1.04056	1.05817	1.05227	1.02605	0.991761	0.957297	0.93393	0.940858	0.994543	1.08735	1.19319
0.938644	0.943741	0.989534	1.04647	1.09401	1.1256	1.14452	1.16168	1.18089	1.19726	1.20261	1.19142	1.16941	1.14357	1.12046	1.10109	1.08432	1.07146	1.06112	1.05743	1.05336	1.04409	1.02804	1.00824	0.990872	0.978173	0.975379	0.978727	0.974443	0.956272	0.929184	0.905865	0.897948	0.907013	0.930267	0.949533	0.963333	0.97786	1.00016	1.03638	1.06084	1.06688	1.05318	1.02395	0.985086	0.94801	0.940912	0.98852	1.08489	1.1984
0.920127	0.931926	0.986206	1.04635	1.09152	1.11727	1.13196	1.1496	1.17193	1.18713	1.189	1.1759	1.15744	1.13814	1.11822	1.09709	1.07475	1.05535	1.04087	1.03647	1.03396	1.02757	1.01435	0.995788	0.977596	0.964013	0.961869	0.969807	0.967534	0.946887	0.911795	0.881185	0.872238	0.888696	0.923972	0.95381	0.970705	0.981558	0.99954	1.03394	1.06383	1.07924	1.07666	1.0508	1.0075	0.958532	0.9426	0.989785	1.09251	1.21053
0.915728	0.925271	0.978577	1.03977	1.08248	1.10353	1.11584	1.13463	1.16009	1.1757	1.17453	1.16174	1.14642	1.13285	1.11629	1.09423	1.06783	1.04289	1.02594	1.02223	1.02289	1.02057	1.01033	0.992804	0.973408	0.957969	0.956075	0.96751	0.969863	0.948996	0.907197	0.866993	0.852111	0.870571	0.914473	0.954228	0.975103	0.982586	0.994874	1.02646	1.06213	1.08853	1.0979	1.08076	1.03666	0.977214	0.946458	0.981928	1.08243	1.20349
0.916988	0.929156	0.981475	1.03821	1.07298	1.08623	1.09636	1.11828	1.14652	1.15998	1.15286	1.13873	1.12614	1.11899	1.10559	1.0829	1.05238	1.02352	1.00725	1.0089	1.01487	1.01673	1.00777	0.990049	0.96855	0.953337	0.954718	0.970296	0.97523	0.950891	0.90169	0.853925	0.835832	0.858541	0.909083	0.954795	0.9754	0.97928	0.987557	1.01754	1.05657	1.09146	1.11102	1.10101	1.05613	0.989855	0.951103	0.982604	1.08311	1.20424
0.924645	0.940274	0.990538	1.03938	1.0635	1.0697	1.07844	1.10413	1.13385	1.14336	1.12989	1.11385	1.10479	1.10359	1.09252	1.06831	1.03341	1.0024	0.989615	0.999535	1.01288	1.01835	1.00945	0.989906	0.966117	0.95194	0.958495	0.978425	0.984271	0.95504	0.899714	0.847813	0.82888	0.855018	0.908942	0.955329	0.971517	0.971244	0.9765	1.00558	1.04647	1.0877	1.11617	1.11221	1.06758	0.997943	0.955683	0.986525	1.08645	1.20529
0.936756	0.955999	1.0035	1.04225	1.05459	1.05433	1.06315	1.09257	1.12248	1.12621	1.10649	1.08869	1.08484	1.08861	1.07907	1.05172	1.01201	0.979864	0.972904	0.992952	1.01533	1.02461	1.01441	0.991532	0.96571	0.95395	0.966571	0.991054	0.995728	0.961364	0.901421	0.848686	0.831699	0.859706	0.9141	0.95553	0.964485	0.958367	0.961557	0.990015	1.03162	1.07823	1.1143	1.11619	1.07316	1.00289	0.960529	0.99212	1.09131	1.20502
0.951937	0.972214	1.01537	1.04604	1.04868	1.04241	1.04994	1.0813	1.11161	1.11136	1.08657	1.06728	1.0677	1.07677	1.06954	1.04004	0.995153	0.960084	0.956295	0.985947	1.01971	1.03515	1.0259	0.99883	0.970744	0.960173	0.977707	1.00676	1.01276	0.977297	0.915603	0.862392	0.845115	0.869442	0.919822	0.955061	0.956125	0.942732	0.941834	0.967593	1.00819	1.0585	1.10421	1.11632	1.08148	1.01399	0.968079	0.992993	1.08609	1.19446
0.963204	0.98904	1.0293	1.0504	1.04296	1.03279	1.04238	1.07662	1.1035	1.09526	1.06559	1.04838	1.05484	1.06777	1.0593	1.0254	0.975084	0.939825	0.94267	0.983014	1.02595	1.04492	1.03383	1.00245	0.972823	0.967714	0.992724	1.02449	1.02655	0.986438	0.924143	0.875835	0.864368	0.888487	0.931976	0.955068	0.943584	0.923028	0.92182	0.947694	0.98767	1.04023	1.09132	1.10796	1.07651	1.01328	0.972126	1.00023	1.09213	1.19203
0.970657	1.00021	1.03839	1.05456	1.04119	1.02761	1.03739	1.07241	1.097	1.0837	1.05046	1.0353	1.04532	1.06257	1.05496	1.01905	0.964376	0.92596	0.930268	0.977172	1.02944	1.05448	1.04516	1.01106	0.979295	0.977272	1.0077	1.04146	1.04335	1.00233	0.941636	0.89747	0.888471	0.908094	0.941977	0.954642	0.932364	0.90478	0.901472	0.926035	0.96371	1.01595	1.07303	1.09813	1.0748	1.01835	0.978098	1.0025	1.0884	1.18134
0.974155	1.00952	1.04606	1.05571	1.0373	1.02354	1.03657	1.0728	1.09048	1.06863	1.03306	1.02369	1.03925	1.05906	1.0493	1.00974	0.951463	0.913435	0.922576	0.975947	1.03434	1.06264	1.05257	1.01637	0.984937	0.990178	1.02741	1.05987	1.05665	1.01194	0.955048	0.919638	0.915656	0.931452	0.953034	0.950277	0.915115	0.882933	0.882399	0.907421	0.943066	0.995343	1.05558	1.08544	1.06579	1.01633	0.982838	1.00975	1.09168	1.17472
0.971635	1.01029	1.04747	1.05573	1.03629	1.02248	1.03604	1.07188	1.08517	1.05917	1.02178	1.01557	1.03391	1.05662	1.04792	1.00858	0.94951	0.908849	0.916608	0.97094	1.03402	1.06828	1.06226	1.0258	0.994027	1.00275	1.04324	1.07479	1.06998	1.02507	0.972554	0.943598	0.941101	0.950172	0.960161	0.946039	0.901803	0.866245	0.866803	0.891579	0.923614	0.973466	1.03717	1.07441	1.06229	1.02029	0.989262	1.01185	1.08618	1.16239
0.964328	1.00563	1.04435	1.05306	1.03477	1.022	1.03609	1.0707	1.07923	1.04916	1.01104	1.00716	1.02802	1.05295	1.04638	1.00898	0.951773	0.909404	0.913577	0.9659	1.03161	1.07213	1.07177	1.03661	1.00539	1.01644	1.05875	1.08855	1.08117	1.03686	0.989456	0.967598	0.96618	0.966877	0.965093	0.939284	0.888036	0.850423	0.854134	0.879147	0.906748	0.95358	1.01967	1.06469	1.06042	1.02539	0.996736	1.0133	1.07892	1.14794
0.957526	1.00169	1.03956	1.04674	1.02932	1.02117	1.03818	1.07022	1.06948	1.0337	0.998018	0.999309	1.02371	1.04837	1.04027	1.00364	0.949665	0.910477	0.916091	0.967991	1.03403	1.07672	1.07722	1.04217	1.01529	1.03247	1.07541	1.09906	1.08377	1.03874	0.998968	0.986291	0.985705	0.977747	0.963466	0.925586	0.868598	0.836398	0.848022	0.87381	0.898094	0.944622	1.01349	1.06075	1.0587	1.02699	1.00176	1.01737	1.07772	1.13799
0.946612	0.9913	1.03034	1.04018	1.02643	1.02038	1.03688	1.06594	1.06051	1.02199	0.987213	0.989597	1.01504	1.04106	1.03538	1.00307	0.954424	0.916457	0.917497	0.964891	1.03169	1.07978	1.08587	1.05293	1.02745	1.04504	1.0865	1.10579	1.08653	1.04338	1.00974	1.00318	1.0024	0.985832	0.96135	0.915669	0.856151	0.826986	0.844155	0.870725	0.890616	0.934282	1.00611	1.05954	1.06351	1.03489	1.00787	1.01621	1.06867	1.12316
0.934707	0.978511	1.01859	1.03185	1.02305	1.01891	1.03356	1.05853	1.04921	1.00841	0.974397	0.97743	1.00314	1.03079	1.02768	1.00064	0.958813	0.923903	0.919554	0.961866	1.02952	1.08306	1.09514	1.06431	1.03988	1.05677	1.09527	1.10886	1.08509	1.04469	1.01801	1.01748	1.01626	0.991581	0.957535	0.905901	0.844868	0.82051	0.8435	0.871633	0.886691	0.927133	1.00265	1.06201	1.07199	1.04514	1.01319	1.01336	1.05772	1.1074
0.924601	0.966963	1.00716	1.02404	1.02034	1.01707	1.02835	1.04907	1.03637	0.994519	0.960972	0.964311	0.990679	1.01928	1.0181	0.995708	0.960662	0.929814	0.921965	0.959392	1.0286	1.08714	1.10291	1.07369	1.05009	1.06621	1.10084	1.10732	1.07958	1.04243	1.02288	1.0275	1.02588	0.994812	0.953311	0.897459	0.836555	0.817291	0.846522	0.875508	0.886397	0.924163	1.00307	1.06838	1.08256	1.05508	1.01651	1.00888	1.0474	1.0933
0.915733	0.955708	0.995868	1.01685	1.01874	1.01489	1.02042	1.03621	1.02118	0.979533	0.945706	0.948999	0.976444	1.00602	1.00643	0.988243	0.960471	0.93463	0.923743	0.956212	1.02787	1.09185	1.11013	1.08174	1.05849	1.07359	1.10333	1.1016	1.07015	1.0374	1.02559	1.03513	1.03338	0.997227	0.949966	0.891353	0.831315	0.817227	0.852578	0.882107	0.888577	0.923527	1.00586	1.07764	1.09563	1.06556	1.018	1.00205	1.03598	1.07944
0.910049	0.94749	0.987542	1.01234	1.01904	1.01298	1.01113	1.0218	1.0055	0.965121	0.930632	0.934139	0.963416	0.993859	0.994725	0.979256	0.957958	0.93721	0.924283	0.953027	1.02796	1.09658	1.11514	1.08622	1.06338	1.07801	1.10262	1.0927	1.05804	1.0305	1.02639	1.04025	1.03845	0.99883	0.948209	0.888361	0.829621	0.820445	0.860886	0.890091	0.892298	0.925236	1.01078	1.08794	1.10834	1.07381	1.01676	0.994021	1.02569	1.06815
0.907037	0.94197	0.982231	1.011	1.02181	1.01153	1.00038	1.00569	0.989306	0.951122	0.915649	0.919503	0.951536	0.982997	0.983369	0.969253	0.953889	0.938121	0.923466	0.949145	1.02796	1.10071	1.11786	1.08728	1.06511	1.07961	1.09912	1.08114	1.04379	1.02248	1.02611	1.04404	1.04244	1.00073	0.948792	0.888874	0.831603	0.826589	0.871007	0.898988	0.896832	0.928142	1.01663	1.09836	1.12031	1.07993	1.01315	0.984736	1.01601	1.05847
0.906599	0.939249	0.980275	1.01368	1.02801	1.011	0.988047	0.987485	0.972421	0.937361	0.900729	0.904893	0.940825	0.973728	0.972654	0.958418	0.948599	0.937756	0.921235	0.943903	1.0268	1.10336	1.11765	1.08445	1.06346	1.0782	1.09294	1.06701	1.02731	1.01342	1.02503	1.04714	1.04627	1.00405	0.952746	0.893814	0.837938	0.835799	0.882835	0.908688	0.901858	0.931442	1.02239	1.10803	1.13112	1.08404	1.00741	0.974139	1.00645	1.04956
0.908757	0.940271	0.98251	1.02064	1.03713	1.01147	0.976127	0.970066	0.957088	0.925357	0.888014	0.893047	0.933593	0.967909	0.964246	0.948659	0.943195	0.936416	0.918171	0.938748	1.02541	1.10412	1.11383	1.07744	1.05876	1.07473	1.08545	1.05224	1.01091	1.0049	1.0239	1.04971	1.04975	1.00832	0.959012	0.901646	0.847083	0.846972	0.894973	0.917499	0.906206	0.93489	1.0279	1.11562	1.13845	1.08463	0.999956	0.964335	0.998871	1.04251
0.912833	0.944395	0.988311	1.0316	1.04937	1.01315	0.964505	0.953173	0.943004	0.914805	0.877191	0.883427	0.929196	0.964982	0.957893	0.940071	0.938028	0.9347	0.914655	0.933449	1.0231	1.1025	1.10633	1.06658	1.05142	1.06973	1.07707	1.0369	0.994617	0.996824	1.02271	1.05198	1.05358	1.01429	0.967823	0.912439	0.859073	0.859994	0.907312	0.925453	0.909759	0.937919	1.03244	1.1209	1.1426	1.08253	0.991463	0.955453	0.992516	1.03615
0.918531	0.951455	0.997515	1.04667	1.06535	1.01669	0.953338	0.936598	0.929928	0.905661	0.868151	0.87564	0.927189	0.964765	0.953701	0.932792	0.933218	0.933058	0.911132	0.927787	1.01907	1.09775	1.09464	1.05156	1.04126	1.06351	1.06811	1.02096	0.978359	0.988883	1.02104	1.05378	1.05847	1.02293	0.979718	0.926766	0.874492	0.875153	0.919893	0.932619	0.912472	0.940023	1.03515	1.12331	1.14354	1.07822	0.982465	0.94766	0.986778	1.02955
0.924737	0.960518	1.0086	1.0636	1.08225	1.0207	0.944064	0.922951	0.919372	0.89861	0.861635	0.870709	0.928147	0.966943	0.951984	0.927576	0.929789	0.932058	0.908678	0.923313	1.01522	1.09138	1.07987	1.03455	1.03033	1.05773	1.06001	1.00629	0.964678	0.982293	1.0191	1.05482	1.06378	1.03282	0.992126	0.94143	0.890529	0.890665	0.931314	0.937622	0.914179	0.941779	1.03665	1.12341	1.14098	1.07127	0.973707	0.942423	0.98312	1.02333
0.931544	0.971382	1.02189	1.08275	1.10141	1.02667	0.936493	0.910768	0.910616	0.893482	0.857207	0.867817	0.930552	0.971314	0.952682	0.924735	0.927362	0.931658	0.907012	0.919658	1.01014	1.08164	1.06183	1.01467	1.01816	1.05268	1.05255	0.992106	0.952257	0.976402	1.01631	1.0549	1.07022	1.04507	1.00667	0.95834	0.908691	0.907113	0.942157	0.941569	0.914614	0.942454	1.03613	1.12028	1.13527	1.06279	0.965689	0.939018	0.979805	1.01662
0.93784	0.982465	1.03531	1.10132	1.11926	1.03243	0.931183	0.901882	0.904379	0.890222	0.854839	0.867107	0.934317	0.976764	0.955219	0.924207	0.926566	0.931998	0.906625	0.918028	1.00595	1.07089	1.04284	0.995077	1.00738	1.04978	1.04663	0.979818	0.942952	0.972141	1.01306	1.05403	1.0767	1.05758	1.02059	0.974318	0.925888	0.922346	0.951169	0.9436	0.914154	0.943014	1.03487	1.11537	1.12736	1.05291	0.958741	0.937892	0.977853	1.01024
0.939748	0.987973	1.04215	1.11208	1.13946	1.05125	0.936028	0.895573	0.899205	0.890966	0.856405	0.862528	0.930607	0.981468	0.963677	0.92747	0.925378	0.933955	0.910187	0.912935	0.992148	1.05766	1.02898	0.977526	0.992968	1.0447	1.04678	0.976077	0.935682	0.964823	1.00397	1.04762	1.08202	1.07326	1.03864	0.994694	0.946161	0.934855	0.957105	0.94741	0.914338	0.936636	1.02283	1.10273	1.12054	1.05213	0.959144	0.935809	0.972319	1.00284
0.943724	0.99813	1.05407	1.1281	1.15627	1.05956	0.936368	0.89163	0.895522	0.890159	0.85714	0.863417	0.933888	0.988117	0.97081	0.931837	0.927367	0.935779	0.912994	0.914662	0.988379	1.04558	1.00928	0.958078	0.983814	1.04567	1.04504	0.967689	0.930502	0.962146	0.998101	1.04308	1.08765	1.08722	1.05375	1.01118	0.963423	0.94876	0.963721	0.947347	0.913103	0.936428	1.01902	1.09391	1.10905	1.04037	0.953808	0.937065	0.971672	0.996587
0.946704	1.00717	1.06355	1.14123	1.16926	1.066	0.938327	0.889966	0.892849	0.89001	0.858864	0.864719	0.936826	0.994429	0.978867	0.937833	0.930619	0.937856	0.916794	0.917647	0.985973	1.03494	0.991538	0.942274	0.978582	1.04938	1.04535	0.961619	0.928317	0.96045	0.991932	1.03802	1.09241	1.10023	1.0677	1.02584	0.978292	0.960098	0.967876	0.946052	0.912384	0.936633	1.01487	1.08506	1.09696	1.02835	0.949063	0.939206	0.971684	0.990719
0.948536	1.01424	1.07115	1.15145	1.17958	1.07199	0.942038	0.890044	0.890497	0.890314	0.861171	0.866115	0.938674	1.00065	0.988316	0.945983	0.934708	0.939974	0.92139	0.922385	0.98444	1.02479	0.976569	0.929858	0.976669	1.05604	1.04725	0.95783	0.927997	0.959616	0.985066	1.03216	1.09646	1.11233	1.08125	1.03983	0.991402	0.968967	0.970085	0.944244	0.911944	0.936969	1.01051	1.07522	1.08449	1.01638	0.945413	0.941473	0.971413	0.98553
0.941992	1.01328	1.06912	1.14915	1.19035	1.09245	0.957744	0.893214	0.886563	0.89125	0.866703	0.862985	0.929234	1.00263	1.00332	0.959943	0.939393	0.942004	0.928351	0.925063	0.975905	1.01613	0.971475	0.921009	0.968133	1.05908	1.0586	0.964175	0.928103	0.956497	0.974406	1.01779	1.093	1.12426	1.09879	1.05785	1.00747	0.976469	0.971019	0.945685	0.913033	0.931786	0.996868	1.05891	1.0735	1.01249	0.945169	0.940556	0.967841	0.98099
0.941201	1.01699	1.07107	1.15263	1.19401	1.09626	0.963925	0.895014	0.883171	0.890596	0.869552	0.863291	0.928279	1.00778	1.01462	0.971484	0.944876	0.943413	0.933028	0.930698	0.976435	1.01019	0.963666	0.917118	0.972746	1.07062	1.06505	0.964777	0.931216	0.956722	0.967898	1.01096	1.09428	1.13388	1.11104	1.06983	1.01648	0.980768	0.969643	0.943252	0.914439	0.93298	0.991606	1.04864	1.0608	1.00069	0.940988	0.941967	0.967233	0.976945
0.939061	1.01808	1.07024	1.15247	1.19476	1.09986	0.971316	0.896914	0.878225	0.889366	0.872512	0.862695	0.92553	1.013	1.02766	0.985173	0.950258	0.943963	0.937545	0.936969	0.977456	1.00601	0.96067	0.918213	0.981052	1.08511	1.07371	0.967896	0.935537	0.957655	0.961452	1.00363	1.09448	1.14233	1.12357	1.0813	1.02339	0.982571	0.96642	0.941329	0.917062	0.934244	0.985449	1.03689	1.04729	0.989018	0.937418	0.942552	0.965632	0.973731
0.928203	1.0113	1.06133	1.14009	1.19353	1.11345	0.987764	0.9025	0.871789	0.885993	0.877019	0.859611	0.912407	1.01038	1.0416	1.00269	0.957097	0.94331	0.940713	0.940174	0.973896	1.00443	0.967424	0.923469	0.981038	1.09311	1.09066	0.979727	0.939454	0.958005	0.955724	0.990251	1.08489	1.14656	1.13656	1.09485	1.0324	0.983993	0.963204	0.941934	0.920758	0.932254	0.973691	1.02107	1.03663	0.984807	0.935088	0.939478	0.961392	0.971592
0.925368	1.00961	1.05652	1.13534	1.18819	1.11306	0.993744	0.902299	0.864595	0.882946	0.87878	0.857733	0.909055	1.01515	1.05388	1.01567	0.961136	0.942036	0.942328	0.944235	0.976599	1.00528	0.971982	0.933492	0.995294	1.11032	1.10085	0.984776	0.945308	0.959831	0.952881	0.986132	1.08433	1.15148	1.14546	1.10223	1.03382	0.981342	0.957755	0.940393	0.925559	0.934703	0.967402	1.01001	1.02444	0.974474	0.931107	0.938617	0.959286	0.969283
0.912299	0.999103	1.04416	1.11758	1.17972	1.12191	1.00999	0.908517	0.855737	0.875784	0.882056	0.855089	0.894236	1.00917	1.06635	1.03436	0.968837	0.939128	0.941478	0.945521	0.974791	1.00707	0.985057	0.947682	1.00036	1.1204	1.12093	1.00003	0.951283	0.962361	0.951921	0.975748	1.07183	1.1505	1.15523	1.11352	1.03941	0.979798	0.952427	0.940417	0.931379	0.935004	0.956016	0.99277	1.01288	0.970089	0.928021	0.934049	0.953846	0.967335
0.909115	0.994811	1.03666	1.10977	1.17024	1.11817	1.0137	0.905791	0.846107	0.871595	0.882877	0.852278	0.890906	1.01409	1.07762	1.04568	0.969841	0.935188	0.939796	0.947428	0.978378	1.01151	0.995755	0.964222	1.01912	1.13958	1.1317	1.00564	0.957875	0.966378	0.953376	0.975227	1.07112	1.1521	1.16132	1.11698	1.03556	0.973909	0.945792	0.94033	0.937926	0.937719	0.949266	0.981017	1.0009	0.960912	0.92482	0.932103	0.950683	0.966128
0.905056	0.988521	1.02723	1.09975	1.15869	1.11448	1.01744	0.901153	0.835068	0.867171	0.88335	0.849174	0.887738	1.01915	1.08904	1.05574	0.969148	0.930133	0.936368	0.947798	0.98227	1.01818	1.00966	0.983873	1.03926	1.15918	1.14344	1.0128	0.965053	0.970965	0.957304	0.976582	1.07004	1.15238	1.16582	1.11815	1.02978	0.966659	0.938859	0.941211	0.946032	0.940149	0.940555	0.968078	0.988856	0.952644	0.921858	0.929577	0.947559	0.964848
0.892775	0.976007	1.01388	1.08082	1.14522	1.11601	1.02931	0.906124	0.825352	0.857918	0.884836	0.848075	0.875292	1.01115	1.09644	1.06955	0.973943	0.924206	0.930373	0.944723	0.981257	1.02231	1.02522	1.00324	1.04793	1.1688	1.16251	1.02803	0.972047	0.976547	0.963611	0.974177	1.05855	1.1455	1.16888	1.1234	1.02966	0.96256	0.933323	0.941111	0.95339	0.942583	0.930648	0.951219	0.977614	0.949247	0.919782	0.924878	0.94171	0.96274
0.889777	0.96915	1.00449	1.07162	1.13339	1.11049	1.02995	0.89898	0.814566	0.854883	0.884885	0.845449	0.874689	1.01722	1.10526	1.07448	0.968835	0.917515	0.925027	0.943303	0.985607	1.0303	1.03976	1.02265	1.06805	1.18715	1.17179	1.03372	0.979259	0.983082	0.971224	0.979452	1.0587	1.14365	1.17003	1.11974	1.02001	0.954651	0.927654	0.943932	0.962118	0.943955	0.921445	0.939081	0.966821	0.942612	0.918081	0.922732	0.939154	0.962123
0.877881	0.9551	0.990372	1.05234	1.11786	1.10841	1.04007	0.904929	0.805468	0.844761	0.885894	0.846212	0.863792	1.00747	1.10945	1.08547	0.971896	0.909862	0.916728	0.937574	0.983861	1.03406	1.05439	1.04274	1.07739	1.19561	1.19068	1.04991	0.987692	0.990914	0.981605	0.981854	1.04785	1.13289	1.16945	1.12212	1.01703	0.949895	0.922838	0.94394	0.970681	0.947396	0.911561	0.921229	0.954237	0.939106	0.916914	0.918749	0.933293	0.959441
0.875412	0.947726	0.981015	1.04413	1.10691	1.10244	1.03888	0.896768	0.795925	0.843593	0.886294	0.844487	0.865149	1.01416	1.11605	1.086	0.962968	0.902177	0.910755	0.935245	0.988236	1.04194	1.06791	1.05997	1.09589	1.21221	1.19788	1.05476	0.995657	0.999541	0.991767	0.989431	1.04802	1.12907	1.16843	1.11478	1.00454	0.942448	0.919194	0.949203	0.979923	0.946874	0.901143	0.909425	0.94421	0.93369	0.916217	0.917424	0.931609	0.959359
0.865744	0.934655	0.968178	1.02774	1.09325	1.09837	1.04634	0.903758	0.78981	0.834777	0.887215	0.846986	0.857109	1.00431	1.117	1.0933	0.964228	0.894674	0.902878	0.928535	0.985255	1.04356	1.07801	1.07579	1.10317	1.21783	1.21368	1.06947	1.00461	1.00828	1.00319	0.994821	1.03908	1.11644	1.16548	1.11529	0.999564	0.938139	0.916525	0.949928	0.988423	0.950078	0.892235	0.893292	0.931985	0.930136	0.915835	0.915215	0.927092	0.956746
0.863349	0.92661	0.958498	1.02037	1.08393	1.09274	1.04437	0.896304	0.782369	0.835338	0.888477	0.846525	0.859666	1.01085	1.12175	1.09068	0.952739	0.886922	0.897436	0.925927	0.989005	1.05006	1.08941	1.08992	1.11911	1.23227	1.2193	1.07441	1.01427	1.01895	1.01472	1.00323	1.03775	1.11036	1.16345	1.10558	0.984865	0.931882	0.915569	0.958142	0.998195	0.947013	0.880158	0.881567	0.922227	0.925351	0.915769	0.915144	0.926622	0.95716
0.855484	0.914403	0.946255	1.00607	1.07284	1.08785	1.05004	0.905174	0.779505	0.827675	0.889605	0.850578	0.853491	1.00059	1.12046	1.09601	0.953372	0.880362	0.890995	0.918934	0.984172	1.04904	1.09496	1.10125	1.12375	1.23506	1.2326	1.08826	1.02419	1.02842	1.02588	1.00993	1.02958	1.09589	1.15939	1.10604	0.978327	0.927933	0.915333	0.960178	1.00709	0.949445	0.871395	0.866798	0.910112	0.921188	0.915545	0.914732	0.923818	0.954958
0.853832	0.907115	0.937279	1.00112	1.06728	1.08351	1.04719	0.898902	0.775188	0.830524	0.891923	0.851169	0.857291	1.00736	1.12396	1.09112	0.940983	0.874479	0.887924	0.9172	0.986854	1.05304	1.10273	1.11047	1.13589	1.24644	1.23537	1.09227	1.03509	1.03974	1.03625	1.01706	1.02623	1.08902	1.15808	1.09535	0.962576	0.92374	0.917804	0.971717	1.01633	0.942866	0.858433	0.856892	0.901674	0.916955	0.915834	0.916485	0.925332	0.956215
0.847871	0.896394	0.925742	0.988737	1.05978	1.07882	1.0512	0.909574	0.775741	0.824091	0.893322	0.856441	0.852482	0.996775	1.12139	1.09587	0.94236	0.870015	0.883899	0.910798	0.979891	1.04911	1.10378	1.11712	1.13732	1.24614	1.2457	1.10477	1.0456	1.0493	1.04563	1.02339	1.01821	1.0734	1.15418	1.0974	0.955229	0.920085	0.920203	0.975541	1.02564	0.943972	0.849564	0.844016	0.890271	0.912068	0.91527	0.917797	0.924729	0.954924
0.847212	0.890898	0.918252	0.987075	1.0588	1.07624	1.04743	0.904034	0.774204	0.829242	0.896585	0.857501	0.857267	1.00426	1.12477	1.08997	0.930889	0.867294	0.883975	0.910432	0.98143	1.05061	1.10816	1.12139	1.14561	1.25441	1.24505	1.10693	1.05666	1.05963	1.05302	1.02753	1.01265	1.06776	1.15521	1.08666	0.939738	0.91848	0.925964	0.990121	1.0331	0.933395	0.836673	0.837133	0.88405	0.908586	0.915808	0.921375	0.928368	0.957197
0.842933	0.881587	0.906888	0.975485	1.05492	1.0721	1.04994	0.916736	0.778021	0.823586	0.898381	0.86413	0.853242	0.992775	1.12166	1.09573	0.934478	0.865543	0.882612	0.9048	0.971806	1.04356	1.1052	1.12405	1.14355	1.25061	1.25246	1.11808	1.06765	1.06929	1.06015	1.03263	1.00392	1.05078	1.15221	1.0917	0.931958	0.914799	0.931146	0.996234	1.04337	0.932906	0.827026	0.82578	0.873277	0.902852	0.914587	0.924255	0.93024	0.957212
0.840554	0.873945	0.896529	0.964571	1.05271	1.0688	1.0511	0.929194	0.783689	0.81867	0.900032	0.87106	0.851005	0.982128	1.11779	1.10166	0.939299	0.865263	0.882896	0.901174	0.962559	1.03605	1.10038	1.12432	1.13997	1.24422	1.25699	1.12759	1.07804	1.07828	1.06544	1.03692	0.996585	1.03439	1.14879	1.09792	0.925817	0.910965	0.936919	1.00233	1.0531	0.932541	0.818163	0.816493	0.863949	0.897039	0.91277	0.927464	0.933691	0.958037
0.840954	0.870562	0.889707	0.965444	1.0575	1.06737	1.0463	0.926196	0.784972	0.825542	0.905042	0.873529	0.855894	0.989129	1.12237	1.09786	0.931999	0.867208	0.887175	0.901214	0.96052	1.03335	1.10059	1.12288	1.14238	1.24722	1.25227	1.12715	1.08901	1.08693	1.06848	1.03672	0.987168	1.0298	1.15459	1.08959	0.910427	0.912457	0.947411	1.02113	1.05902	0.916413	0.804778	0.812706	0.859799	0.894111	0.913386	0.933723	0.94042	0.962236
0.84009	0.865377	0.881257	0.955499	1.05849	1.06547	1.04541	0.938239	0.792796	0.822032	0.906856	0.881135	0.854612	0.978664	1.11953	1.10566	0.940225	0.870083	0.889584	0.898322	0.948749	1.02308	1.09303	1.12027	1.13584	1.23827	1.25331	1.13312	1.09691	1.09458	1.07102	1.0387	0.979714	1.01483	1.1533	1.09946	0.905482	0.908556	0.954951	1.02931	1.06903	0.914633	0.795636	0.80542	0.852121	0.888618	0.91106	0.93748	0.945551	0.964505
0.841263	0.864005	0.87613	0.959285	1.06587	1.06389	1.03979	0.935207	0.794499	0.830276	0.912629	0.88381	0.860112	0.986903	1.12588	1.10291	0.936008	0.874523	0.895479	0.897734	0.945423	1.01928	1.09196	1.11578	1.13541	1.23851	1.24547	1.13005	1.10583	1.10006	1.07092	1.03542	0.969354	1.01451	1.16259	1.09105	0.891759	0.913195	0.967459	1.04917	1.07106	0.895138	0.784342	0.804643	0.850349	0.886864	0.912158	0.944851	0.953333	0.969518
0.842275	0.861092	0.869156	0.949063	1.06887	1.06278	1.03691	0.947444	0.804136	0.827709	0.915182	0.892788	0.860496	0.976708	1.12388	1.11335	0.947991	0.87996	0.899495	0.895539	0.931634	1.00692	1.08201	1.11051	1.12554	1.2257	1.24265	1.13239	1.11097	1.10629	1.07097	1.03571	0.962424	1.00071	1.163	1.10448	0.888631	0.909422	0.976443	1.05868	1.08133	0.892548	0.775262	0.79916	0.844221	0.881931	0.909256	0.94878	0.960107	0.973505
0.844557	0.859335	0.863919	0.93896	1.07124	1.06248	1.03341	0.958371	0.814078	0.82617	0.91768	0.901547	0.863043	0.968393	1.12121	1.12365	0.96057	0.885763	0.9039	0.894926	0.919088	0.995022	1.07179	1.10408	1.11533	1.21134	1.23794	1.13321	1.11415	1.1115	1.07032	1.03571	0.957303	0.988539	1.16271	1.11787	0.888007	0.905792	0.984524	1.06715	1.09069	0.890961	0.767349	0.795129	0.839283	0.877943	0.905912	0.952093	0.967298	0.977912
0.846937	0.860657	0.860916	0.945077	1.08028	1.05887	1.02691	0.955972	0.815313	0.83589	0.925044	0.905437	0.869864	0.978427	1.13059	1.12344	0.960438	0.891663	0.91039	0.891667	0.913894	0.990266	1.0695	1.09621	1.11103	1.20758	1.22635	1.12576	1.11881	1.11221	1.06686	1.03006	0.947565	0.994087	1.17626	1.10997	0.876344	0.914379	0.998685	1.08676	1.08787	0.868713	0.759805	0.797613	0.840212	0.877793	0.907349	0.960137	0.975548	0.984122
0.850729	0.86111	0.858113	0.934914	1.08286	1.05881	1.02143	0.966078	0.826155	0.835435	0.928467	0.915612	0.874679	0.971203	1.12934	1.13576	0.975958	0.899094	0.914373	0.890535	0.899803	0.977519	1.05788	1.08861	1.09852	1.19124	1.21832	1.12258	1.11729	1.11495	1.06451	1.02929	0.944238	0.98461	1.17727	1.12609	0.878063	0.911121	1.00698	1.09537	1.09702	0.867575	0.753217	0.79503	0.836809	0.874742	0.903704	0.962296	0.982658	0.989644
0.853679	0.863824	0.856679	0.9427	1.09098	1.05256	1.01513	0.963986	0.826787	0.846399	0.936613	0.920555	0.88316	0.982998	1.14036	1.1359	0.977528	0.904284	0.919651	0.884424	0.894744	0.9734	1.05543	1.07929	1.09277	1.18558	1.20496	1.11307	1.11892	1.11201	1.05998	1.0233	0.936683	0.994938	1.19179	1.11671	0.868618	0.92251	1.02115	1.11285	1.0894	0.84544	0.75002	0.799151	0.839303	0.875206	0.905398	0.970013	0.990206	0.996055
0.858941	0.865795	0.856326	0.932443	1.09178	1.05185	1.00942	0.973595	0.837124	0.847285	0.940938	0.931147	0.891143	0.978498	1.13922	1.14837	0.99342	0.91131	0.92273	0.883249	0.881894	0.961887	1.04397	1.07071	1.07969	1.16775	1.19517	1.10769	1.11338	1.11223	1.05678	1.02319	0.93612	0.98837	1.19251	1.13279	0.872838	0.92048	1.02766	1.11889	1.09689	0.846143	0.746498	0.798503	0.837257	0.873685	0.901012	0.970777	0.996607	1.00193
0.864374	0.868262	0.857616	0.923483	1.09145	1.05178	1.00327	0.981107	0.847276	0.848702	0.945305	0.941448	0.900293	0.975506	1.13816	1.1596	1.00851	0.918467	0.924454	0.882349	0.87035	0.951951	1.0332	1.06345	1.06775	1.15192	1.18488	1.10159	1.10586	1.11108	1.05374	1.02314	0.937246	0.983759	1.19248	1.14778	0.878807	0.918397	1.03305	1.12384	1.10364	0.848313	0.744535	0.798275	0.83585	0.872443	0.897125	0.969988	1.00149	1.00723
0.867603	0.872532	0.8581	0.932505	1.09734	1.04185	0.998407	0.979729	0.846499	0.861343	0.954587	0.948072	0.911257	0.989454	1.15082	1.15891	1.00989	0.920901	0.926974	0.87269	0.867659	0.950234	1.03165	1.05394	1.06183	1.14579	1.1711	1.08985	1.10355	1.10388	1.04883	1.01856	0.933679	0.999038	1.20662	1.1363	0.871661	0.932515	1.04515	1.13641	1.09086	0.829107	0.747816	0.803886	0.839906	0.873242	0.898663	0.976121	1.00681	1.01351
[truncated: 66 more columns]

## Sheet: D02
1.08191	1.07833	1.07478	1.07135	1.06793	1.06456	1.06132	1.05814	1.05503	1.052	1.04904	1.04617	1.04339	1.04065	1.03802	1.0355	1.03306	1.03068	1.02838	1.02613	1.02405	1.02208	1.02006	1.01814	1.01627	1.01446	1.01278	1.01113	1.0096	1.00821	1.00691	1.00564	1.00454	1.00344	1.00235	1.00142	1.00041	0.99951	0.998598	0.997833	0.997132	0.996494	0.995783	0.995123	0.994538	0.993991	0.993545	0.993155	0.99283	0.992599
0.902215	0.902073	0.90214	0.902413	0.902819	0.903377	0.904119	0.905079	0.906242	0.907575	0.909137	0.910821	0.912609	0.914493	0.916519	0.918675	0.921027	0.923495	0.926138	0.928897	0.931788	0.934803	0.937979	0.941216	0.944642	0.948155	0.951728	0.955406	0.959177	0.96302	0.966939	0.970882	0.974891	0.978958	0.983041	0.987183	0.991342	0.995563	0.999749	1.00398	1.00824	1.01255	1.0168	1.02107	1.02525	1.02939	1.0334	1.0373	1.0411	1.04476
0.914444	0.911945	0.909848	0.908144	0.906695	0.905613	0.904856	0.904429	0.904343	0.904463	0.904917	0.905746	0.906959	0.908387	0.910099	0.912081	0.914324	0.916788	0.919468	0.922332	0.9253	0.9284	0.931658	0.934992	0.938421	0.942013	0.945704	0.949591	0.953624	0.957726	0.961879	0.966146	0.970499	0.974941	0.979418	0.983951	0.988523	0.993314	0.99815	1.00319	1.00819	1.01325	1.01837	1.0235	1.02872	1.0339	1.03914	1.04439	1.04958	1.0547
1.0801	1.06627	1.05338	1.04144	1.03049	1.02053	1.0113	1.00285	0.995141	0.988104	0.981883	0.976359	0.971335	0.966742	0.96238	0.958343	0.954535	0.951031	0.947859	0.945061	0.94258	0.940489	0.938549	0.936869	0.935593	0.934757	0.934348	0.934428	0.935048	0.936358	0.938273	0.940907	0.944321	0.948453	0.953504	0.959376	0.966092	0.973495	0.981796	0.990834	1.00065	1.01105	1.0221	1.03368	1.04596	1.05863	1.07168	1.08487	1.09817	1.1114
1.0565	1.0477	1.04052	1.03494	1.03089	1.02788	1.02582	1.02468	1.02426	1.02414	1.02445	1.0248	1.02508	1.02527	1.02505	1.02434	1.02326	1.02162	1.01947	1.01684	1.01369	1.0101	1.00623	1.00191	0.99749	0.993315	0.989299	0.985621	0.982248	0.979144	0.9767	0.975014	0.973917	0.973686	0.974201	0.975467	0.977646	0.980771	0.984785	0.989375	0.994601	1.00029	1.00635	1.01282	1.01941	1.02614	1.03276	1.03919	1.04509	1.05047
1.09241	1.09038	1.08919	1.0887	1.08829	1.08786	1.08723	1.08605	1.08414	1.08132	1.07739	1.07247	1.06622	1.05887	1.05041	1.04086	1.03022	1.01855	1.00589	0.993258	0.980531	0.968027	0.956162	0.944858	0.934526	0.925502	0.918098	0.912211	0.908185	0.906214	0.906563	0.909374	0.914528	0.921776	0.930982	0.941606	0.953791	0.967266	0.981871	0.997346	1.01354	1.03	1.04646	1.06224	1.07744	1.09133	1.10376	1.11468	1.12377	1.13092
1.02966	1.03271	1.03582	1.03888	1.0414	1.04349	1.04504	1.04568	1.04496	1.04269	1.03941	1.03455	1.02785	1.0194	1.00924	0.997816	0.98515	0.971186	0.956316	0.940849	0.925291	0.910102	0.895427	0.881573	0.869448	0.858932	0.850661	0.844915	0.842203	0.842836	0.846862	0.854451	0.864991	0.878668	0.895255	0.91459	0.93608	0.959349	0.98365	1.00887	1.0345	1.05991	1.0846	1.10792	1.12931	1.14828	1.1641	1.17667	1.18583	1.19167
0.925658	0.931198	0.93737	0.944093	0.951283	0.958265	0.964698	0.970785	0.975827	0.979221	0.9809	0.980575	0.978498	0.974886	0.969496	0.962376	0.95322	0.942829	0.931278	0.919251	0.906827	0.894319	0.882131	0.870826	0.860716	0.852188	0.845597	0.841384	0.839689	0.840993	0.845076	0.852379	0.86269	0.875952	0.891866	0.910285	0.930921	0.953936	0.97861	1.00417	1.03031	1.05635	1.08247	1.10733	1.13079	1.15207	1.17073	1.18599	1.19748	1.20487
0.907436	0.923329	0.940157	0.957682	0.975014	0.991107	1.00496	1.01657	1.02487	1.03015	1.03224	1.03066	1.02531	1.01643	1.00417	0.989646	0.973302	0.955582	0.936876	0.9178	0.899606	0.8824	0.866951	0.853482	0.842208	0.833634	0.827594	0.824595	0.824191	0.826593	0.831545	0.838752	0.848747	0.860942	0.876185	0.894044	0.914228	0.936363	0.960356	0.986536	1.01447	1.04368	1.07402	1.10508	1.13589	1.16598	1.19466	1.22161	1.24563	1.26593
0.933713	0.96136	0.991493	1.02226	1.05143	1.0774	1.09952	1.11686	1.12941	1.13641	1.13722	1.13216	1.12063	1.10394	1.08251	1.05755	1.03009	1.001	0.97173	0.942692	0.91518	0.890352	0.868538	0.849928	0.834511	0.822718	0.814378	0.809519	0.807822	0.808488	0.811784	0.817666	0.826018	0.837196	0.851157	0.867355	0.886393	0.907597	0.932067	0.960176	0.991253	1.02529	1.06208	1.10178	1.14353	1.18637	1.22936	1.27171	1.313	1.35153
0.994313	1.02522	1.05885	1.09272	1.12559	1.15486	1.17949	1.19918	1.2132	1.22058	1.22165	1.21592	1.20289	1.1837	1.15907	1.12968	1.09629	1.06052	1.0238	0.987813	0.953826	0.922292	0.893736	0.86876	0.848286	0.832896	0.821149	0.812687	0.807714	0.806098	0.807769	0.812374	0.82017	0.83016	0.842578	0.857151	0.874304	0.894478	0.918314	0.946601	0.978498	1.01425	1.05382	1.09694	1.14299	1.19125	1.24084	1.29008	1.33714	1.38124
1.06082	1.08296	1.10661	1.12937	1.15123	1.1713	1.18874	1.20352	1.2148	1.22192	1.22392	1.22093	1.21325	1.19893	1.17966	1.1552	1.12627	1.09326	1.05894	1.02499	0.991776	0.959397	0.928979	0.902851	0.881428	0.864226	0.850563	0.839953	0.833215	0.830201	0.830345	0.833361	0.839187	0.8459	0.854723	0.864466	0.877393	0.89323	0.913895	0.939096	0.968582	1.00231	1.04062	1.08287	1.12725	1.17476	1.22334	1.27164	1.31632	1.35642
1.12849	1.14412	1.15903	1.17203	1.18344	1.19347	1.20224	1.21093	1.21833	1.22452	1.22905	1.22932	1.22578	1.21715	1.20321	1.1824	1.15634	1.12599	1.09339	1.06009	1.02643	0.993034	0.962183	0.935357	0.912944	0.894476	0.88009	0.869531	0.862159	0.858025	0.85682	0.857769	0.860276	0.862955	0.865802	0.869381	0.875125	0.885026	0.900405	0.921264	0.948318	0.981627	1.01998	1.0619	1.10812	1.15794	1.20911	1.25944	1.30599	1.34562
1.1869	1.20352	1.21542	1.22361	1.22935	1.23466	1.24018	1.24619	1.25298	1.26178	1.27051	1.27531	1.27563	1.27051	1.25858	1.23757	1.20926	1.17735	1.14175	1.10425	1.06705	1.03136	0.99832	0.969382	0.944863	0.924765	0.909231	0.896919	0.887553	0.880959	0.877457	0.876066	0.875403	0.874776	0.873004	0.870263	0.87154	0.877712	0.888655	0.906628	0.932332	0.965314	1.00385	1.04722	1.09417	1.14401	1.19555	1.24829	1.29644	1.33719
1.18158	1.19632	1.2048	1.20952	1.21305	1.21704	1.22245	1.22964	1.24204	1.25744	1.27497	1.28895	1.29765	1.29774	1.28937	1.27036	1.24294	1.20983	1.17355	1.13482	1.09596	1.05959	1.02696	0.997985	0.97304	0.952338	0.935231	0.921784	0.911427	0.904001	0.899018	0.896213	0.895053	0.892919	0.888086	0.883651	0.88369	0.888529	0.896807	0.912466	0.936587	0.966924	1.00279	1.04172	1.08199	1.12431	1.16846	1.21237	1.25354	1.28774
1.11787	1.12264	1.1216	1.11826	1.11746	1.11954	1.12572	1.13556	1.15364	1.1774	1.2043	1.22993	1.2498	1.26171	1.26138	1.25067	1.22998	1.20206	1.17099	1.13826	1.10483	1.07308	1.04433	1.01709	0.993485	0.972078	0.954822	0.940766	0.929787	0.921689	0.917574	0.916568	0.917984	0.917781	0.915315	0.914181	0.915652	0.920091	0.928452	0.941971	0.960976	0.98504	1.01345	1.0432	1.07217	1.09867	1.12455	1.1519	1.17796	1.20101
1.05962	1.05309	1.04189	1.03088	1.02408	1.02278	1.0252	1.03674	1.05622	1.08383	1.11592	1.14956	1.17874	1.19764	1.20531	1.20286	1.18977	1.16927	1.14605	1.12062	1.09342	1.06617	1.04115	1.01761	0.994158	0.972941	0.95359	0.937614	0.926412	0.918558	0.9152	0.916098	0.92178	0.927138	0.930784	0.935428	0.943259	0.952371	0.96257	0.975846	0.992858	1.01353	1.0353	1.05719	1.07556	1.08995	1.10093	1.11258	1.12453	1.1359
1.03645	1.02264	1.00563	0.989273	0.978977	0.973809	0.973753	0.982217	1.00166	1.03059	1.06546	1.10224	1.13368	1.15491	1.1639	1.16169	1.15049	1.1332	1.11286	1.09181	1.06875	1.04429	1.02087	0.998833	0.974963	0.952107	0.930702	0.912696	0.898761	0.890294	0.886372	0.890914	0.900657	0.912278	0.924645	0.939457	0.955597	0.97248	0.989678	1.00752	1.02714	1.04735	1.06728	1.08625	1.10065	1.10629	1.10761	1.10712	1.10962	1.11328
1.0557	1.04297	1.02413	1.00599	0.991812	0.980705	0.976063	0.980815	0.997875	1.02495	1.06038	1.09678	1.12848	1.14726	1.15153	1.1435	1.12512	1.10292	1.08073	1.05907	1.0371	1.01432	0.99426	0.97353	0.950224	0.924198	0.899037	0.876101	0.857557	0.844212	0.838174	0.843357	0.859137	0.88012	0.903509	0.930226	0.95794	0.985705	1.01153	1.03489	1.05948	1.08282	1.105	1.12364	1.13696	1.14135	1.13475	1.12704	1.12345	1.12241
1.10406	1.09529	1.0773	1.05778	1.03822	1.02213	1.01209	1.01337	1.02718	1.05449	1.08936	1.1257	1.15364	1.16472	1.15734	1.13562	1.10554	1.07124	1.04045	1.01392	0.990956	0.972382	0.957146	0.941432	0.922231	0.897834	0.869401	0.841795	0.817564	0.798339	0.789827	0.796495	0.817197	0.847673	0.884124	0.923492	0.962757	0.999848	1.03262	1.06208	1.08798	1.11364	1.13554	1.15338	1.16628	1.16835	1.15917	1.14783	1.14272	1.14098
1.16375	1.15892	1.14141	1.11883	1.09436	1.07156	1.05637	1.05203	1.06306	1.09071	1.12819	1.16333	1.18772	1.18996	1.1701	1.1318	1.08257	1.03183	0.986744	0.953156	0.928829	0.915874	0.908854	0.903909	0.893556	0.874228	0.846952	0.816927	0.788749	0.765241	0.755461	0.763299	0.790053	0.829358	0.877312	0.927627	0.97619	1.01889	1.05584	1.08579	1.11011	1.13083	1.14767	1.16438	1.17625	1.17838	1.16788	1.15768	1.15472	1.15549
1.21021	1.20415	1.18381	1.15706	1.12742	1.09826	1.0789	1.07299	1.08343	1.11435	1.15553	1.1936	1.21572	1.21368	1.18221	1.12646	1.05788	0.986973	0.927854	0.885826	0.860113	0.853143	0.858748	0.866318	0.869513	0.858765	0.835314	0.807341	0.777827	0.754598	0.745261	0.757875	0.790372	0.837353	0.891302	0.947664	0.999516	1.04247	1.07536	1.09963	1.11541	1.12752	1.13677	1.14541	1.1586	1.16291	1.15583	1.15218	1.15569	1.16102
1.21495	1.2043	1.17911	1.14816	1.11334	1.08283	1.06517	1.0605	1.07627	1.11122	1.15909	1.20374	1.23044	1.22805	1.1925	1.12986	1.04824	0.965331	0.896072	0.848093	0.823723	0.823006	0.83612	0.854047	0.86604	0.862287	0.844856	0.817385	0.790257	0.768758	0.762827	0.778555	0.81469	0.862722	0.918251	0.973663	1.02094	1.05778	1.08418	1.09815	1.10287	1.10383	1.10313	1.10715	1.12021	1.13027	1.13287	1.13799	1.14918	1.15757
1.18312	1.16426	1.13407	1.09846	1.06344	1.03573	1.02298	1.02456	1.04481	1.08784	1.14349	1.19769	1.23512	1.24209	1.21377	1.15424	1.07195	0.984676	0.910255	0.860231	0.834969	0.834294	0.850874	0.870725	0.887688	0.888382	0.873633	0.850929	0.823613	0.803226	0.797452	0.811335	0.843738	0.888448	0.937233	0.989239	1.03181	1.06362	1.0853	1.09189	1.08715	1.07496	1.06367	1.06078	1.07274	1.08873	1.10238	1.12002	1.13845	1.14972
1.13193	1.10537	1.06904	1.03276	1.00228	0.981247	0.975654	0.985671	1.0128	1.06355	1.12675	1.18687	1.23132	1.24853	1.23009	1.17824	1.10294	1.02025	0.949544	0.901874	0.878358	0.875697	0.889918	0.907447	0.920396	0.921052	0.905867	0.883947	0.858381	0.837579	0.830975	0.840668	0.867838	0.904191	0.945684	0.992636	1.03308	1.06372	1.08359	1.08817	1.07701	1.05709	1.0345	1.02497	1.03499	1.05397	1.07501	1.10241	1.12762	1.13925
1.07736	1.04378	1.00724	0.974366	0.950255	0.939457	0.940055	0.954488	0.987881	1.04042	1.10736	1.17174	1.22048	1.24546	1.23747	1.19596	1.12921	1.05608	0.992391	0.949635	0.927763	0.923337	0.93162	0.943906	0.951761	0.949363	0.934072	0.911504	0.887054	0.867035	0.858475	0.863427	0.882931	0.910998	0.945983	0.98704	1.02674	1.05841	1.08016	1.08536	1.07226	1.04679	1.01927	1.00408	1.0104	1.0302	1.05604	1.08845	1.11875	1.12987
1.02762	0.994044	0.962332	0.937934	0.92164	0.916808	0.919813	0.935558	0.968934	1.01992	1.08447	1.1492	1.20084	1.22896	1.22853	1.19759	1.14095	1.0773	1.02296	0.984692	0.965295	0.958934	0.963326	0.970413	0.973852	0.969576	0.953527	0.931901	0.907567	0.889507	0.878172	0.878992	0.891734	0.912653	0.942086	0.98074	1.01759	1.04934	1.07476	1.08085	1.06808	1.04206	1.01137	0.994028	0.997018	1.01708	1.04528	1.08225	1.11234	1.1239
0.998321	0.969232	0.945652	0.928362	0.918192	0.913611	0.914508	0.92785	0.954381	0.999906	1.05966	1.12152	1.17275	1.20259	1.20548	1.17971	1.13211	1.07585	1.028	0.996609	0.980292	0.975131	0.978361	0.982367	0.984	0.979837	0.962869	0.941152	0.917908	0.898157	0.888053	0.887202	0.89776	0.914851	0.940887	0.976657	1.01225	1.04313	1.06814	1.074	1.06134	1.03749	1.00731	0.989207	0.991841	1.01214	1.04314	1.08125	1.11244	1.12385
0.988781	0.965662	0.949506	0.938415	0.930025	0.922901	0.916776	0.922396	0.942808	0.982036	1.03645	1.09255	1.14001	1.16838	1.16977	1.14451	1.10094	1.0519	1.01119	0.986807	0.977896	0.978516	0.982876	0.989058	0.988714	0.98285	0.965619	0.941126	0.917038	0.897248	0.887988	0.889367	0.901912	0.920309	0.945748	0.979231	1.01284	1.03991	1.06044	1.06504	1.05244	1.03019	1.00295	0.986457	0.990658	1.01262	1.04611	1.08687	1.11779	1.12886
0.999505	0.981704	0.970105	0.961013	0.950266	0.937289	0.922791	0.919264	0.933718	0.966241	1.01533	1.06675	1.11044	1.1347	1.1351	1.10878	1.06495	1.01961	0.984962	0.96814	0.967886	0.975405	0.984767	0.992558	0.992544	0.984067	0.964002	0.936281	0.909763	0.890973	0.882811	0.888215	0.90393	0.924726	0.952002	0.982886	1.01318	1.0379	1.05462	1.05794	1.04654	1.02634	1.00175	0.988116	0.992517	1.01422	1.04945	1.0918	1.12348	1.13666
1.01987	1.0076	0.999632	0.989868	0.975138	0.954791	0.931906	0.920393	0.927574	0.954596	0.998467	1.04642	1.08734	1.10735	1.10372	1.07425	1.029	0.984624	0.954285	0.947053	0.956968	0.974184	0.989853	0.997289	0.995577	0.98316	0.958804	0.928221	0.900116	0.881269	0.87642	0.886601	0.905797	0.929033	0.957288	0.985035	1.01109	1.03401	1.05002	1.05303	1.04373	1.02666	1.00514	0.992969	0.997231	1.01744	1.05346	1.09606	1.12856	1.1435
1.0455	1.03843	1.03296	1.0208	1.00202	0.973789	0.943147	0.926804	0.926217	0.948116	0.987981	1.0332	1.07061	1.08616	1.07603	1.04146	0.993505	0.949954	0.925673	0.930021	0.951857	0.979956	0.998755	1.00366	0.99548	0.976567	0.947063	0.914493	0.888141	0.872407	0.874227	0.888803	0.911249	0.934807	0.960245	0.983682	1.0043	1.02482	1.04181	1.04766	1.04262	1.03014	1.01246	1.00174	1.00645	1.02575	1.05932	1.10066	1.13281	1.14859
1.07016	1.0676	1.06362	1.05075	1.02948	0.99699	0.9615	0.939681	0.930271	0.943365	0.97918	1.02155	1.05814	1.07335	1.06155	1.02463	0.975421	0.931034	0.909748	0.921255	0.952726	0.988953	1.00905	1.00914	0.992976	0.967761	0.936277	0.905516	0.882407	0.871113	0.877783	0.895617	0.919407	0.938881	0.957146	0.972765	0.989384	1.00873	1.02825	1.04141	1.04449	1.03935	1.02567	1.01512	1.01767	1.03339	1.0617	1.10026	1.13248	1.1518
1.09166	1.09369	1.09215	1.08142	1.06008	1.02775	0.989724	0.960736	0.942001	0.943297	0.970911	1.00973	1.04721	1.06689	1.05836	1.0233	0.974086	0.928118	0.90475	0.91817	0.956117	0.998053	1.02028	1.01401	0.989209	0.957858	0.926574	0.900087	0.882637	0.876643	0.886908	0.908274	0.931197	0.944769	0.952202	0.957129	0.967658	0.985853	1.00916	1.03156	1.04617	1.0498	1.04167	1.03162	1.03087	1.03977	1.06161	1.09568	1.12842	1.15352
1.10757	1.11349	1.11586	1.10633	1.0872	1.05753	1.01978	0.985267	0.958575	0.949538	0.967986	1.00326	1.04007	1.06239	1.05759	1.02524	0.976871	0.93109	0.907327	0.92448	0.967392	1.01153	1.03108	1.01436	0.977592	0.939305	0.909954	0.891173	0.884541	0.888446	0.906275	0.931438	0.951021	0.955458	0.94836	0.939789	0.941441	0.959054	0.986748	1.01806	1.04379	1.05598	1.05395	1.0459	1.04343	1.04616	1.06315	1.09253	1.12577	1.15436
1.11555	1.12511	1.13141	1.12403	1.10878	1.08366	1.04748	1.00932	0.975137	0.957631	0.968274	0.99917	1.03558	1.05899	1.05834	1.02953	0.982523	0.936781	0.915253	0.935736	0.981098	1.02561	1.03878	1.01063	0.961637	0.91776	0.891848	0.884133	0.889953	0.906061	0.933162	0.960286	0.974788	0.966969	0.945563	0.923658	0.917467	0.934644	0.966809	1.00453	1.03819	1.05717	1.0595	1.05368	1.05003	1.04981	1.06338	1.09003	1.1231	1.15291
1.11565	1.13085	1.14117	1.13953	1.13109	1.113	1.07969	1.03977	0.997437	0.969543	0.969954	0.993238	1.02855	1.05547	1.06006	1.03797	0.994113	0.948176	0.926007	0.945075	0.991303	1.03736	1.04784	1.01085	0.950442	0.899005	0.875221	0.8793	0.899917	0.929029	0.96556	0.99487	1.0053	0.985299	0.948736	0.912887	0.896958	0.91014	0.944476	0.986543	1.02634	1.05193	1.05935	1.05555	1.05188	1.05166	1.0613	1.08571	1.11657	1.14709
1.10871	1.12996	1.1441	1.14836	1.14692	1.1341	1.10382	1.06381	1.01594	0.980979	0.973691	0.989951	1.02232	1.05099	1.05783	1.03951	0.998494	0.953976	0.932143	0.951193	0.999269	1.04626	1.05464	1.01049	0.941222	0.882774	0.861335	0.876445	0.9127	0.954714	0.99986	1.03114	1.03629	1.00523	0.953438	0.905293	0.882042	0.891665	0.926141	0.970266	1.0126	1.04115	1.05214	1.05012	1.04845	1.05018	1.05913	1.08106	1.10982	1.13907
1.09709	1.1247	1.14395	1.15372	1.15821	1.14901	1.12127	1.08075	1.03039	0.991757	0.979472	0.989736	1.01729	1.04581	1.05303	1.03486	0.99514	0.952322	0.931579	0.952467	1.00324	1.05165	1.05982	1.01134	0.935044	0.871294	0.851998	0.87672	0.928047	0.982768	1.03503	1.06777	1.06708	1.02571	0.958594	0.899321	0.870258	0.877194	0.910622	0.95517	0.997526	1.02684	1.03958	1.0401	1.04184	1.0467	1.05687	1.07535	1.10194	1.12919
1.08422	1.1185	1.14345	1.15753	1.1651	1.15592	1.12693	1.08329	1.03461	0.998561	0.986478	0.993424	1.01647	1.04093	1.04444	1.02029	0.977888	0.936996	0.922567	0.950687	1.00661	1.05528	1.0601	1.00565	0.924482	0.861866	0.848697	0.885914	0.951432	1.01725	1.07311	1.10378	1.09392	1.03805	0.955404	0.888917	0.858152	0.86614	0.899794	0.943044	0.983031	1.00995	1.02188	1.02584	1.03261	1.04282	1.05558	1.07025	1.09403	1.11817
1.06667	1.1093	1.14159	1.16015	1.16972	1.16179	1.13164	1.08621	1.04095	1.00947	0.996664	0.998869	1.01632	1.03673	1.03891	1.01217	0.965136	0.922498	0.908508	0.937761	0.995924	1.05001	1.06324	1.01602	0.935719	0.869543	0.8519	0.890632	0.963795	1.03799	1.09823	1.13162	1.12308	1.06132	0.968331	0.890618	0.852317	0.855038	0.885045	0.926193	0.964644	0.991117	1.00417	1.01248	1.02458	1.0407	1.05566	1.06643	1.08379	1.10666
1.05086	1.10244	1.14076	1.16158	1.16972	1.15751	1.12104	1.07317	1.03409	1.01425	1.00738	1.00844	1.02113	1.03543	1.03174	0.997483	0.942554	0.897403	0.88855	0.923571	0.985634	1.04143	1.05868	1.01766	0.943371	0.879033	0.862251	0.90401	0.982776	1.06072	1.12207	1.15496	1.14382	1.07338	0.971773	0.886819	0.845021	0.845544	0.873224	0.912038	0.948336	0.971762	0.984858	0.997395	1.01757	1.04115	1.05745	1.06482	1.07596	1.09647
1.03815	1.09785	1.13991	1.16109	1.16465	1.14468	1.10059	1.05172	1.0205	1.01558	1.01862	1.02006	1.02761	1.03637	1.0258	0.982991	0.91998	0.871649	0.868055	0.909137	0.974016	1.02909	1.04941	1.01594	0.950657	0.890631	0.877234	0.921017	1.0014	1.07799	1.13814	1.17005	1.15616	1.07958	0.97158	0.882318	0.838905	0.838195	0.863429	0.899989	0.934109	0.954241	0.966918	0.983936	1.01298	1.0441	1.06062	1.06446	1.07087	1.08985
1.02707	1.09331	1.13741	1.15703	1.15392	1.12358	1.07173	1.02324	1.00272	1.01486	1.03012	1.03289	1.03485	1.03774	1.02106	0.969909	0.898704	0.847679	0.848523	0.894343	0.960009	1.01262	1.03488	1.01033	0.956112	0.903644	0.895706	0.942002	1.01973	1.09065	1.14711	1.17838	1.16298	1.0828	0.96921	0.878064	0.834165	0.832168	0.855175	0.889642	0.920637	0.937236	0.949321	0.97171	1.00984	1.04862	1.06517	1.06375	1.06773	1.08682
1.0072	1.08027	1.12767	1.14697	1.13897	1.10065	1.04199	0.992372	0.9812	1.00987	1.04079	1.04734	1.04281	1.04033	1.02184	0.968244	0.88931	0.83076	0.827917	0.873542	0.937141	0.987224	1.01326	1.00236	0.963561	0.920893	0.91599	0.960975	1.03162	1.09418	1.14608	1.18025	1.17176	1.09587	0.978478	0.881959	0.833402	0.826879	0.845968	0.878121	0.906639	0.92029	0.931019	0.957349	1.00299	1.05105	1.07019	1.06403	1.06548	1.08539
0.995839	1.06936	1.11519	1.13023	1.1158	1.06858	1.00463	0.957667	0.960584	1.00734	1.05029	1.05846	1.04809	1.0398	1.01955	0.962918	0.878378	0.816675	0.814844	0.861333	0.920759	0.962844	0.986546	0.98353	0.957871	0.930703	0.937815	0.987859	1.04976	1.09981	1.14456	1.17864	1.17115	1.09292	0.972118	0.876583	0.830041	0.823917	0.842667	0.872992	0.897206	0.906846	0.916987	0.948548	1.00212	1.05526	1.07211	1.06115	1.06499	1.08785
0.976037	1.04867	1.09435	1.10766	1.09118	1.04198	0.975544	0.929606	0.940339	1.00124	1.05692	1.06914	1.05272	1.03923	1.0226	0.970766	0.883879	0.81396	0.804306	0.846604	0.900017	0.933704	0.954894	0.960617	0.949889	0.939067	0.958009	1.01064	1.06304	1.1	1.13662	1.17369	1.17367	1.09853	0.976332	0.877421	0.829571	0.822953	0.84034	0.868929	0.88987	0.896242	0.905126	0.938557	0.997317	1.05495	1.07155	1.05849	1.06325	1.0888
0.961587	1.02712	1.06776	1.07631	1.05687	1.00837	0.944187	0.904816	0.928061	1.00347	1.06619	1.07652	1.05237	1.03522	1.02394	0.977178	0.890019	0.814599	0.800786	0.838743	0.883029	0.904403	0.920119	0.930864	0.934238	0.944178	0.982428	1.03989	1.07998	1.10129	1.13011	1.16935	1.17039	1.09084	0.966498	0.86874	0.826203	0.824104	0.843611	0.870513	0.886573	0.889038	0.898127	0.935101	0.999352	1.05595	1.06648	1.05211	1.06234	1.0898
0.941515	0.999302	1.0361	1.04358	1.02597	0.985744	0.928726	0.893405	0.920193	1.00313	1.07265	1.08304	1.05225	1.03189	1.02912	0.995388	0.911996	0.827431	0.801744	0.831048	0.866398	0.877931	0.887818	0.901564	0.917784	0.94573	1.00041	1.06191	1.09293	1.10039	1.12168	1.16354	1.17033	1.09179	0.965693	0.865336	0.824167	0.826427	0.847992	0.874501	0.887688	0.886536	0.894156	0.931138	0.997292	1.05354	1.0605	1.04627	1.05831	1.08596
0.921335	0.968345	0.999231	1.00534	0.992114	0.965636	0.92213	0.893106	0.921612	1.00698	1.08011	1.08922	1.05116	1.02756	1.03488	1.01869	0.942935	0.849114	0.809023	0.827033	0.85294	0.855188	0.857946	0.87179	0.899371	0.944652	1.016	1.08296	1.10562	1.09963	1.11393	1.15788	1.16946	1.09187	0.962727	0.859793	0.820957	0.829145	0.855517	0.882629	0.893604	0.888792	0.894123	0.929798	0.996237	1.05099	1.0541	1.03803	1.05232	1.0782
0.908598	0.943519	0.965608	0.967989	0.959756	0.948227	0.921096	0.904075	0.93969	1.02583	1.09302	1.0911	1.04548	1.02341	1.04214	1.03841	0.965092	0.866294	0.819789	0.829562	0.845388	0.838942	0.836712	0.851011	0.888554	0.951154	1.03667	1.1045	1.1147	1.09767	1.11198	1.15719	1.16407	1.07747	0.943811	0.845708	0.816346	0.834807	0.868322	0.895884	0.902589	0.893933	0.89867	0.936522	1.00368	1.05218	1.04558	1.0291	1.04815	1.0676
0.893668	0.917856	0.932662	0.932667	0.931579	0.938742	0.932369	0.925525	0.960801	1.04161	1.10383	1.09698	1.04479	1.02025	1.04872	1.06309	0.999129	0.894404	0.835015	0.833452	0.841711	0.830385	0.822986	0.834582	0.878296	0.952796	1.04787	1.11844	1.12232	1.09674	1.10785	1.15366	1.1617	1.07382	0.936301	0.837402	0.812444	0.83912	0.880214	0.910199	0.914493	0.902015	0.903753	0.939499	1.0058	1.05196	1.0408	1.02129	1.04036	1.05362
0.880671	0.895324	0.902588	0.899062	0.904907	0.932486	0.950827	0.957062	0.991132	1.06351	1.11746	1.1046	1.04601	1.01771	1.05443	1.08683	1.03438	0.926257	0.854468	0.841403	0.843284	0.829303	0.817678	0.824922	0.872069	0.955745	1.0575	1.12945	1.1285	1.0968	1.1042	1.14952	1.15785	1.06865	0.928512	0.828648	0.808549	0.844575	0.893876	0.927408	0.928729	0.911874	0.909936	0.943295	1.00869	1.05293	1.03693	1.0144	1.03154	1.03721
0.871494	0.879423	0.880779	0.873071	0.883736	0.930105	0.972541	0.992527	1.02571	1.08901	1.13188	1.11222	1.0484	1.01659	1.05861	1.10479	1.06263	0.954032	0.873897	0.851702	0.849103	0.834937	0.820796	0.823367	0.871485	0.960888	1.06569	1.13674	1.13261	1.09787	1.10195	1.145	1.15136	1.06092	0.919779	0.820985	0.806414	0.851119	0.90826	0.944482	0.942277	0.921169	0.915718	0.947386	1.01264	1.05451	1.03474	1.00965	1.02394	1.0211
0.86419	0.868285	0.865586	0.852983	0.866298	0.931009	0.99847	1.03352	1.06569	1.11829	1.14783	1.12066	1.05257	1.01657	1.06096	1.11823	1.0864	0.979763	0.894302	0.864751	0.859436	0.847252	0.831415	0.828187	0.874954	0.967263	1.0726	1.14154	1.13623	1.10065	1.10012	1.13824	1.14139	1.05082	0.911053	0.815088	0.806496	0.859493	0.923983	0.962206	0.955958	0.930313	0.921139	0.95136	1.01665	1.05634	1.03337	1.00615	1.01671	1.005
0.859137	0.863007	0.858911	0.841774	0.85597	0.936068	1.02492	1.07337	1.10474	1.14671	1.16247	1.12755	1.05668	1.01748	1.06217	1.12569	1.10073	0.997299	0.911223	0.878141	0.872395	0.863478	0.846435	0.837525	0.881789	0.97488	1.07865	1.14444	1.13929	1.10459	1.09914	1.13006	1.12837	1.03792	0.902027	0.81167	0.80978	0.869744	0.93957	0.977806	0.967177	0.937669	0.925746	0.955389	1.02066	1.05779	1.03193	1.00379	1.01114	0.991255
0.855269	0.862075	0.85918	0.838059	0.851807	0.944905	1.05232	1.11259	1.14288	1.1738	1.17546	1.13291	1.06052	1.01898	1.06239	1.12844	1.10751	1.00797	0.925144	0.892046	0.887868	0.883013	0.864596	0.849653	0.890404	0.982787	1.08363	1.14617	1.14276	1.10981	1.09847	1.11972	1.11215	1.02277	0.893118	0.810964	0.816318	0.881939	0.955285	0.991612	0.976399	0.94388	0.930147	0.959415	1.02434	1.05844	1.03002	1.00176	1.00665	0.979419
0.851911	0.864874	0.866121	0.841765	0.853734	0.957204	1.08092	1.15176	1.18041	1.19946	1.1866	1.13659	1.06402	1.02105	1.06157	1.12679	1.10736	1.01226	0.936309	0.906982	0.906322	0.906005	0.885671	0.863811	0.899743	0.99011	1.08715	1.14701	1.14722	1.11658	1.09776	1.10639	1.09237	1.00563	0.884674	0.813323	0.826365	0.896277	0.971293	1.00386	0.983909	0.949547	0.935008	0.963509	1.02738	1.05788	1.02724	0.999421	1.00283	0.969301
0.849442	0.870537	0.877543	0.851197	0.861696	0.972475	1.1078	1.18581	1.21211	1.22003	1.19373	1.13701	1.06575	1.02349	1.06135	1.12251	1.1005	1.00927	0.942842	0.920801	0.925149	0.928548	0.905414	0.877147	0.90868	0.996817	1.08986	1.14752	1.15177	1.12335	1.09692	1.09232	1.07191	0.988119	0.876826	0.817878	0.838848	0.911789	0.986201	1.01316	0.988411	0.953963	0.940243	0.968163	1.03028	1.05612	1.02324	0.996754	0.999864	0.961097
0.847612	0.878428	0.892483	0.865045	0.874271	0.989787	1.1334	1.21623	1.23935	1.23642	1.19748	1.13476	1.06633	1.0266	1.06173	1.11627	1.08877	1.00124	0.946314	0.934452	0.944941	0.951017	0.924144	0.889563	0.916786	1.00237	1.09151	1.14756	1.1563	1.13005	1.0955	1.07725	1.05112	0.971065	0.870103	0.824439	0.853343	0.928333	1.00034	1.02029	0.99062	0.957788	0.946288	0.973465	1.03285	1.05327	1.01808	0.993449	0.997079	0.954118
0.846369	0.888383	0.910803	0.883018	0.890728	1.00839	1.15766	1.2438	1.26302	1.24923	1.19817	1.13017	1.06636	1.03095	1.06288	1.10833	1.07293	0.989179	0.947721	0.948908	0.966565	0.974016	0.942477	0.90131	0.923791	1.00629	1.09169	1.14665	1.16041	1.13662	1.09331	1.06106	1.03023	0.955149	0.864952	0.832878	0.869653	0.945929	1.01406	1.0257	0.990782	0.961366	0.953581	0.979662	1.03497	1.04941	1.01175	0.989155	0.993886	0.948174
0.846694	0.899525	0.929071	0.901006	0.908477	1.02719	1.1787	1.26606	1.28031	1.25686	1.19549	1.1236	1.06578	1.03649	1.0656	1.10074	1.05574	0.97536	0.947995	0.963038	0.987811	0.994335	0.957615	0.910877	0.929496	1.0097	1.09143	1.14521	1.16309	1.14133	1.09051	1.04631	1.01218	0.942241	0.861176	0.84172	0.885875	0.962938	1.02657	1.02857	0.9887	0.964274	0.961301	0.986892	1.0373	1.04514	1.005	0.98447	0.99037	0.943036
0.848624	0.912061	0.948652	0.920297	0.926992	1.04533	1.19745	1.28443	1.29376	1.26065	1.19002	1.11582	1.06572	1.04378	1.06999	1.09317	1.03715	0.960451	0.948393	0.978845	1.0103	1.01416	0.971313	0.919253	0.934199	1.01162	1.08998	1.14228	1.16409	1.14475	1.0869	1.0325	0.996732	0.931913	0.859284	0.85108	0.902068	0.980125	1.03851	1.02995	0.984533	0.966663	0.970161	0.995001	1.03965	1.04075	0.997545	0.978978	0.986028	0.938468
0.852981	0.925284	0.966447	0.937096	0.943764	1.06196	1.21315	1.29779	1.30175	1.26016	1.18215	1.10765	1.06628	1.05227	1.07602	1.08696	1.01983	0.947019	0.950202	0.995251	1.03176	1.0308	0.981583	0.925534	0.938081	1.01342	1.08834	1.1384	1.16313	1.14591	1.08289	1.02173	0.985786	0.924965	0.858548	0.859516	0.916658	0.996022	1.04908	1.02923	0.978686	0.968554	0.979129	1.0038	1.04247	1.03677	0.990363	0.97353	0.981296	0.934188
0.852971	0.93065	0.982148	0.955056	0.951824	1.06018	1.21227	1.30213	1.3067	1.26172	1.17995	1.10428	1.06846	1.06063	1.07985	1.08456	1.01292	0.937691	0.94826	1.00654	1.04964	1.04772	0.995861	0.933128	0.935441	1.00575	1.07932	1.12807	1.15743	1.14853	1.08549	1.01767	0.981638	0.927792	0.86159	0.861767	0.921392	1.00249	1.05632	1.03187	0.973984	0.967316	0.985972	1.00908	1.04292	1.03607	0.98667	0.966443	0.975662	0.936917
0.862415	0.945971	0.998674	0.96854	0.964392	1.07233	1.22265	1.30825	1.3065	1.2549	1.1688	1.09569	1.07021	1.07217	1.08968	1.08232	0.999937	0.927797	0.95337	1.02555	1.07164	1.06168	1.00275	0.937291	0.937759	1.00685	1.07617	1.12032	1.15123	1.14602	1.08284	1.01308	0.979015	0.927384	0.861887	0.866926	0.932221	1.01654	1.06628	1.02868	0.964726	0.967633	0.995806	1.01995	1.04783	1.03368	0.979933	0.959994	0.969539	0.933246
0.87496	0.962573	1.01328	0.978152	0.973749	1.0821	1.23036	1.31093	1.30181	1.2446	1.15702	1.08749	1.07313	1.08432	1.09988	1.08143	0.990061	0.922052	0.961643	1.04515	1.09118	1.07205	1.0064	0.939636	0.939655	1.00835	1.07312	1.11165	1.14309	1.14189	1.08073	1.01186	0.98097	0.92966	0.861917	0.870365	0.940513	1.02859	1.07455	1.02351	0.95502	0.968467	1.00574	1.03092	1.05357	1.03188	0.973681	0.953891	0.963726	0.929578
0.890788	0.98043	1.02641	0.985357	0.980262	1.08929	1.23598	1.31008	1.29304	1.23186	1.1441	1.08012	1.07689	1.09705	1.11102	1.08223	0.983408	0.920214	0.973094	1.06537	1.109	1.07963	1.00778	0.940816	0.941212	1.00974	1.06889	1.10106	1.13314	1.13686	1.07989	1.01423	0.986943	0.933689	0.861668	0.871709	0.946788	1.03945	1.08108	1.0165	0.944859	0.97002	1.01638	1.04236	1.05969	1.03057	0.968008	0.947752	0.957466	0.926387
0.902727	0.990862	1.04017	0.995496	0.978393	1.07756	1.22518	1.30257	1.28403	1.22205	1.13788	1.0755	1.07728	1.10743	1.12281	1.09185	0.990586	0.921996	0.976774	1.07737	1.12406	1.09058	1.01451	0.944522	0.937738	1.00267	1.05908	1.08441	1.11608	1.13144	1.0869	1.02372	0.998827	0.94829	0.865232	0.864414	0.940159	1.03928	1.08666	1.01813	0.936182	0.964508	1.02384	1.05167	1.06628	1.03568	0.967113	0.940092	0.949812	0.927681
0.924998	1.01235	1.05259	0.998442	0.979945	1.07999	1.2261	1.2966	1.26839	1.20391	1.12387	1.06797	1.08091	1.11993	1.13521	1.09672	0.990637	0.92769	0.992464	1.09691	1.13712	1.09259	1.01131	0.943255	0.939067	1.0045	1.05386	1.07105	1.10223	1.1245	1.08848	1.03191	1.01147	0.955911	0.863819	0.861473	0.941507	1.04619	1.08982	1.00914	0.926368	0.96769	1.03591	1.06383	1.07405	1.03603	0.962237	0.934215	0.943604	0.924623
0.951413	1.03579	1.06485	1	0.979285	1.07944	1.22404	1.28671	1.24836	1.18293	1.10887	1.0606	1.08426	1.13248	1.14884	1.10429	0.994784	0.937446	1.01049	1.11567	1.14723	1.09148	1.00603	0.941018	0.940368	1.00605	1.04686	1.05541	1.08646	1.11708	1.0921	1.04349	1.0272	0.964543	0.861623	0.856126	0.940431	1.05132	1.09054	0.998737	0.917271	0.97257	1.04956	1.07649	1.08212	1.03667	0.957777	0.927903	0.936837	0.922558
0.971842	1.05139	1.07914	1.00693	0.97327	1.06325	1.208	1.27402	1.23249	1.16646	1.09997	1.05443	1.08056	1.13853	1.16197	1.12048	1.01114	0.948092	1.01696	1.12319	1.1545	1.09478	1.006	0.941183	0.937682	1.00104	1.03825	1.03809	1.06611	1.10778	1.09967	1.05819	1.04445	0.982785	0.866068	0.844682	0.926837	1.04431	1.0909	0.999843	0.911118	0.968683	1.05775	1.08657	1.09025	1.04432	0.959522	0.92208	0.929579	0.92296
1.0018	1.07646	1.09025	1.00618	0.970749	1.06061	1.20306	1.26071	1.2084	1.14282	1.08424	1.04659	1.08212	1.14838	1.17474	1.13018	1.01955	0.962404	1.03534	1.13695	1.15702	1.08685	0.996778	0.937106	0.939649	1.00373	1.03081	1.02253	1.05064	1.1006	1.10414	1.0714	1.06106	0.99045	0.862586	0.838035	0.923895	1.04556	1.0868	0.98817	0.905653	0.97773	1.07229	1.09828	1.09741	1.04443	0.955409	0.917059	0.924016	0.922188
1.02782	1.09613	1.10672	1.01417	0.964432	1.0419	1.18276	1.24453	1.18837	1.12157	1.07206	1.03833	1.07446	1.15029	1.18803	1.15038	1.04148	0.977597	1.04204	1.14025	1.15874	1.085	0.992824	0.93517	0.937434	1.00012	1.02299	1.00516	1.02866	1.08824	1.11041	1.08728	1.0795	1.01043	0.869406	0.826148	0.906889	1.0336	1.08292	0.988977	0.902277	0.976023	1.08138	1.10902	1.1056	1.05272	0.958937	0.912761	0.917087	0.92274
1.05986	1.12117	1.11674	1.01224	0.961154	1.03741	1.1749	1.2276	1.16081	1.09595	1.05531	1.02959	1.07358	1.15743	1.20059	1.16213	1.05245	0.993569	1.05847	1.1478	1.1536	1.07104	0.980585	0.929651	0.940433	1.00363	1.01522	0.989911	1.01417	1.08158	1.1148	1.10022	1.09448	1.0157	0.865334	0.819425	0.902726	1.03213	1.07494	0.97664	0.90099	0.989515	1.09653	1.11935	1.11072	1.05151	0.955316	0.908862	0.913054	0.924301
1.09277	1.14591	1.12593	1.01021	0.957434	1.03078	1.16438	1.20781	1.13096	1.06898	1.03785	1.02031	1.07147	1.16353	1.21301	1.17501	1.06588	1.01049	1.0728	1.15113	1.14419	1.05371	0.967101	0.924087	0.943844	1.00727	1.00643	0.974629	0.999849	1.07491	1.11936	1.11313	1.1084	1.01987	0.861502	0.813271	0.898352	1.02793	1.06415	0.964665	0.902988	1.00522	1.11162	1.12892	1.11468	1.04937	0.951931	0.905673	0.909633	0.927579
1.11703	1.16392	1.14113	1.01874	0.953053	1.0128	1.14265	1.191	1.11069	1.0467	1.02358	1.01068	1.0601	1.15925	1.22267	1.19465	1.08803	1.02468	1.07527	1.14649	1.13743	1.0449	0.959339	0.919877	0.942485	1.00678	1.00186	0.961931	0.98165	1.06161	1.12077	1.12362	1.12111	1.03551	0.870493	0.806149	0.88289	1.01329	1.05633	0.964822	0.90449	1.00767	1.11968	1.13725	1.11984	1.0552	0.956666	0.904914	0.905774	0.929539
1.14477	1.18332	1.14644	1.01519	0.949723	1.00628	1.13218	1.17109	1.08189	1.02167	1.00722	1.00187	1.05732	1.16343	1.23297	1.20531	1.09903	1.03793	1.08424	1.14353	1.12224	1.02401	0.945093	0.914246	0.947171	1.01152	0.994047	0.949795	0.971045	1.05658	1.1233	1.13228	1.12906	1.03447	0.866621	0.80316	0.88086	1.00863	1.04406	0.953795	0.910946	1.02605	1.13281	1.14364	1.12047	1.0507	0.953676	0.903732	0.90501	0.935074
1.16601	1.19863	1.16072	1.02444	0.946731	0.988213	1.10877	1.15431	1.06221	0.998267	0.991116	0.99155	1.04418	1.15518	1.23965	1.2237	1.12057	1.05037	1.08335	1.13455	1.11113	1.01132	0.935138	0.908448	0.945778	1.01333	0.99203	0.940163	0.954802	1.04153	1.12061	1.13833	1.13736	1.04705	0.878201	0.800474	0.867066	0.992758	1.03461	0.953695	0.914933	1.03019	1.14004	1.15046	1.12381	1.05502	0.959628	0.905773	0.903109	0.937714
1.18697	1.2116	1.16223	1.01942	0.943233	0.980871	1.0984	1.13532	1.03496	0.975048	0.976014	0.983745	1.04128	1.15804	1.24796	1.2316	1.12835	1.05892	1.08667	1.12669	1.09178	0.988106	0.920855	0.902866	0.951716	1.01924	0.985244	0.930765	0.94683	1.03736	1.12092	1.14272	1.13937	1.04168	0.875167	0.800537	0.867119	0.988051	1.02219	0.944416	0.924911	1.04975	1.15098	1.15387	1.12144	1.04901	0.957794	0.906659	0.904694	0.944988
1.20045	1.2204	1.17291	1.02737	0.941481	0.965145	1.07725	1.12222	1.01973	0.954371	0.960887	0.975055	1.02942	1.14775	1.25048	1.24509	1.14497	1.06706	1.08261	1.11612	1.07959	0.974294	0.910715	0.896383	0.950095	1.02314	0.986061	0.925166	0.934634	1.02288	1.11494	1.14362	1.14211	1.04919	0.887278	0.802463	0.857385	0.974244	1.01378	0.944258	0.929679	1.05416	1.15634	1.15817	1.12264	1.0516	0.964278	0.91116	0.904762	0.947454
1.21355	1.22636	1.17102	1.02106	0.937318	0.956106	1.06716	1.10532	0.994409	0.932334	0.946913	0.96893	1.02673	1.14928	1.25656	1.24979	1.14924	1.07067	1.08053	1.10493	1.05745	0.949446	0.896744	0.890596	0.957244	1.03049	0.980338	0.918035	0.928192	1.01866	1.11288	1.14407	1.13851	1.04061	0.886011	0.805408	0.859063	0.969639	1.0021	0.937127	0.942129	1.07377	1.1652	1.1589	1.11765	1.04507	0.964554	0.914237	0.908075	0.95563
1.21956	1.22855	1.17843	1.02757	0.936095	0.941638	1.04789	1.09637	0.983546	0.913659	0.932493	0.962231	1.01659	1.13732	1.25522	1.2586	1.16133	1.07507	1.07377	1.094	1.04556	0.934872	0.886521	0.88338	0.954969	1.03653	0.983531	0.915241	0.918912	1.0044	1.10443	1.14096	1.13676	1.04396	0.898557	0.811052	0.8528	0.957785	0.995218	0.937037	0.94674	1.07806	1.1693	1.16116	1.11711	1.04659	0.972026	0.920993	0.909387	0.957352
1.22318	1.22698	1.17263	1.01942	0.931112	0.932053	1.04095	1.08401	0.961801	0.894315	0.921181	0.959493	1.01545	1.1384	1.25863	1.25852	1.16048	1.07332	1.06759	1.08233	1.02323	0.910474	0.874364	0.877949	0.963644	1.04502	0.978476	0.910281	0.914251	1.00118	1.10088	1.13823	1.12806	1.03282	0.898343	0.816232	0.856618	0.954876	0.985794	0.932033	0.960157	1.09668	1.17582	1.15917	1.10971	1.04023	0.974412	0.925515	0.913391	0.965179
1.22208	1.22276	1.17681	1.02431	0.930091	0.918674	1.02429	1.08011	0.955708	0.877872	0.907831	0.955495	1.00766	1.12534	1.25374	1.2625	1.168	1.07448	1.05891	1.07242	1.01332	0.896017	0.864721	0.870508	0.960606	1.05305	0.983349	0.909371	0.907439	0.987623	1.09111	1.13234	1.12294	1.03271	0.910679	0.824611	0.853681	0.945317	0.980994	0.931994	0.963796	1.10068	1.17906	1.15972	1.10761	1.041	0.98294	0.933938	0.915147	0.965443
1.21721	1.21566	1.1676	1.01437	0.924367	0.909669	1.02269	1.07299	0.937649	0.861974	0.900402	0.95703	1.0084	1.12676	1.25486	1.25756	1.16217	1.06838	1.05071	1.06258	0.992575	0.873994	0.855677	0.866279	0.971397	1.06174	0.97797	0.905922	0.90436	0.986442	1.08738	1.12803	1.11072	1.0207	0.910771	0.830848	0.859379	0.944879	0.974315	0.928698	0.977361	1.1179	1.18326	1.15536	1.09828	1.0355	0.986841	0.93849	0.918494	0.972033
1.20974	1.20549	1.16902	1.01804	0.923488	0.896429	1.00811	1.07452	0.936103	0.846823	0.887548	0.956037	1.00273	1.11193	1.24639	1.25699	1.16581	1.06699	1.04027	1.05402	0.985333	0.859518	0.846779	0.858885	0.967544	1.07209	0.984071	0.906082	0.899279	0.973258	1.07666	1.12001	1.10304	1.01802	0.923315	0.841794	0.859509	0.937142	0.971508	0.928565	0.979864	1.122	1.18621	1.15447	1.09448	1.03558	0.996874	0.94842	0.92003	0.970154
1.20071	1.19318	1.16846	1.02109	0.92324	0.884695	0.995073	1.07842	0.937734	0.833928	0.875545	0.956035	0.999268	1.09767	1.23632	1.25387	1.16714	1.06494	1.02978	1.0465	0.980903	0.846707	0.839026	0.852343	0.963048	1.082	0.990564	0.906712	0.895888	0.961662	1.0665	1.11176	1.09544	1.01427	0.934322	0.853277	0.861553	0.930903	0.969656	0.928469	0.981136	1.12569	1.18909	1.15322	1.09046	1.03481	1.00619	0.958233	0.921635	0.966696
1.18513	1.18013	1.15604	1.00965	0.916999	0.875101	1.00004	1.07961	0.924081	0.820065	0.872212	0.964039	1.00098	1.09665	1.2332	1.24244	1.15602	1.05425	1.01944	1.03997	0.963213	0.827195	0.834333	0.84967	0.976652	1.09244	0.984611	0.904455	0.894001	0.961891	1.06214	1.10577	1.07956	1.00295	0.936514	0.861924	0.869767	0.933077	0.96629	0.926137	0.994746	1.14211	1.19107	1.14582	1.07816	1.03082	1.01277	0.962602	0.922364	0.969944
1.1723	1.16484	1.15334	1.01115	0.917584	0.865023	0.99002	1.08803	0.929831	0.809935	0.861754	0.967548	0.999732	1.08136	1.22095	1.23561	1.1541	1.05119	1.00952	1.03476	0.962618	0.816848	0.82872	0.845618	0.972087	1.10354	0.99124	0.905438	0.892471	0.952087	1.05264	1.09708	1.07149	0.997976	0.947107	0.874579	0.875005	0.929162	0.966344	0.92571	0.995253	1.14579	1.19346	1.14344	1.07251	1.0288	1.02234	0.97186	0.922713	0.964379
1.1525	1.15234	1.1394	0.999271	0.911482	0.857227	1.00117	1.09244	0.917614	0.798927	0.863455	0.97939	1.00088	1.07982	1.2161	1.22089	1.14071	1.03901	1.00031	1.03156	0.947015	0.80196	0.828592	0.845771	0.988988	1.11239	0.983564	0.90389	0.891739	0.954742	1.04899	1.09156	1.05498	0.989738	0.950044	0.883856	0.884015	0.933225	0.964251	0.924065	1.00981	1.16081	1.19293	1.13399	1.05882	1.02642	1.02861	0.973589	0.92088	0.965918
1.13646	1.13462	1.13494	0.99953	0.913358	0.848181	0.992932	1.10531	0.927555	0.791034	0.854217	0.985941	1.00128	1.06255	1.20116	1.21017	1.13576	1.03517	0.990472	1.028	0.950546	0.794489	0.825736	0.844661	0.984646	1.12461	0.990456	0.905183	0.892149	0.94641	1.03982	1.08225	1.04702	0.984799	0.961223	0.898319	0.892484	0.931152	0.965699	0.923431	1.00973	1.16443	1.19496	1.13027	1.05143	1.02286	1.03798	0.981941	0.919776	0.957593
1.1212	1.11735	1.12958	0.998686	0.916312	0.841204	0.985146	1.1183	0.939238	0.785761	0.845936	0.992544	1.0032	1.04623	1.18559	1.19816	1.12934	1.03157	0.981811	1.02451	0.955998	0.790172	0.824002	0.84557	0.980479	1.13513	0.997861	0.90662	0.893777	0.939753	1.03151	1.07368	1.04042	0.980316	0.971427	0.912237	0.902335	0.93025	0.967077	0.92291	1.00901	1.16725	1.19678	1.12652	1.04456	1.01845	1.0456	0.988953	0.918427	0.948414
1.0976	1.10742	1.1145	0.986536	0.911388	0.835819	1.00294	1.12626	0.92848	0.77828	0.854022	1.00867	1.00178	1.04246	1.17844	1.17942	1.11395	1.01858	0.974923	1.02543	0.943866	0.782142	0.830557	0.850546	1.00135	1.14226	0.988251	0.90626	0.895034	0.944953	1.02827	1.06887	1.02452	0.977592	0.97646	0.923373	0.912564	0.936303	0.965565	0.921896	1.02502	1.18018	1.19287	1.1142	1.02887	1.01757	1.05009	0.986173	0.912875	0.947706
1.08164	1.09047	1.10869	0.984207	0.915596	0.831123	0.996154	1.14116	0.943387	0.776523	0.847584	1.01711	1.00461	1.02479	1.16181	1.16512	1.10533	1.01532	0.967934	1.02341	0.952864	0.782432	0.832189	0.856034	0.998129	1.153	0.995574	0.907968	0.898765	0.940255	1.02062	1.06	1.0193	0.974345	0.987804	0.938595	0.925105	0.937078	0.967609	0.921588	1.02458	1.18213	1.19376	1.10893	1.02032	1.01081	1.05595	0.990901	0.910276	0.937325
1.0582	1.08451	1.09298	0.972893	0.911291	0.828602	1.01762	1.14841	0.93266	0.772509	0.860539	1.03375	0.999954	1.02043	1.15374	1.14493	1.08985	1.00295	0.963965	1.02636	0.942521	0.780382	0.843024	0.864883	1.02138	1.15686	0.984964	0.908945	0.901499	0.946835	1.01716	1.05593	1.00496	0.976859	0.994023	0.950997	0.934889	0.94376	0.965028	0.922228	1.04176	1.19202	1.18664	1.09478	1.004	1.01131	1.05746	0.984365	0.903169	0.936677
1.04343	1.07002	1.0876	0.968732	0.917042	0.826881	1.01122	1.16281	0.948969	0.774706	0.856203	1.04218	1.00297	1.00307	1.137	1.12948	1.0797	1.00045	0.959768	1.02489	0.95395	0.786029	0.84745	0.874238	1.01951	1.16576	0.992651	0.91125	0.906811	0.944165	1.01003	1.04824	1.00231	0.976146	1.00604	0.965893	0.948939	0.945958	0.966232	0.921982	1.04097	1.19207	1.18649	1.08901	0.995806	1.00345	1.06008	0.985969	0.899655	0.926008
1.03146	1.05764	1.08301	0.964267	0.921968	0.827386	1.00483	1.17462	0.965304	0.779532	0.852971	1.04904	1.00687	0.98815	1.12223	1.1155	1.06962	0.998641	0.957454	1.02368	0.965199	0.794039	0.85251	0.885282	1.01841	1.17301	0.999928	0.913317	0.912535	0.942876	1.00403	1.04065	1.00107	0.975874	1.0173	0.979456	0.962453	0.948725	0.967435	0.922478	1.0406	1.19102	1.18583	1.08312	0.987923	0.994416	1.0608	0.986389	0.896846	0.917155
1.0112	1.05802	1.06795	0.953998	0.918591	0.828742	1.02877	1.17899	0.95431	0.780404	0.870792	1.06398	0.99799	0.984807	1.11532	1.09547	1.05535	0.98875	0.958337	1.02849	0.957516	0.798903	0.86798	0.898707	1.04322	1.17281	0.988447	0.91592	0.916908	0.950427	1.0001	1.03827	0.990384	0.985172	1.02447	0.992045	0.970369	0.955447	0.962783	0.925741	1.05782	1.19621	1.17499	1.06772	0.971824	0.996019	1.05721	0.975329	0.889362	0.918436
[truncated: 66 more columns]

## Sheet: D03
1.15904	1.15462	1.15019	1.14564	1.14109	1.13654	1.13204	1.12758	1.12306	1.11851	1.114	1.10947	1.10505	1.10072	1.09633	1.09214	1.08783	1.08354	1.07925	1.07495	1.07065	1.0663	1.06203	1.05777	1.05352	1.0493	1.0451	1.04092	1.03674	1.03261	1.02848	1.02444	1.02049	1.0166	1.01281	1.0091	1.0055	1.00197	0.9985	0.995108	0.991739	0.988406	0.985092	0.981827	0.97858	0.975355	0.972241	0.969113	0.966033	0.963076
1.30068	1.29177	1.28273	1.27362	1.26445	1.25523	1.24596	1.23674	1.22744	1.21806	1.20869	1.19922	1.18982	1.18041	1.17114	1.16191	1.15284	1.1439	1.13507	1.12639	1.11783	1.10932	1.10094	1.09268	1.0846	1.0767	1.06902	1.06154	1.05429	1.04719	1.04034	1.03367	1.02717	1.02087	1.01478	1.00898	1.00349	0.998246	0.993341	0.988611	0.984148	0.979974	0.976019	0.972305	0.968844	0.965687	0.962797	0.960236	0.957984	0.956054
1.45623	1.44066	1.42452	1.40787	1.39078	1.37325	1.35554	1.33771	1.31977	1.30184	1.28394	1.26614	1.24845	1.23101	1.21395	1.19729	1.18098	1.16509	1.14982	1.13502	1.12083	1.10728	1.09442	1.08232	1.07094	1.06032	1.05043	1.04114	1.03259	1.02474	1.01767	1.01132	1.00575	1.00089	0.996733	0.993275	0.990395	0.988099	0.986398	0.985163	0.984452	0.984196	0.984347	0.984905	0.985797	0.986997	0.988537	0.990437	0.992621	0.995183
1.45506	1.42634	1.39756	1.36896	1.34075	1.31312	1.28608	1.25972	1.23407	1.20929	1.18549	1.16279	1.14111	1.12073	1.10175	1.08434	1.06852	1.05423	1.04141	1.02998	1.01999	1.01144	1.00411	0.998097	0.993343	0.98969	0.987124	0.985431	0.98451	0.984495	0.985144	0.986475	0.988377	0.990612	0.993048	0.995474	0.997972	1.00036	1.00268	1.00481	1.00701	1.00893	1.0107	1.01206	1.01287	1.01309	1.01271	1.01176	1.01022	1.00824
1.54603	1.51879	1.49161	1.46465	1.43792	1.41106	1.38452	1.35829	1.33244	1.30731	1.28286	1.25919	1.23638	1.21435	1.19333	1.17298	1.15331	1.13456	1.11658	1.09952	1.08326	1.06791	1.05365	1.04029	1.02799	1.01672	1.00642	0.997463	0.98965	0.98289	0.977291	0.972561	0.969322	0.967382	0.96687	0.967678	0.969811	0.973081	0.97729	0.982384	0.988373	0.995196	1.00265	1.01072	1.01897	1.02738	1.03577	1.04398	1.05172	1.05907
1.27275	1.23916	1.20712	1.17667	1.14801	1.12143	1.09708	1.07477	1.05496	1.03764	1.02298	1.01074	1.00063	0.992556	0.98586	0.980412	0.975946	0.972286	0.969092	0.966372	0.963781	0.961523	0.95935	0.957459	0.955309	0.953079	0.950928	0.948632	0.946467	0.944895	0.944126	0.944232	0.945357	0.947519	0.950827	0.955344	0.961422	0.968877	0.977612	0.987591	0.998353	1.00994	1.02207	1.03454	1.04705	1.05948	1.07128	1.08246	1.09247	1.10085
1.19616	1.1569	1.11976	1.08529	1.0537	1.02556	1.00118	0.980748	0.964333	0.951766	0.943011	0.937458	0.93482	0.934752	0.936646	0.940433	0.945222	0.950734	0.956483	0.962139	0.967202	0.971401	0.974661	0.976933	0.978054	0.978103	0.977201	0.975613	0.973933	0.971776	0.969188	0.966748	0.964744	0.963733	0.963907	0.965241	0.968085	0.972131	0.977664	0.98464	0.992966	1.00216	1.01202	1.02225	1.03208	1.04125	1.04959	1.05683	1.06247	1.0661
1.33584	1.29089	1.24787	1.20686	1.16928	1.13541	1.10613	1.08176	1.06211	1.04727	1.03616	1.02858	1.02457	1.02357	1.02479	1.02767	1.03161	1.03591	1.04017	1.04352	1.0457	1.04653	1.04558	1.04277	1.03823	1.03192	1.02441	1.0156	1.00627	0.996711	0.987492	0.979254	0.971842	0.965951	0.962053	0.960104	0.9609	0.96406	0.969285	0.976117	0.984508	0.99358	1.00294	1.0124	1.02143	1.02997	1.0371	1.04214	1.04521	1.04612
1.36476	1.31533	1.26851	1.22473	1.18467	1.14853	1.11749	1.09254	1.07317	1.05953	1.05095	1.04603	1.04399	1.04433	1.04688	1.05215	1.05865	1.06513	1.07055	1.07462	1.0772	1.07758	1.07582	1.0718	1.06478	1.05463	1.04174	1.02669	1.01068	0.994844	0.979187	0.965153	0.953191	0.944282	0.938457	0.936429	0.937884	0.943872	0.953116	0.965152	0.978578	0.992835	1.00753	1.02189	1.0352	1.04699	1.05686	1.0643	1.06846	1.06953
1.23855	1.19388	1.1519	1.11331	1.07878	1.0489	1.02438	1.00509	0.99198	0.984048	0.97984	0.978578	0.979329	0.982656	0.988274	0.995853	1.00367	1.01152	1.019	1.02548	1.03005	1.03306	1.03454	1.03317	1.0284	1.02072	1.0096	0.996353	0.981966	0.966729	0.95204	0.93959	0.929313	0.922771	0.919731	0.920826	0.926406	0.936369	0.950227	0.967589	0.987154	1.00711	1.0268	1.04524	1.06181	1.076	1.08723	1.09502	1.09914	1.09928
1.11236	1.07712	1.04535	1.01679	0.991672	0.970859	0.954659	0.94324	0.935988	0.932013	0.929872	0.928947	0.929391	0.931296	0.934586	0.93927	0.94393	0.948522	0.953295	0.95761	0.962021	0.964991	0.966525	0.966064	0.963297	0.958061	0.951198	0.942931	0.933998	0.92499	0.916993	0.911087	0.907237	0.906782	0.910205	0.918344	0.930814	0.946398	0.965694	0.987643	1.01118	1.03428	1.05644	1.07601	1.09229	1.10499	1.11391	1.11882	1.11889	1.11406
1.03887	1.0108	0.986595	0.965696	0.947627	0.932107	0.920846	0.913596	0.909246	0.906238	0.902785	0.899142	0.89622	0.893633	0.891818	0.891773	0.89289	0.894312	0.897126	0.901734	0.906808	0.912086	0.916476	0.919266	0.921108	0.921801	0.920706	0.918123	0.915184	0.912248	0.909961	0.908164	0.908016	0.910909	0.917308	0.927616	0.941311	0.958538	0.978036	0.999784	1.02259	1.0454	1.06684	1.08488	1.09911	1.10908	1.11505	1.11659	1.1137	1.1062
1.00788	0.982057	0.959823	0.94106	0.92591	0.913659	0.904712	0.899487	0.896488	0.893063	0.888411	0.882931	0.877042	0.871179	0.865498	0.862031	0.860835	0.861861	0.864674	0.869573	0.876951	0.885464	0.89359	0.900632	0.905736	0.909759	0.912003	0.912237	0.911679	0.910648	0.908792	0.906532	0.905542	0.907278	0.912816	0.922544	0.936578	0.954188	0.973941	0.995723	1.01856	1.04206	1.06461	1.08387	1.09988	1.11222	1.12157	1.12646	1.12668	1.12135
1.01846	0.989296	0.964438	0.944456	0.929232	0.918518	0.911451	0.908326	0.908174	0.906836	0.903413	0.898018	0.891177	0.885046	0.879987	0.876708	0.875837	0.877883	0.882232	0.889649	0.899194	0.909243	0.918157	0.924955	0.929192	0.930444	0.928846	0.924653	0.9191	0.911478	0.903612	0.896379	0.891221	0.88977	0.892701	0.901344	0.914795	0.933011	0.95474	0.979014	1.00436	1.02987	1.05544	1.07969	1.10128	1.12044	1.13631	1.14914	1.15848	1.16242
1.04123	1.00863	0.982401	0.961642	0.946085	0.936209	0.933155	0.934604	0.937109	0.939248	0.938787	0.936406	0.933974	0.931739	0.931423	0.932774	0.936171	0.942408	0.950778	0.959895	0.969164	0.978427	0.986196	0.989904	0.988886	0.983292	0.974914	0.966447	0.955515	0.942386	0.927839	0.915018	0.904645	0.898636	0.896683	0.900833	0.911105	0.925774	0.942778	0.961727	0.982867	1.00396	1.02489	1.04618	1.06854	1.09144	1.11444	1.13567	1.15501	1.17072
1.05846	1.02911	1.00611	0.988462	0.97525	0.967466	0.966244	0.969818	0.973912	0.977812	0.981618	0.983143	0.985068	0.989322	0.995605	1.00349	1.0117	1.02154	1.03231	1.043	1.05159	1.05853	1.06243	1.06327	1.05876	1.05057	1.04172	1.03249	1.02312	1.01084	0.996073	0.980782	0.967733	0.955729	0.94575	0.93991	0.938814	0.941215	0.944757	0.950393	0.957465	0.963954	0.970486	0.979136	0.994258	1.01425	1.03677	1.06163	1.08979	1.11877
1.06357	1.04291	1.02783	1.01672	1.00713	1.00159	1.00057	1.002	1.0028	1.00348	1.00321	1.00336	1.00516	1.01072	1.02056	1.03196	1.04437	1.0572	1.07097	1.08376	1.09214	1.09637	1.09868	1.09808	1.09323	1.08564	1.07916	1.07525	1.07197	1.06589	1.05567	1.04347	1.03155	1.01742	1.00183	0.989175	0.980323	0.971421	0.963474	0.956839	0.951862	0.946697	0.938543	0.932343	0.933572	0.943106	0.958081	0.978621	1.00571	1.0379
1.05078	1.0396	1.03489	1.03155	1.02819	1.0248	1.02207	1.01821	1.01192	1.00285	0.994575	0.988905	0.986715	0.991523	1.00224	1.01707	1.03366	1.05172	1.07078	1.08587	1.0949	1.09842	1.09892	1.09558	1.08845	1.08061	1.07586	1.07624	1.07881	1.07961	1.07556	1.06972	1.06109	1.04993	1.03572	1.02284	1.01186	0.99983	0.987882	0.978005	0.969508	0.958097	0.942493	0.926833	0.91697	0.915689	0.918781	0.927873	0.946238	0.972689
1.0219	1.01965	1.02435	1.02878	1.02912	1.02767	1.02326	1.0118	0.9963	0.978394	0.96198	0.94981	0.943638	0.946794	0.959381	0.978619	1.00107	1.02555	1.04995	1.06961	1.08097	1.0846	1.08165	1.07488	1.06525	1.05521	1.04868	1.04933	1.05511	1.06069	1.06437	1.06572	1.06418	1.05834	1.04849	1.03884	1.03038	1.02081	1.01095	1.00388	0.997733	0.987143	0.970524	0.951157	0.935513	0.923213	0.914166	0.910099	0.914909	0.928616
0.99008	0.994964	1.00661	1.01702	1.02118	1.0205	1.01216	0.996613	0.973983	0.949312	0.927418	0.912025	0.90522	0.909423	0.925344	0.948396	0.975549	1.00534	1.03447	1.05657	1.06983	1.07304	1.06904	1.06011	1.04708	1.03417	1.02509	1.02407	1.03077	1.03821	1.04625	1.05315	1.05673	1.05435	1.04911	1.04326	1.03708	1.03101	1.02483	1.02183	1.01958	1.01269	0.997999	0.978369	0.958983	0.941322	0.923997	0.909695	0.903073	0.904906
0.963909	0.976098	0.995052	1.01201	1.01915	1.01913	1.00976	0.989084	0.960373	0.929225	0.903369	0.886156	0.879744	0.885799	0.904757	0.930569	0.960582	0.993861	1.02463	1.04791	1.06201	1.06715	1.06396	1.05432	1.04123	1.02653	1.01582	1.01263	1.01846	1.02678	1.03551	1.04515	1.04998	1.04953	1.04627	1.04052	1.035	1.03057	1.02837	1.02896	1.03117	1.02869	1.01683	0.998807	0.978926	0.956194	0.933156	0.911773	0.896303	0.89086
0.947393	0.968744	0.996043	1.01964	1.03209	1.03252	1.02142	0.995791	0.959418	0.922213	0.892447	0.873077	0.866367	0.874135	0.894172	0.921235	0.952178	0.98483	1.01357	1.03565	1.05069	1.05808	1.05672	1.05099	1.04192	1.03029	1.02014	1.01711	1.02127	1.02815	1.03607	1.04369	1.0473	1.04371	1.03669	1.02913	1.02188	1.01762	1.01823	1.02339	1.03073	1.03385	1.02667	1.01281	0.992772	0.968212	0.941258	0.915481	0.896417	0.88835
0.939038	0.968778	1.00316	1.03362	1.05079	1.05259	1.03971	1.0108	0.97037	0.928377	0.89516	0.873544	0.865289	0.872605	0.891245	0.915886	0.943687	0.971125	0.994945	1.01422	1.02891	1.03899	1.04359	1.04474	1.04327	1.03824	1.03188	1.02929	1.03204	1.03685	1.04025	1.04458	1.04205	1.03318	1.02124	1.00889	0.999632	0.995716	0.998893	1.00791	1.02035	1.02974	1.02972	1.02114	1.00506	0.981026	0.954122	0.927728	0.907763	0.899455
0.931158	0.965529	1.00561	1.04159	1.06398	1.06933	1.0583	1.02972	0.988655	0.945925	0.910461	0.887303	0.876444	0.880294	0.894	0.912187	0.932014	0.951961	0.969	0.982705	0.996091	1.00969	1.02224	1.03387	1.04307	1.0469	1.04517	1.04436	1.04517	1.04586	1.04417	1.04058	1.03187	1.01633	0.999004	0.982748	0.970771	0.967553	0.972109	0.984122	1.00118	1.0183	1.02802	1.02892	1.01967	1.00126	0.976691	0.951679	0.932358	0.924925
0.93116	0.966208	1.0072	1.04413	1.06795	1.07483	1.06421	1.03835	0.999299	0.960102	0.927774	0.905623	0.895392	0.897276	0.906036	0.917651	0.929924	0.941307	0.951033	0.959152	0.970548	0.986295	1.00437	1.02413	1.04298	1.05327	1.05683	1.05765	1.057	1.05339	1.04602	1.03563	1.01955	0.998149	0.97684	0.959049	0.946221	0.943543	0.948372	0.962721	0.98269	1.00511	1.02245	1.03203	1.03072	1.01842	0.998714	0.976608	0.960396	0.954443
0.93899	0.972137	1.00929	1.04267	1.06549	1.07003	1.05917	1.03509	0.99991	0.966511	0.940127	0.922441	0.915429	0.916799	0.922574	0.928962	0.935157	0.939296	0.94304	0.946679	0.956438	0.973183	0.99399	1.01867	1.04185	1.05652	1.06407	1.06613	1.06565	1.06067	1.04861	1.03252	1.01039	0.983742	0.960161	0.941296	0.929655	0.926215	0.931316	0.944856	0.96653	0.991491	1.01376	1.02954	1.03584	1.02964	1.01534	0.998541	0.986209	0.982673
0.953316	0.982002	1.01408	1.04129	1.05834	1.05845	1.04413	1.01961	0.987443	0.961341	0.942871	0.931768	0.930405	0.933766	0.938026	0.941385	0.942496	0.942552	0.942381	0.943784	0.952253	0.968961	0.989296	1.01332	1.03637	1.05244	1.06285	1.06772	1.07065	1.0665	1.05409	1.03475	1.00806	0.978794	0.95368	0.934125	0.922899	0.918575	0.921813	0.933546	0.953289	0.978707	1.00243	1.02143	1.0318	1.03181	1.02337	1.01283	1.00539	1.00423
0.96621	0.991587	1.01865	1.04009	1.05181	1.04621	1.02698	0.999049	0.967456	0.94664	0.935267	0.931442	0.936495	0.943054	0.947447	0.94915	0.946534	0.943463	0.942059	0.943051	0.95182	0.967401	0.984267	1.00439	1.02417	1.03969	1.05258	1.06261	1.07113	1.07111	1.06183	1.04347	1.0149	0.985011	0.958762	0.937854	0.925984	0.919847	0.920652	0.929331	0.945922	0.969134	0.991764	1.00934	1.02138	1.02443	1.02147	1.01608	1.01322	1.01483
0.976857	1.00043	1.02428	1.04159	1.04895	1.037	1.0109	0.977306	0.944399	0.926015	0.921634	0.926079	0.938445	0.950042	0.954799	0.953705	0.947076	0.940428	0.937634	0.940043	0.950035	0.963921	0.976438	0.991184	1.00586	1.02017	1.03629	1.05284	1.06769	1.07417	1.0698	1.05435	1.0273	0.997706	0.97095	0.949237	0.935513	0.926228	0.924567	0.931059	0.944743	0.963934	0.982825	0.997285	1.00724	1.01078	1.01211	1.01198	1.01378	1.0177
0.98387	1.00677	1.02932	1.04519	1.05087	1.036	1.00444	0.966158	0.929985	0.911902	0.912146	0.923005	0.942102	0.958341	0.963519	0.959434	0.947624	0.936897	0.932043	0.935057	0.945815	0.958623	0.967299	0.977119	0.987224	1.00078	1.01972	1.0408	1.06171	1.07395	1.07381	1.06237	1.03931	1.01165	0.985652	0.962881	0.947542	0.93516	0.93081	0.935168	0.945789	0.961398	0.976562	0.987123	0.994891	0.998857	1.00198	1.00613	1.01155	1.017
0.9921	1.01517	1.03743	1.05315	1.05811	1.04116	1.0061	0.963726	0.925363	0.908405	0.911824	0.928584	0.953137	0.973115	0.977773	0.969901	0.952137	0.936993	0.929928	0.932377	0.943411	0.954643	0.959722	0.964844	0.971448	0.984514	1.00567	1.03004	1.05483	1.06981	1.07177	1.06372	1.04448	1.02147	0.998521	0.976	0.959344	0.944929	0.937992	0.940112	0.947689	0.960468	0.972749	0.98076	0.987081	0.991194	0.996192	1.00315	1.01069	1.01588
1.00724	1.03077	1.05262	1.06753	1.07033	1.04987	1.01208	0.966832	0.929757	0.916087	0.924923	0.947934	0.976999	0.997696	0.998873	0.984823	0.960691	0.942378	0.93433	0.936668	0.946718	0.954761	0.95538	0.955612	0.95995	0.973534	0.996368	1.02319	1.04822	1.06178	1.06316	1.05596	1.04002	1.02348	1.00531	0.985725	0.968852	0.953668	0.945095	0.944566	0.949073	0.959806	0.970619	0.978535	0.985783	0.991377	0.998869	1.00678	1.01368	1.0169
1.02607	1.04879	1.07	1.08434	1.08629	1.06492	1.02568	0.980089	0.944319	0.933037	0.945694	0.972547	1.0044	1.02506	1.02305	1.00437	0.975813	0.954649	0.945302	0.9469	0.954405	0.958271	0.954653	0.949717	0.951802	0.965183	0.988839	1.01607	1.03966	1.05051	1.04987	1.0432	1.03145	1.02064	1.00813	0.992361	0.976809	0.961538	0.950923	0.946847	0.947956	0.957304	0.969095	0.980291	0.99094	0.998997	1.00789	1.01553	1.02038	1.02082
1.04754	1.0691	1.08888	1.10361	1.10623	1.08627	1.04715	1.00216	0.966377	0.955575	0.969188	0.99802	1.03191	1.0537	1.05003	1.02839	0.997129	0.973204	0.961954	0.961682	0.965963	0.965903	0.957626	0.947702	0.945936	0.957368	0.980719	1.00717	1.02876	1.03708	1.03397	1.02754	1.01931	1.01318	1.00708	0.99645	0.98433	0.96925	0.956176	0.948168	0.945418	0.952955	0.967538	0.984158	1.00048	1.01208	1.0218	1.02855	1.03089	1.02826
1.07408	1.09533	1.11292	1.12682	1.1277	1.10735	1.06836	1.02406	0.990195	0.981463	0.997179	1.02783	1.06263	1.08312	1.07613	1.051	1.01819	0.994014	0.98234	0.980047	0.98025	0.975184	0.961685	0.947359	0.942018	0.952054	0.974524	0.999879	1.01829	1.02281	1.01622	1.00867	1.00219	1.0007	0.999573	0.995012	0.987709	0.97443	0.960175	0.948703	0.942443	0.948962	0.968056	0.991824	1.01477	1.03106	1.04098	1.04562	1.04432	1.03772
1.09887	1.12056	1.13686	1.14845	1.14763	1.12636	1.08828	1.04468	1.01253	1.00532	1.02213	1.0532	1.08776	1.10577	1.09635	1.06979	1.03736	1.01458	1.00221	0.996958	0.99297	0.982979	0.965563	0.946985	0.939009	0.947645	0.968883	0.993005	1.00912	1.0101	1.00052	0.991581	0.985682	0.987321	0.989372	0.990475	0.988079	0.978288	0.964028	0.94925	0.939783	0.946162	0.969796	1.00137	1.03023	1.05004	1.05971	1.0614	1.05619	1.04677
1.11969	1.14438	1.16097	1.17034	1.16927	1.14981	1.11381	1.07104	1.0375	1.02758	1.04154	1.07089	1.10468	1.12301	1.11494	1.09098	1.06093	1.03917	1.02454	1.01461	1.00616	0.992443	0.972501	0.949307	0.937257	0.941836	0.961027	0.98442	1.00015	0.999901	0.988488	0.977547	0.970571	0.972387	0.977197	0.983668	0.987697	0.984107	0.971497	0.953173	0.938794	0.942746	0.968998	1.00787	1.04365	1.06727	1.07697	1.07594	1.06695	1.05642
1.13567	1.16549	1.18305	1.19056	1.18743	1.16935	1.13506	1.09284	1.05761	1.04438	1.05461	1.08171	1.11414	1.13259	1.12663	1.10667	1.08155	1.06186	1.04541	1.03072	1.01737	1.00088	0.97903	0.952619	0.936704	0.937626	0.955112	0.978185	0.993983	0.993643	0.981209	0.9683	0.959377	0.959364	0.965645	0.975848	0.986526	0.989469	0.979833	0.958924	0.93962	0.940704	0.96877	1.01278	1.05422	1.08017	1.08919	1.08494	1.07293	1.06181
1.14841	1.1854	1.20429	1.20964	1.20325	1.18578	1.15315	1.1109	1.07323	1.05595	1.0621	1.08669	1.11756	1.13627	1.1333	1.11865	1.10076	1.08446	1.06632	1.04663	1.02802	1.00947	0.986382	0.957639	0.93777	0.93539	0.951019	0.974457	0.990793	0.991102	0.977678	0.962946	0.951689	0.948944	0.955173	0.968332	0.985638	0.995321	0.989173	0.966427	0.942029	0.939665	0.968725	1.01608	1.06171	1.08893	1.09581	1.0884	1.07392	1.06295
1.16422	1.20803	1.22618	1.22727	1.21591	1.19648	1.16425	1.12081	1.08048	1.06031	1.0651	1.08839	1.11804	1.13523	1.13512	1.12689	1.1183	1.10612	1.08582	1.06028	1.03717	1.01711	0.993159	0.962427	0.940123	0.936579	0.951748	0.975824	0.992048	0.99135	0.975743	0.958868	0.945703	0.941089	0.947029	0.963901	0.98726	1.00244	0.99765	0.97188	0.943814	0.940338	0.972036	1.02229	1.0691	1.09394	1.09542	1.08375	1.06743	1.05795
1.17015	1.22327	1.24519	1.24345	1.22875	1.20801	1.17825	1.13411	1.08816	1.06059	1.06025	1.0815	1.1109	1.1303	1.13526	1.13478	1.13495	1.12895	1.10779	1.07735	1.04976	1.02945	1.00702	0.975519	0.949001	0.940545	0.953212	0.977711	0.996481	0.997905	0.98082	0.961309	0.9448	0.937104	0.940909	0.958723	0.986839	1.00921	1.00909	0.983379	0.950507	0.940409	0.967366	1.01785	1.06639	1.09255	1.09224	1.07812	1.06001	1.05091
1.18087	1.24035	1.26362	1.25702	1.23665	1.21348	1.18405	1.13808	1.0869	1.05404	1.05148	1.07308	1.1034	1.12365	1.13243	1.13945	1.14842	1.14819	1.12544	1.08952	1.05899	1.0396	1.01996	0.988652	0.960129	0.948319	0.960236	0.985825	1.00628	1.00689	0.986643	0.962827	0.943557	0.933683	0.937163	0.956964	0.989493	1.01697	1.01891	0.991565	0.955712	0.941336	0.96564	1.0157	1.06351	1.0884	1.08425	1.06713	1.04765	1.03909
1.19099	1.25427	1.27801	1.26662	1.24036	1.21539	1.18526	1.13682	1.08068	1.04419	1.04013	1.06348	1.09572	1.11736	1.12907	1.14177	1.15789	1.16183	1.13681	1.09599	1.06397	1.04691	1.03159	1.00203	0.972764	0.958578	0.969853	0.997435	1.01921	1.01725	0.992409	0.96326	0.941551	0.929932	0.934493	0.956806	0.993656	1.02461	1.02751	0.998341	0.959866	0.941937	0.963907	1.01269	1.05945	1.08288	1.07497	1.05578	1.03536	1.02668
1.19903	1.26354	1.28782	1.27308	1.24204	1.21534	1.18425	1.13277	1.07171	1.0317	1.02675	1.05257	1.08774	1.1113	1.12554	1.1421	1.16385	1.16937	1.14124	1.09627	1.06397	1.05121	1.04155	1.01545	0.986443	0.970763	0.981531	1.01147	1.03426	1.02877	0.997141	0.961754	0.937031	0.924582	0.931198	0.957057	0.998937	1.03243	1.03552	1.00464	0.963302	0.942449	0.961716	1.00866	1.05554	1.07725	1.06659	1.04515	1.02466	1.01454
1.1941	1.26072	1.29092	1.27954	1.24686	1.21755	1.18666	1.1343	1.06792	1.02018	1.00978	1.03628	1.07528	1.1034	1.1199	1.13773	1.16337	1.17101	1.14189	1.09337	1.05957	1.05147	1.05017	1.03174	1.00361	0.984685	0.992155	1.02357	1.04924	1.04386	1.00531	0.961511	0.930713	0.916227	0.923455	0.95245	0.999866	1.03813	1.04471	1.01526	0.970839	0.944027	0.955471	0.999016	1.04824	1.07297	1.06246	1.03937	1.01789	1.00517
1.19152	1.25488	1.28718	1.27966	1.24827	1.21798	1.18532	1.12962	1.05858	1.00603	0.99476	1.02359	1.06709	1.09782	1.11588	1.1344	1.16067	1.16393	1.12986	1.07843	1.04688	1.0463	1.05353	1.04147	1.01551	0.995862	1.00391	1.03753	1.06354	1.05371	1.00616	0.954673	0.919304	0.904335	0.914879	0.951084	1.00517	1.04534	1.05045	1.01951	0.973926	0.945667	0.954395	0.997114	1.04836	1.07261	1.05962	1.03439	1.0137	0.99749
1.17475	1.23532	1.27516	1.27911	1.25391	1.22332	1.19	1.13316	1.05718	0.996277	0.978612	1.00634	1.05396	1.09017	1.11011	1.12771	1.15205	1.15253	1.11561	1.06213	1.03065	1.03599	1.05336	1.05042	1.02804	1.00583	1.0112	1.04545	1.07387	1.06388	1.01001	0.949995	0.907737	0.8898	0.901157	0.943068	1.00411	1.04878	1.0556	1.02649	0.981361	0.950103	0.952728	0.993079	1.04718	1.07556	1.06169	1.03478	1.01401	0.994872
1.15599	1.21155	1.25867	1.27534	1.25885	1.23036	1.19438	1.13258	1.05068	0.983521	0.963106	0.991756	1.04414	1.08424	1.10624	1.12278	1.14213	1.13477	1.09092	1.03634	1.00959	1.0245	1.05192	1.05577	1.03684	1.01313	1.01863	1.05434	1.08239	1.06738	1.00593	0.938543	0.891618	0.871892	0.887164	0.938344	1.00716	1.05317	1.0579	1.02843	0.985781	0.955656	0.957636	0.998569	1.05534	1.08285	1.0642	1.03528	1.01552	0.992471
1.12788	1.17806	1.23538	1.2704	1.26727	1.24272	1.20556	1.14058	1.05248	0.977178	0.948528	0.974219	1.0295	1.07574	1.10122	1.11685	1.13074	1.11836	1.07031	1.01435	0.990089	1.01137	1.04813	1.05994	1.04495	1.01905	1.02053	1.05535	1.08521	1.07023	1.00596	0.931778	0.878673	0.854648	0.870183	0.926514	1.00262	1.05276	1.05875	1.03192	0.993572	0.964676	0.964355	1.00357	1.06214	1.09242	1.07023	1.039	1.01932	0.99482
1.09592	1.13859	1.20634	1.26271	1.27704	1.25919	1.22076	1.15092	1.05606	0.972517	0.935298	0.956778	1.01363	1.06577	1.09625	1.11157	1.12055	1.10224	1.04965	0.992424	0.971631	0.999464	1.04453	1.06393	1.05222	1.02421	1.02022	1.05232	1.08348	1.0699	1.00443	0.925248	0.866258	0.837671	0.851844	0.911893	0.994757	1.04983	1.05774	1.03415	1.00188	0.977132	0.975983	1.01311	1.07296	1.10403	1.07836	1.04289	1.02384	0.998855
1.06848	1.1084	1.18698	1.2608	1.28748	1.27383	1.23049	1.15187	1.04906	0.962387	0.924931	0.947916	1.00698	1.06112	1.09412	1.10945	1.11331	1.0855	1.02638	0.971089	0.960206	0.998038	1.04907	1.06954	1.05578	1.02623	1.01997	1.05096	1.07987	1.06188	0.992561	0.911454	0.851634	0.822921	0.840794	0.90656	0.993974	1.04883	1.05455	1.03304	1.00793	0.99021	0.992514	1.03192	1.09163	1.11582	1.08162	1.04388	1.0267	0.999884
1.04047	1.07425	1.16123	1.25441	1.2978	1.29067	1.24504	1.16023	1.05079	0.958994	0.917324	0.937033	0.99512	1.05192	1.08861	1.10585	1.10881	1.0758	1.01321	0.958247	0.952598	0.996973	1.05322	1.07646	1.06198	1.02917	1.01635	1.04239	1.07132	1.05518	0.98612	0.904564	0.842716	0.811719	0.827257	0.893098	0.98356	1.04294	1.05146	1.03456	1.01735	1.00613	1.00911	1.04719	1.10611	1.12755	1.08815	1.04611	1.03069	1.00516
1.01512	1.04262	1.13611	1.24734	1.30738	1.30655	1.25852	1.16773	1.05197	0.956487	0.91229	0.928868	0.984083	1.04158	1.08077	1.10168	1.10655	1.06991	1.00459	0.950325	0.950059	1.0014	1.06201	1.08589	1.06937	1.03198	1.01136	1.0305	1.05917	1.04539	0.977419	0.897145	0.835664	0.803355	0.815663	0.879012	0.970638	1.03485	1.04788	1.03658	1.02817	1.0243	1.02772	1.06486	1.12123	1.13977	1.09459	1.04802	1.03483	1.01211
0.997083	1.01927	1.11731	1.24179	1.31424	1.31775	1.2672	1.17101	1.05093	0.954095	0.910809	0.925098	0.976236	1.03145	1.07134	1.09643	1.10539	1.06778	1.00034	0.947381	0.952701	1.01124	1.07493	1.09658	1.077	1.03428	1.00559	1.01783	1.04534	1.03322	0.966786	0.889356	0.830373	0.798844	0.80799	0.867745	0.958486	1.02626	1.04416	1.03909	1.03918	1.04172	1.04598	1.08162	1.13573	1.14983	1.09951	1.04963	1.03899	1.01932
0.984491	1.00149	1.10198	1.2363	1.3182	1.32473	1.272	1.17125	1.04856	0.95253	0.912189	0.924484	0.969658	1.01973	1.05842	1.08845	1.10422	1.06891	1.00005	0.94849	0.95956	1.02587	1.09189	1.10934	1.08571	1.0367	0.998385	1.00251	1.02844	1.01817	0.954261	0.880837	0.82664	0.797709	0.803268	0.857009	0.944919	1.01591	1.04015	1.0425	1.05149	1.06019	1.06493	1.09812	1.14927	1.1588	1.10423	1.05197	1.04417	1.02858
0.978657	0.992396	1.09381	1.23308	1.3189	1.32585	1.27095	1.16697	1.04383	0.951232	0.915806	0.927037	0.965623	1.00846	1.04394	1.0786	1.10229	1.07141	1.002	0.952234	0.969459	1.04322	1.11012	1.12184	1.09347	1.03823	0.990365	0.986838	1.01108	1.0021	0.94083	0.871997	0.824442	0.799845	0.802531	0.849176	0.932888	1.00591	1.03651	1.04652	1.06355	1.0772	1.08182	1.11228	1.15989	1.16481	1.10743	1.05479	1.05009	1.03868
0.978343	0.990044	1.09083	1.23116	1.31634	1.32168	1.26481	1.15917	1.03762	0.950597	0.921309	0.931859	0.963116	0.996801	1.02726	1.06626	1.09914	1.07448	1.00553	0.957844	0.981635	1.06228	1.12878	1.13396	1.10039	1.03902	0.981145	0.969979	0.992764	0.985123	0.926678	0.863142	0.823895	0.805042	0.804988	0.843032	0.921168	0.995691	1.03301	1.05136	1.07585	1.09351	1.09718	1.12413	1.16749	1.16804	1.10959	1.05844	1.05727	1.05042
0.98341	0.993774	1.09183	1.22966	1.31006	1.31191	1.25345	1.14834	1.03058	0.950984	0.92874	0.938805	0.961813	0.984175	1.00746	1.05044	1.09423	1.07761	1.01057	0.965259	0.995812	1.0824	1.14726	1.14567	1.10668	1.03924	0.970426	0.951135	0.972948	0.967164	0.911732	0.85452	0.825458	0.813686	0.810543	0.837893	0.908556	0.984433	1.02927	1.0572	1.08896	1.10978	1.11133	1.13343	1.17152	1.16817	1.11084	1.06317	1.06615	1.06488
0.992037	1.00263	1.0974	1.22998	1.30182	1.29797	1.2379	1.13507	1.02275	0.951636	0.936771	0.946834	0.962137	0.972792	0.987991	1.03427	1.08854	1.07918	1.01506	0.973053	1.01042	1.10104	1.16251	1.15453	1.11076	1.03789	0.959183	0.933314	0.95502	0.950765	0.897461	0.847044	0.828905	0.824235	0.818008	0.83477	0.897611	0.974267	1.02611	1.06367	1.1017	1.12405	1.12238	1.13926	1.1715	1.16455	1.10997	1.06778	1.07551	1.07996
1.00355	1.01501	1.10565	1.23102	1.29169	1.2803	1.21902	1.12022	1.01475	0.952729	0.945392	0.955875	0.963709	0.962165	0.968406	1.0175	1.08216	1.07955	1.01934	0.981575	1.02534	1.11796	1.17451	1.16081	1.11337	1.03543	0.947434	0.916109	0.938576	0.935731	0.883817	0.840851	0.834488	0.836646	0.826783	0.832677	0.887166	0.964262	1.02329	1.07092	1.1148	1.13722	1.13102	1.14182	1.16745	1.1574	1.10727	1.07215	1.08529	1.0963
1.01795	1.03016	1.1155	1.23209	1.27951	1.25872	1.19701	1.10416	1.00688	0.954247	0.954689	0.966302	0.966731	0.952259	0.948456	0.999776	1.07496	1.07915	1.0239	0.991363	1.04058	1.13279	1.183	1.16454	1.11512	1.03242	0.93546	0.899477	0.923456	0.922	0.870803	0.836015	0.842521	0.851227	0.836885	0.831219	0.876405	0.953414	1.02049	1.07916	1.12893	1.15006	1.13762	1.14081	1.15884	1.14625	1.10252	1.07588	1.09525	1.1145
1.03246	1.04544	1.12608	1.23402	1.26748	1.23636	1.17453	1.08819	0.999202	0.955444	0.96328	0.976605	0.970702	0.944326	0.931763	0.985415	1.06912	1.07825	1.02734	1.00147	1.05501	1.14428	1.18701	1.16462	1.11517	1.02832	0.924216	0.886582	0.912162	0.911116	0.859738	0.833076	0.851765	0.865505	0.846425	0.830815	0.867562	0.943904	1.01883	1.08817	1.1429	1.16101	1.14127	1.13653	1.14768	1.13189	1.09545	1.07818	1.10342	1.13132
1.04821	1.06102	1.13642	1.23559	1.2544	1.21181	1.15082	1.07194	0.991846	0.956501	0.97194	0.988001	0.976153	0.938062	0.916613	0.972442	1.06382	1.07728	1.03161	1.01245	1.06887	1.15255	1.18674	1.16203	1.11461	1.02435	0.914393	0.875898	0.903885	0.902365	0.849835	0.831485	0.862907	0.880858	0.856168	0.830711	0.859127	0.93396	1.01737	1.09806	1.15757	1.17164	1.14303	1.12924	1.1319	1.11441	1.0863	1.07833	1.11046	1.14877
1.06255	1.07453	1.14571	1.23728	1.24192	1.18814	1.12833	1.05673	0.984873	0.956963	0.979687	0.998896	0.982024	0.933745	0.905666	0.964423	1.06103	1.0767	1.03569	1.02324	1.08124	1.15725	1.1826	1.15693	1.11285	1.01999	0.906528	0.869601	0.899881	0.896321	0.84178	0.831552	0.874354	0.894691	0.864317	0.831107	0.852846	0.92584	1.01724	1.1083	1.17149	1.18044	1.14266	1.12005	1.11448	1.0958	1.07582	1.07619	1.11515	1.16388
1.07658	1.08328	1.14454	1.2339	1.23511	1.17179	1.11322	1.04996	0.98434	0.956652	0.983488	1.01011	0.993272	0.937471	0.898374	0.951241	1.05352	1.0797	1.0444	1.03246	1.08522	1.15408	1.17658	1.15402	1.11651	1.02848	0.91011	0.866549	0.897132	0.896861	0.840658	0.830168	0.881287	0.908896	0.877317	0.834406	0.843809	0.910502	1.00762	1.11012	1.18195	1.19132	1.14633	1.11182	1.09769	1.07852	1.06508	1.07003	1.11148	1.17414
1.08956	1.09317	1.15002	1.23504	1.2241	1.14907	1.09109	1.03572	0.977661	0.955454	0.989587	1.02136	1.0018	0.93783	0.894631	0.951017	1.05539	1.0812	1.0496	1.04363	1.09504	1.15258	1.16601	1.14507	1.11335	1.02574	0.907104	0.867673	0.900185	0.895995	0.835759	0.831806	0.892784	0.921533	0.884926	0.836757	0.840321	0.903669	1.00719	1.11977	1.19548	1.19947	1.14456	1.10033	1.07733	1.05674	1.05076	1.0623	1.10956	1.18433
1.10036	1.09968	1.15262	1.23535	1.21349	1.12827	1.0709	1.02355	0.971486	0.953998	0.994772	1.03134	1.00955	0.939108	0.894837	0.95577	1.06058	1.08362	1.0547	1.05377	1.1021	1.14784	1.15337	1.13522	1.10923	1.02269	0.906078	0.872465	0.906093	0.896579	0.832275	0.834767	0.903334	0.931432	0.890507	0.83928	0.838483	0.899168	1.00799	1.12883	1.20722	1.20579	1.14165	1.0888	1.05852	1.03598	1.03684	1.05372	1.10461	1.19128
1.10952	1.10351	1.15313	1.23427	1.20282	1.10861	1.05245	1.01256	0.965905	0.952319	0.999741	1.04077	1.01714	0.941982	0.899012	0.964783	1.06777	1.08666	1.06039	1.0631	1.10664	1.14003	1.1389	1.12495	1.10455	1.02019	0.907412	0.880057	0.914207	0.898769	0.830092	0.83866	0.91317	0.939623	0.895063	0.842229	0.838019	0.896235	1.00921	1.13693	1.21754	1.21099	1.13847	1.07738	1.03945	1.01672	1.0232	1.04266	1.09789	1.19626
1.11921	1.10568	1.14284	1.2279	1.20246	1.09935	1.03988	1.00759	0.965621	0.949021	0.998305	1.04915	1.03159	0.955569	0.907502	0.967486	1.07093	1.09327	1.06908	1.06991	1.10506	1.12883	1.12414	1.11495	1.10358	1.03054	0.919979	0.888915	0.923281	0.909664	0.835658	0.837424	0.915811	0.948495	0.906427	0.850682	0.837594	0.886506	0.997045	1.13199	1.22323	1.22206	1.14446	1.07289	1.02546	0.999153	1.00808	1.02792	1.07933	1.18955
1.12598	1.10519	1.13838	1.22432	1.19279	1.08262	1.02453	0.999505	0.961106	0.947367	1.00186	1.05648	1.03816	0.96122	0.918081	0.983008	1.08234	1.09739	1.07399	1.0762	1.10426	1.11654	1.1072	1.10263	1.0969	1.02788	0.92414	0.900453	0.934583	0.914508	0.835858	0.842016	0.92319	0.952677	0.909249	0.854841	0.840072	0.88665	0.998662	1.13702	1.23023	1.22563	1.14152	1.06321	1.00994	0.982804	0.995452	1.01534	1.06764	1.18851
1.13189	1.10294	1.13193	1.2187	1.18277	1.06699	1.01106	0.992822	0.957689	0.946253	1.0053	1.06305	1.04466	0.969123	0.93264	1.00123	1.09429	1.10138	1.07894	1.08089	1.10017	1.10128	1.08872	1.08929	1.08923	1.02557	0.930164	0.913198	0.947221	0.920889	0.837622	0.846908	0.929207	0.95536	0.911975	0.860018	0.844007	0.888013	0.999668	1.14008	1.23535	1.2287	1.13899	1.05459	0.995045	0.968138	0.983201	1.00097	1.05443	1.18554
1.13904	1.10351	1.11847	1.20811	1.18407	1.06399	1.00401	0.991108	0.959813	0.944239	1.00177	1.0664	1.05575	0.984638	0.948045	1.01093	1.10158	1.10787	1.08483	1.08288	1.09367	1.08776	1.07269	1.07582	1.08329	1.03221	0.942717	0.923884	0.958567	0.935281	0.846845	0.845996	0.927558	0.958378	0.91993	0.869669	0.84914	0.884384	0.988734	1.12998	1.23434	1.23701	1.14679	1.05576	0.988856	0.957344	0.971434	0.987011	1.03308	1.16923
1.14362	1.09987	1.11124	1.20126	1.17425	1.05148	0.995137	0.987911	0.958486	0.944836	1.0051	1.07043	1.05936	0.993162	0.96485	1.03098	1.1133	1.11038	1.08715	1.08306	1.08517	1.07096	1.05477	1.0614	1.07365	1.02781	0.947636	0.936371	0.97068	0.941564	0.849559	0.8511	0.931047	0.957688	0.920924	0.874747	0.854894	0.888495	0.991418	1.13134	1.23627	1.23699	1.14375	1.04902	0.978585	0.947267	0.962009	0.974602	1.02078	1.16431
1.15114	1.1023	1.0981	1.18748	1.17528	1.05205	0.991521	0.988399	0.963393	0.944948	1.00119	1.07102	1.06814	1.00941	0.983053	1.04314	1.12129	1.11595	1.09123	1.08221	1.07579	1.05602	1.03762	1.04493	1.06344	1.03096	0.958606	0.946901	0.98234	0.957884	0.861539	0.85093	0.927089	0.958101	0.92738	0.884885	0.862934	0.888297	0.981592	1.11861	1.23092	1.24273	1.15241	1.05328	0.976633	0.939962	0.95196	0.962012	0.999778	1.14342
1.15537	1.09907	1.09202	1.1802	1.16511	1.04249	0.987346	0.988766	0.964952	0.947641	1.00503	1.07298	1.06998	1.01835	1.00074	1.06242	1.13061	1.11611	1.09172	1.07835	1.06392	1.03837	1.02029	1.02967	1.05209	1.02454	0.961782	0.957722	0.99398	0.964306	0.864969	0.856111	0.928542	0.955749	0.927577	0.889958	0.870046	0.89472	0.984934	1.1188	1.23006	1.24019	1.14844	1.04814	0.969384	0.933643	0.944723	0.951186	0.990055	1.13843
1.15994	1.09632	1.08621	1.17212	1.15532	1.03467	0.984884	0.990783	0.968111	0.951637	1.00893	1.07428	1.07155	1.02862	1.01921	1.0814	1.13804	1.11524	1.09095	1.07206	1.04997	1.01992	1.00257	1.01318	1.03952	1.01765	0.96496	0.968715	1.00545	0.970771	0.869249	0.861038	0.928753	0.952787	0.927987	0.895178	0.877867	0.901737	0.988628	1.11819	1.22781	1.23601	1.14424	1.04369	0.96353	0.927998	0.937472	0.941136	0.980894	1.1327
1.1679	1.10219	1.07883	1.15933	1.15594	1.03948	0.986771	0.994905	0.976649	0.955344	1.00657	1.0725	1.07633	1.04168	1.03435	1.09139	1.14339	1.11751	1.09229	1.06793	1.03932	1.00702	0.987896	0.996826	1.02647	1.01565	0.970476	0.975949	1.01504	0.985685	0.881463	0.861983	0.923767	0.951684	0.932088	0.90297	0.886538	0.90525	0.982469	1.10617	1.21903	1.23628	1.15049	1.04979	0.96607	0.925382	0.930932	0.933095	0.966135	1.11314
1.17185	1.10041	1.07641	1.15338	1.14679	1.0342	0.987632	0.999294	0.98164	0.961072	1.01135	1.07292	1.07681	1.05029	1.04964	1.1066	1.14679	1.11434	1.08993	1.05892	1.0251	0.990943	0.97271	0.981819	1.0142	1.00747	0.971441	0.985132	1.02503	0.989989	0.884491	0.866536	0.923586	0.948975	0.931978	0.906602	0.89383	0.913387	0.987631	1.10672	1.21577	1.22904	1.14418	1.04562	0.961952	0.921831	0.925279	0.925893	0.961301	1.11016
1.18048	1.10879	1.07352	1.14154	1.14722	1.04162	0.992448	1.00516	0.992594	0.967639	1.01053	1.07051	1.08003	1.06159	1.06263	1.1149	1.15045	1.11491	1.09054	1.05369	1.01419	0.979736	0.959254	0.965408	0.99926	1.00255	0.974286	0.991154	1.03415	1.00442	0.897261	0.868538	0.918639	0.947873	0.93551	0.912783	0.902504	0.9191	0.983696	1.09524	1.20494	1.2254	1.14826	1.05265	0.966655	0.921027	0.919823	0.919749	0.949561	1.09115
1.18367	1.1078	1.07397	1.13762	1.13944	1.03887	0.995803	1.01118	0.999179	0.974811	1.01595	1.0706	1.08047	1.06891	1.07465	1.12637	1.15026	1.11038	1.08733	1.04253	1.0005	0.966501	0.946193	0.951686	0.987474	0.993833	0.974274	0.999809	1.04337	1.00697	0.899148	0.872577	0.918572	0.946356	0.935427	0.914939	0.909278	0.928098	0.98971	1.09658	1.20068	1.21515	1.14014	1.04889	0.963807	0.918612	0.914871	0.914586	0.947462	1.08993
1.19124	1.11638	1.07551	1.12912	1.14004	1.0474	1.0023	1.0173	1.01042	0.982982	1.01692	1.0685	1.08244	1.07712	1.08344	1.13156	1.15191	1.10974	1.08796	1.03735	0.991369	0.959299	0.936198	0.937928	0.973549	0.987566	0.974943	1.0045	1.05118	1.01886	0.910255	0.875214	0.914817	0.94607	0.938507	0.918595	0.916282	0.934788	0.988206	1.08736	1.18997	1.20833	1.14104	1.05553	0.96973	0.919375	0.910822	0.910386	0.939335	1.07405
1.19324	1.11584	1.07842	1.12693	1.1342	1.0474	1.00752	1.02422	1.01855	0.99153	1.02285	1.06855	1.08345	1.08342	1.09223	1.13959	1.14866	1.10482	1.08445	1.02419	0.978916	0.949463	0.924937	0.925054	0.962055	0.978625	0.975035	1.01372	1.06006	1.01995	0.911307	0.878832	0.915236	0.94636	0.93862	0.919249	0.922823	0.944773	0.994751	1.08904	1.18422	1.19465	1.13133	1.05267	0.96839	0.917788	0.906066	0.906585	0.938538	1.07336
1.19947	1.1235	1.08316	1.12154	1.13537	1.05694	1.01512	1.02995	1.02991	1.00102	1.02545	1.06706	1.08487	1.08947	1.09748	1.14212	1.14874	1.10363	1.08581	1.01887	0.971349	0.946352	0.91805	0.913333	0.948981	0.971566	0.974577	1.01805	1.06722	1.0299	0.920942	0.881947	0.912674	0.947209	0.941793	0.920709	0.928289	0.952313	0.995163	1.08156	1.17364	1.18483	1.1291	1.05913	0.975849	0.92005	0.902931	0.903385	0.932339	1.05918
1.19875	1.12193	1.08776	1.12162	1.13178	1.05888	1.02074	1.03649	1.03832	1.00985	1.03171	1.06744	1.08658	1.09412	1.10233	1.14661	1.14272	1.09938	1.08233	1.0041	0.961724	0.941033	0.90932	0.902253	0.938971	0.963323	0.975654	1.02803	1.07495	1.02843	0.920331	0.885085	0.914206	0.949635	0.941567	0.919513	0.934336	0.962675	1.00208	1.08404	1.16706	1.16828	1.11808	1.05713	0.975837	0.919233	0.898638	0.900801	0.932483	1.05962
1.20298	1.12724	1.09439	1.11934	1.1338	1.06903	1.02854	1.041	1.04923	1.01989	1.03566	1.06674	1.08778	1.0985	1.10429	1.1467	1.14143	1.09822	1.08495	0.99838	0.95572	0.94228	0.905682	0.892576	0.926958	0.956067	0.974796	1.03242	1.08137	1.03633	0.928208	0.888467	0.912877	0.951737	0.944889	0.918919	0.938194	0.970673	1.00402	1.07823	1.15705	1.15608	1.11286	1.06342	0.985014	0.923173	0.896426	0.898191	0.927308	1.04655
1.19846	1.12376	1.09954	1.12137	1.13232	1.07184	1.03285	1.04632	1.05685	1.02782	1.04179	1.06752	1.09025	1.10132	1.10557	1.14831	1.1332	1.09565	1.0813	0.982304	0.949912	0.941208	0.89933	0.883602	0.919034	0.949329	0.977618	1.0429	1.08701	1.03176	0.925786	0.891139	0.915708	0.955922	0.943516	0.916154	0.943987	0.980678	1.01084	1.08155	1.15013	1.138	1.10162	1.06243	0.985932	0.922875	0.892852	0.89667	0.927971	1.04838
1.20047	1.12593	1.10733	1.12197	1.13563	1.08303	1.04036	1.04913	1.06757	1.03829	1.04708	1.06768	1.0915	1.10469	1.10455	1.14621	1.1306	1.09488	1.08572	0.975406	0.944881	0.946889	0.898805	0.875335	0.907181	0.941751	0.976764	1.04775	1.09275	1.03791	0.932283	0.894909	0.915521	0.959298	0.946962	0.913577	0.946445	0.989239	1.01408	1.07692	1.14043	1.12338	1.09339	1.0692	0.997641	0.929021	0.891629	0.89439	0.922864	1.03507
1.20213	1.12555	1.11403	1.12413	1.13908	1.09354	1.04651	1.05011	1.07659	1.04782	1.05243	1.06858	1.09263	1.10726	1.10234	1.1433	1.12801	1.09397	1.09065	0.968972	0.939924	0.95384	0.900287	0.868593	0.896078	0.934381	0.975718	1.05231	1.09743	1.0422	0.937245	0.89855	0.916016	0.962663	0.950248	0.910296	0.94706	0.996966	1.0181	1.07384	1.13243	1.1094	1.08398	1.07529	1.00945	0.935848	0.891336	0.89253	0.91836	1.02312
1.19193	1.11868	1.12029	1.12864	1.14109	1.09811	1.04759	1.05326	1.08406	1.05501	1.05906	1.06997	1.09623	1.10798	1.09904	1.1417	1.11714	1.09459	1.08774	0.949849	0.938874	0.958861	0.896931	0.861136	0.888673	0.928996	0.980986	1.06342	1.10007	1.03425	0.93363	0.901474	0.92063	0.968836	0.946727	0.905078	0.952894	1.00716	1.0247	1.07729	1.12444	1.08861	1.07232	1.07772	1.01368	0.937514	0.889029	0.892125	0.918132	1.02433
1.19034	1.11495	1.12713	1.13326	1.14554	1.1088	1.05243	1.05226	1.09193	1.06385	1.06555	1.07143	1.0973	1.11025	1.09489	1.13725	1.11338	1.09414	1.09471	0.942955	0.934278	0.969119	0.901615	0.856857	0.878419	0.921938	0.980161	1.06734	1.10308	1.03681	0.93766	0.905687	0.921996	0.972536	0.949465	0.900399	0.952494	1.01437	1.02905	1.07464	1.11741	1.07468	1.06118	1.084	1.02739	0.946406	0.890495	0.89098	0.914132	1.01233
1.17591	1.10715	1.13385	1.13843	1.14918	1.11276	1.04946	1.05433	1.098	1.06954	1.0718	1.07291	1.10138	1.10908	1.08986	1.13456	1.1017	1.09799	1.09029	0.923226	0.937647	0.975963	0.899498	0.851055	0.872243	0.918639	0.987504	1.07727	1.10205	1.02658	0.934119	0.908846	0.927593	0.978379	0.943154	0.894749	0.95879	1.02332	1.03454	1.07802	1.1092	1.05467	1.05214	1.08894	1.03215	0.948216	0.889342	0.89184	0.913871	1.0143
1.17195	1.10017	1.14062	1.14549	1.15531	1.12414	1.05192	1.0507	1.1048	1.07765	1.07944	1.07514	1.10242	1.11078	1.0838	1.12883	1.09726	1.09811	1.09932	0.915912	0.932959	0.988918	0.90754	0.849146	0.861989	0.911654	0.986767	1.08029	1.103	1.02748	0.937605	0.913858	0.929862	0.981844	0.944871	0.888423	0.956671	1.02962	1.03906	1.07568	1.10337	1.04129	1.03969	1.09639	1.04822	0.959374	0.892811	0.891916	0.91004	1.00169
1.16815	1.092	1.14543	1.15314	1.16116	1.13478	1.0527	1.04548	1.10949	1.08461	1.08689	1.07769	1.10305	1.11199	1.07759	1.12302	1.09355	1.09757	1.10881	0.91064	0.927649	1.00112	0.916991	0.849154	0.852773	0.905209	0.9859	1.08228	1.10276	1.02715	0.940312	0.91888	0.932454	0.984496	0.946084	0.881946	0.952937	1.03449	1.04332	1.07393	1.09897	1.03029	1.02751	1.10308	1.06384	0.970304	0.897431	0.892726	0.907451	0.990497
1.1491	1.08419	1.15419	1.15937	1.16735	1.13766	1.04349	1.04636	1.11376	1.08894	1.09341	1.07916	1.10702	1.10809	1.07068	1.11985	1.08206	1.10561	1.10313	0.891202	0.936245	1.00953	0.917243	0.846028	0.847801	0.904843	0.995079	1.08909	1.09671	1.01537	0.93828	0.923098	0.93882	0.988371	0.935797	0.875495	0.959051	1.04138	1.04683	1.07655	1.09092	1.01227	1.0227	1.11262	1.06961	0.972713	0.898284	0.895844	0.90726	0.992649
1.14333	1.07507	1.15984	1.1691	1.17476	1.14894	1.04259	1.03936	1.11744	1.09512	1.10227	1.0823	1.10699	1.10874	1.06376	1.11376	1.07847	1.10553	1.11416	0.887484	0.930895	1.02257	0.929924	0.849893	0.840054	0.899017	0.994026	1.08897	1.09396	1.01465	0.941665	0.929212	0.941756	0.989541	0.935716	0.867931	0.953739	1.04425	1.05035	1.07438	1.08749	1.00357	1.01082	1.12008	1.08683	0.985395	0.905177	0.898654	0.905733	0.981154
1.12287	1.07026	1.17067	1.17539	1.18225	1.14994	1.02966	1.04108	1.11998	1.09947	1.10874	1.08353	1.11004	1.10251	1.05701	1.11098	1.06872	1.11636	1.1061	0.871041	0.943441	1.03015	0.931811	0.848941	0.836896	0.901448	1.00403	1.09223	1.08459	1.00342	0.941973	0.934119	0.947884	0.990541	0.922983	0.862051	0.959683	1.04899	1.05224	1.07616	1.0792	0.988172	1.01059	1.13245	1.09188	0.987559	0.907505	0.903475	0.906194	0.983879
1.11718	1.0617	1.17536	1.18569	1.18996	1.16085	1.02642	1.03252	1.12144	1.10442	1.1181	1.08673	1.10853	1.10152	1.04963	1.10585	1.06706	1.11607	1.11833	0.871425	0.938863	1.04174	0.946779	0.856668	0.83181	0.897598	1.00288	1.08954	1.07951	1.00258	0.945926	0.940789	0.950536	0.989681	0.921629	0.853898	0.952043	1.04931	1.05411	1.07388	1.07675	0.983052	1.00083	1.1405	1.10907	0.999797	0.915984	0.908045	0.906936	0.973806
1.11215	1.05485	1.17998	1.19583	1.19744	1.17135	1.02452	1.02475	1.12246	1.10857	1.12714	1.09022	1.10655	1.1004	1.04358	1.10125	1.06608	1.11538	1.12927	0.87452	0.934525	1.05127	0.961727	0.866706	0.829336	0.894489	1.00143	1.08605	1.07394	1.00222	0.950076	0.947175	0.952909	0.987847	0.920321	0.846656	0.944223	1.04795	1.05541	1.07147	1.07457	0.98017	0.99237	1.14657	1.12475	1.01162	0.924887	0.913431	0.908796	0.965216
1.09293	1.05604	1.19326	1.20131	1.20606	1.16955	1.00891	1.02892	1.12315	1.11354	1.1334	1.09046	1.10706	1.09092	1.03793	1.10058	1.05997	1.12815	1.11954	0.864298	0.951424	1.05681	0.966049	0.869243	0.830435	0.901302	1.01125	1.08413	1.06197	0.993895	0.95361	0.952231	0.957159	0.984644	0.905942	0.841586	0.949309	1.04952	1.05498	1.07193	1.06615	0.969081	0.998247	1.16164	1.12758	1.01292	0.928625	0.92034	0.910975	0.969126
[truncated: 66 more columns]

## Sheet: D04
1.22193	1.21635	1.2106	1.2047	1.19881	1.19285	1.18689	1.18085	1.17474	1.16859	1.16238	1.15623	1.14991	1.14363	1.13733	1.13104	1.12482	1.11862	1.11257	1.1064	1.10028	1.09414	1.08801	1.08189	1.0758	1.06973	1.06376	1.0578	1.05192	1.04614	1.0404	1.0347	1.02906	1.02356	1.0182	1.01296	1.00778	1.00269	0.997758	0.992806	0.987916	0.983069	0.978304	0.973696	0.96921	0.964838	0.960596	0.956557	0.952645	0.948743
1.92107	1.87696	1.83376	1.79155	1.75031	1.71011	1.67099	1.63292	1.59599	1.56016	1.52553	1.49206	1.45968	1.42845	1.39829	1.36928	1.34141	1.31472	1.28913	1.26459	1.24116	1.21891	1.19766	1.17754	1.15846	1.14041	1.12332	1.10713	1.09186	1.07749	1.06389	1.05117	1.03919	1.02799	1.01754	1.00786	0.998924	0.990647	0.983015	0.976183	0.969925	0.964324	0.959203	0.954601	0.950533	0.946953	0.94388	0.941328	0.939256	0.937557
1.81717	1.78144	1.74572	1.71014	1.67469	1.6398	1.60521	1.57108	1.53755	1.50484	1.47232	1.44062	1.40972	1.37978	1.351	1.32361	1.29749	1.27284	1.24963	1.22765	1.20681	1.18685	1.16792	1.1499	1.13302	1.11699	1.10204	1.08801	1.07499	1.06286	1.05179	1.04151	1.03215	1.02348	1.01535	1.00788	1.00093	0.994457	0.988349	0.982752	0.977657	0.972901	0.968444	0.964314	0.960377	0.956614	0.952965	0.949534	0.946321	0.94342
1.49433	1.45996	1.4262	1.39337	1.36168	1.33129	1.30224	1.27427	1.24751	1.2219	1.19711	1.17324	1.15022	1.12817	1.10716	1.08729	1.0685	1.05109	1.0349	1.01993	1.00624	0.993761	0.982721	0.973143	0.964965	0.958209	0.952831	0.948764	0.945709	0.944072	0.94376	0.944683	0.946837	0.950062	0.954372	0.959796	0.966251	0.973661	0.981946	0.99085	1.00048	1.01054	1.02095	1.03162	1.04252	1.05355	1.06477	1.07604	1.08739	1.09873
1.26486	1.25405	1.24345	1.23313	1.22292	1.21256	1.20158	1.1905	1.17933	1.16808	1.15707	1.14597	1.13471	1.12356	1.11243	1.10154	1.09098	1.08071	1.07091	1.06164	1.05321	1.04555	1.03853	1.03144	1.02455	1.01836	1.01271	1.00764	1.00346	0.999837	0.996976	0.994556	0.992705	0.991249	0.989949	0.989194	0.988286	0.987654	0.987508	0.987925	0.988979	0.990614	0.992694	0.995592	0.999052	1.00319	1.00791	1.01326	1.01924	1.02609
1.37215	1.37087	1.36882	1.36553	1.36124	1.35533	1.34784	1.33871	1.32796	1.31567	1.30232	1.2876	1.2715	1.25488	1.23832	1.22172	1.20476	1.18744	1.1702	1.15338	1.13719	1.12146	1.10651	1.09254	1.07966	1.06773	1.05661	1.04638	1.03738	1.02909	1.02174	1.01528	1.00946	1.00425	0.999964	0.996178	0.993082	0.990348	0.987879	0.98591	0.984286	0.983178	0.982534	0.982094	0.981893	0.982154	0.98264	0.983651	0.985373	0.987765
1.19555	1.19142	1.18584	1.17888	1.17	1.15974	1.14801	1.13477	1.11971	1.10366	1.08748	1.07108	1.05498	1.03843	1.02238	1.00698	0.99254	0.97989	0.96895	0.960007	0.952694	0.947036	0.943007	0.940652	0.940238	0.941783	0.944964	0.949713	0.955181	0.96116	0.967121	0.973372	0.979772	0.986197	0.992091	0.997447	1.0025	1.00684	1.01109	1.01452	1.01751	1.01982	1.02155	1.02281	1.02384	1.02479	1.02559	1.02598	1.02593	1.02563
1.2107	1.19961	1.18859	1.17755	1.16646	1.1551	1.14399	1.13326	1.12236	1.11066	1.09889	1.08644	1.07331	1.05951	1.04533	1.03088	1.01691	1.00339	0.990976	0.979952	0.970132	0.962204	0.955685	0.951279	0.948362	0.947744	0.949058	0.951684	0.955475	0.959606	0.963898	0.967872	0.971374	0.974268	0.977383	0.980658	0.98418	0.987497	0.99082	0.994107	0.997984	1.0026	1.00827	1.01532	1.02316	1.03184	1.04144	1.05175	1.06275	1.07335
1.21733	1.20554	1.19737	1.19263	1.19089	1.19188	1.19415	1.19729	1.2004	1.20331	1.2042	1.20326	1.19952	1.1922	1.18194	1.16849	1.15342	1.13714	1.12009	1.10235	1.08527	1.06979	1.05615	1.04517	1.03591	1.02858	1.02248	1.01742	1.01358	1.01002	1.00654	1.00165	0.995869	0.989832	0.984113	0.978663	0.973933	0.97028	0.967181	0.965556	0.96511	0.967041	0.972029	0.979028	0.987866	0.999387	1.01331	1.02872	1.04554	1.06306
1.09362	1.09242	1.09421	1.09959	1.107	1.11599	1.12604	1.1364	1.14622	1.1547	1.16099	1.16361	1.16225	1.15735	1.14881	1.13775	1.1247	1.10983	1.09496	1.08011	1.06638	1.05487	1.04615	1.04173	1.03953	1.03915	1.04003	1.04204	1.04436	1.04608	1.04606	1.04387	1.03874	1.03098	1.02161	1.01126	1.00033	0.988967	0.979012	0.969946	0.962879	0.957993	0.954906	0.954263	0.957047	0.961707	0.96871	0.977736	0.987969	1.00012
1.01774	1.02863	1.04174	1.05634	1.07047	1.08368	1.09548	1.10638	1.11538	1.12171	1.12511	1.12368	1.11717	1.10617	1.09163	1.07508	1.05763	1.03988	1.02283	1.00747	0.995083	0.986837	0.983206	0.984583	0.989381	0.997565	1.00783	1.02072	1.03398	1.0451	1.05301	1.05695	1.05736	1.05274	1.0437	1.03196	1.01886	1.00503	0.992183	0.980671	0.971094	0.963361	0.957959	0.954895	0.954035	0.955928	0.958908	0.962291	0.967047	0.973451
0.997372	1.01179	1.02677	1.0415	1.05478	1.06643	1.07545	1.08221	1.08602	1.08785	1.08665	1.08055	1.06928	1.05338	1.03373	1.01312	0.992102	0.972349	0.953567	0.937993	0.927001	0.922283	0.923571	0.92973	0.94039	0.954792	0.972163	0.99118	1.00992	1.02574	1.03741	1.04355	1.045	1.04094	1.03239	1.0202	1.00684	0.99486	0.9848	0.977446	0.972201	0.969095	0.968702	0.970957	0.974844	0.980417	0.985836	0.991162	0.996071	1.00129
0.988428	1.00158	1.01506	1.02743	1.03823	1.04702	1.05252	1.05477	1.05512	1.05331	1.04678	1.03616	1.02003	0.999584	0.976451	0.953127	0.93098	0.911196	0.89528	0.883937	0.878653	0.880426	0.88842	0.901186	0.917865	0.938458	0.960871	0.983223	1.00256	1.01766	1.02708	1.02916	1.02549	1.01656	1.00375	0.988816	0.974788	0.965678	0.960676	0.959927	0.962045	0.967358	0.976259	0.988005	1.00066	1.01199	1.02204	1.02998	1.03716	1.04201
0.972782	0.988866	1.00363	1.01692	1.02839	1.03738	1.04212	1.04285	1.03834	1.03031	1.01876	1.0007	0.976423	0.948713	0.91939	0.892371	0.867533	0.848634	0.83468	0.82996	0.832864	0.843263	0.86067	0.883052	0.908542	0.936054	0.96453	0.990265	1.01144	1.02573	1.03218	1.03034	1.01997	1.00245	0.982353	0.962905	0.946435	0.936634	0.934137	0.939057	0.949413	0.964115	0.981492	1.00045	1.01902	1.03486	1.04672	1.05364	1.05715	1.05814
0.965747	0.985759	1.00351	1.02033	1.03429	1.04572	1.05191	1.05277	1.04544	1.03331	1.01547	0.98972	0.956102	0.919758	0.884083	0.850502	0.822183	0.801347	0.788638	0.78548	0.792069	0.809148	0.83228	0.86114	0.893825	0.929866	0.966158	0.998335	1.0233	1.04008	1.04716	1.04334	1.02875	1.00663	0.979801	0.954828	0.935893	0.924086	0.922039	0.928582	0.942264	0.960989	0.982291	1.00521	1.02572	1.04214	1.05211	1.05449	1.05223	1.04611
0.967849	0.989992	1.00961	1.02705	1.04344	1.05837	1.06813	1.06935	1.06248	1.04951	1.02834	0.998098	0.959722	0.917821	0.876253	0.838645	0.806054	0.781507	0.767002	0.763234	0.770014	0.787274	0.813817	0.84742	0.88661	0.929766	0.972862	1.01331	1.04576	1.06714	1.07749	1.07444	1.05764	1.02947	0.996772	0.965886	0.939911	0.921922	0.912987	0.914244	0.925378	0.94354	0.965375	0.987351	1.00843	1.02711	1.03703	1.03919	1.03476	1.02722
0.957705	0.977127	0.995671	1.0125	1.03086	1.04772	1.05982	1.06307	1.05795	1.04459	1.02327	0.993065	0.955023	0.914069	0.874347	0.837112	0.805387	0.782216	0.769124	0.764588	0.770601	0.78812	0.816124	0.851966	0.894754	0.942231	0.990781	1.03633	1.07369	1.09905	1.112	1.10968	1.0921	1.06238	1.02599	0.987989	0.953139	0.925879	0.907014	0.898314	0.900907	0.912773	0.930067	0.951078	0.973701	0.994372	1.00995	1.01725	1.01754	1.01368
0.93324	0.948169	0.962552	0.978054	0.995339	1.01455	1.02821	1.03218	1.02688	1.01303	0.989939	0.958576	0.922658	0.885229	0.849582	0.819091	0.796066	0.779941	0.772659	0.77419	0.784437	0.803882	0.833274	0.87204	0.917196	0.967028	1.01703	1.064	1.10124	1.12445	1.13503	1.13381	1.11623	1.08611	1.04904	1.00881	0.97047	0.936446	0.909726	0.891542	0.885006	0.889194	0.900887	0.917037	0.938	0.961237	0.980734	0.992348	0.998618	0.999885
0.909491	0.91546	0.924209	0.936533	0.954448	0.974899	0.990739	0.996349	0.991304	0.975904	0.951692	0.920693	0.888078	0.856365	0.827096	0.804054	0.78813	0.77993	0.778612	0.784249	0.797718	0.820047	0.851089	0.890233	0.935818	0.982699	1.03063	1.07401	1.108	1.13039	1.14081	1.13863	1.12436	1.10096	1.07088	1.03554	0.999302	0.965229	0.934019	0.908174	0.891327	0.885216	0.886633	0.894864	0.910281	0.929786	0.948781	0.964224	0.973772	0.978945
0.908581	0.905518	0.907562	0.916522	0.932208	0.952605	0.969111	0.976363	0.971733	0.957372	0.933473	0.904435	0.876272	0.851052	0.827554	0.809667	0.799839	0.794975	0.794893	0.801694	0.813735	0.833595	0.862783	0.899719	0.941481	0.984084	1.02546	1.06313	1.09262	1.11176	1.12158	1.12244	1.11654	1.10363	1.08473	1.06022	1.03298	1.00431	0.97367	0.94552	0.921933	0.904316	0.894137	0.892204	0.897511	0.910162	0.925418	0.938025	0.949369	0.954498
0.936358	0.921508	0.914727	0.917369	0.929075	0.947541	0.964073	0.972214	0.971215	0.960442	0.940736	0.916789	0.894741	0.874654	0.855765	0.841775	0.833976	0.829419	0.826928	0.827344	0.832201	0.844852	0.865079	0.894529	0.928927	0.964397	0.999585	1.03126	1.05524	1.0728	1.08438	1.09284	1.09911	1.10105	1.09575	1.08476	1.0693	1.04763	1.021	0.991577	0.963094	0.93746	0.916685	0.903174	0.898385	0.901508	0.910018	0.920522	0.930877	0.936744
0.984821	0.960484	0.943272	0.937253	0.942677	0.956285	0.972696	0.9836	0.986899	0.981941	0.968224	0.951367	0.935474	0.92062	0.905932	0.893238	0.883492	0.874811	0.864506	0.856514	0.850826	0.850728	0.86142	0.880416	0.905413	0.933695	0.96163	0.986523	1.00731	1.02635	1.04393	1.06039	1.07903	1.09636	1.10552	1.10531	1.09772	1.082	1.05801	1.02942	0.999178	0.969415	0.942684	0.921789	0.909826	0.905935	0.909014	0.917155	0.926475	0.930778
1.03117	1.00067	0.977463	0.964336	0.964535	0.97588	0.990791	1.00353	1.01182	1.01123	1.00322	0.990487	0.978776	0.966825	0.951704	0.938269	0.92516	0.910145	0.894138	0.877667	0.863649	0.854163	0.85642	0.868212	0.886506	0.910112	0.933722	0.953452	0.974164	0.994485	1.01607	1.04036	1.06761	1.09358	1.10921	1.11419	1.10855	1.09254	1.06907	1.04172	1.01331	0.983574	0.957093	0.936837	0.922256	0.917698	0.920248	0.928304	0.937137	0.939708
1.0702	1.03819	1.01201	0.996654	0.994633	1.00289	1.01775	1.03229	1.0449	1.04839	1.04236	1.03012	1.01701	1.00182	0.984805	0.966682	0.950914	0.933108	0.913522	0.893289	0.874579	0.860589	0.856571	0.864562	0.880102	0.900885	0.922217	0.940189	0.957822	0.978427	1.00073	1.02775	1.05895	1.08736	1.10592	1.11081	1.10382	1.08558	1.06147	1.03487	1.00846	0.983845	0.961652	0.944846	0.934877	0.932769	0.937949	0.947785	0.957581	0.960118
1.08619	1.0585	1.03599	1.02455	1.02377	1.03436	1.04891	1.06617	1.07942	1.08324	1.07441	1.05814	1.03858	1.01717	0.99464	0.97364	0.95615	0.938897	0.919701	0.900049	0.882524	0.868419	0.865155	0.873478	0.889131	0.909215	0.929464	0.945238	0.96103	0.978724	0.999412	1.02418	1.05284	1.08078	1.09827	1.10039	1.09072	1.07049	1.04371	1.01753	0.993366	0.972402	0.955956	0.945293	0.941471	0.946311	0.955538	0.967894	0.977189	0.979267
1.08312	1.06604	1.05297	1.04621	1.05111	1.06395	1.07976	1.09749	1.11015	1.11146	1.09863	1.07564	1.04927	1.02047	0.992634	0.96975	0.952283	0.936266	0.920306	0.90421	0.88938	0.878166	0.877298	0.887497	0.903142	0.924014	0.941576	0.955819	0.96837	0.984289	1.00299	1.02501	1.05068	1.07446	1.08908	1.08863	1.07784	1.05701	1.03035	1.00446	0.981591	0.96201	0.948891	0.943806	0.945592	0.956487	0.969914	0.98238	0.990094	0.988199
1.06781	1.06484	1.0624	1.06315	1.07182	1.08614	1.10374	1.12072	1.13168	1.1316	1.11544	1.08788	1.05602	1.02185	0.990323	0.966621	0.949296	0.935513	0.923091	0.910725	0.897878	0.888399	0.887708	0.897571	0.912651	0.93197	0.948162	0.96044	0.972239	0.988654	1.00865	1.03079	1.05297	1.07192	1.084	1.08357	1.07363	1.05379	1.02849	1.00291	0.978932	0.95833	0.945936	0.94184	0.946824	0.96126	0.975945	0.986773	0.989404	0.98239
1.04903	1.05624	1.06349	1.07127	1.08105	1.09584	1.11223	1.12926	1.14111	1.14226	1.12605	1.09841	1.06395	1.02829	0.994877	0.971155	0.954088	0.942896	0.931301	0.919513	0.906334	0.893895	0.890143	0.896975	0.910806	0.927277	0.942548	0.955376	0.969623	0.989778	1.01455	1.03794	1.05918	1.07639	1.08645	1.08748	1.07818	1.06207	1.03842	1.01297	0.98664	0.963076	0.947537	0.940704	0.94494	0.959113	0.971792	0.979646	0.976359	0.964956
1.02674	1.0426	1.05721	1.06869	1.08068	1.09304	1.10882	1.12636	1.14179	1.14596	1.13309	1.10676	1.0732	1.0375	1.00406	0.980636	0.96481	0.955279	0.943219	0.928145	0.910368	0.892545	0.883678	0.886899	0.89852	0.913048	0.927164	0.943662	0.96199	0.988669	1.01906	1.04604	1.06904	1.08534	1.09433	1.09471	1.08805	1.07384	1.05265	1.02734	0.999787	0.973457	0.953289	0.941846	0.94216	0.952791	0.962654	0.965432	0.958509	0.94364
1.00474	1.02528	1.04368	1.05689	1.06904	1.08035	1.0962	1.11506	1.13415	1.14201	1.13393	1.11065	1.07982	1.04504	1.013	0.990939	0.976154	0.966409	0.953116	0.933834	0.909535	0.886247	0.871784	0.871768	0.880658	0.89526	0.91081	0.929303	0.951473	0.982302	1.01725	1.04913	1.07482	1.09205	1.10017	1.09934	1.0935	1.08063	1.06237	1.03963	1.01346	0.985739	0.963084	0.948119	0.942985	0.949628	0.955742	0.955267	0.947012	0.931843
0.983898	1.00468	1.02448	1.0393	1.05059	1.06194	1.0783	1.09846	1.119	1.12896	1.12394	1.10457	1.07675	1.04515	1.0165	0.997184	0.983728	0.97423	0.958487	0.934921	0.904374	0.875264	0.857505	0.854816	0.863571	0.879451	0.896837	0.915283	0.939326	0.971829	1.01039	1.04619	1.0751	1.09298	1.0999	1.09827	1.09067	1.07917	1.06282	1.04376	1.02131	0.996266	0.974805	0.958924	0.951217	0.954895	0.958031	0.955938	0.946597	0.932533
0.967564	0.98467	1.00339	1.01842	1.02936	1.04081	1.05777	1.07747	1.09625	1.10418	1.09951	1.08328	1.05952	1.0339	1.0118	0.996841	0.986549	0.977086	0.957714	0.929027	0.893215	0.860124	0.841496	0.83905	0.850492	0.867645	0.885869	0.904119	0.926117	0.958488	0.999244	1.0381	1.06884	1.08658	1.09255	1.0886	1.07854	1.06662	1.05228	1.03688	1.01983	1.00185	0.986052	0.974422	0.969182	0.971411	0.973458	0.970842	0.960454	0.946595
0.958626	0.969188	0.984449	0.999716	1.01137	1.02235	1.03715	1.05299	1.06836	1.07277	1.06885	1.05634	1.03916	1.02075	1.00494	0.994945	0.987925	0.978426	0.95727	0.924469	0.885949	0.850576	0.829883	0.827837	0.840761	0.858639	0.875938	0.892018	0.90925	0.939697	0.979832	1.02125	1.05468	1.07421	1.08075	1.07472	1.0634	1.05067	1.0384	1.0263	1.01483	1.00469	0.99778	0.993764	0.992919	0.995445	0.998464	0.996617	0.98665	0.971869
0.959739	0.960828	0.970781	0.985559	0.998374	1.00823	1.0185	1.02793	1.03725	1.03793	1.03523	1.0278	1.01939	1.00892	0.999687	0.994184	0.990064	0.981477	0.960076	0.925606	0.885248	0.848118	0.824751	0.821074	0.833386	0.851083	0.866292	0.877833	0.890132	0.915902	0.954112	0.996819	1.03485	1.05845	1.06616	1.06033	1.04912	1.03604	1.02525	1.01572	1.00881	1.00611	1.00889	1.01341	1.01781	1.02322	1.02807	1.02872	1.02094	1.00492
0.96972	0.961538	0.965907	0.979403	0.992687	1.00059	1.00484	1.00565	1.00509	1.00054	0.99861	0.998176	1.00006	0.998493	0.996594	0.995299	0.993059	0.983925	0.96097	0.925526	0.883888	0.846634	0.823358	0.818793	0.830526	0.846909	0.858585	0.863993	0.871971	0.893606	0.931479	0.974566	1.01571	1.04147	1.04902	1.04367	1.03324	1.02201	1.01338	1.00683	1.0037	1.00786	1.01856	1.03094	1.0409	1.04984	1.05743	1.0613	1.05493	1.03744
0.983581	0.967668	0.967987	0.981043	0.994332	0.999866	0.997278	0.98794	0.976998	0.967389	0.967799	0.97627	0.988353	0.995462	0.998985	1.00001	0.997299	0.986047	0.960975	0.925259	0.884194	0.84764	0.825629	0.820573	0.831676	0.84596	0.853278	0.853135	0.857003	0.877015	0.915018	0.959575	1.00113	1.0261	1.03305	1.02847	1.01983	1.01278	1.0075	1.00401	1.00347	1.01157	1.02683	1.04337	1.05638	1.06796	1.07883	1.08556	1.08107	1.06134
1.00456	0.979062	0.974606	0.98715	1.00142	1.00607	0.996965	0.975919	0.953598	0.938505	0.94111	0.959019	0.981965	0.998484	1.00672	1.00867	1.00444	0.991098	0.96497	0.929911	0.891615	0.85591	0.833374	0.82665	0.836238	0.848298	0.85172	0.846703	0.845673	0.863651	0.900654	0.946277	0.987159	1.0111	1.01844	1.01549	1.01017	1.00763	1.00722	1.00692	1.00835	1.01687	1.03328	1.05062	1.0648	1.0782	1.09239	1.10241	1.10174	1.08169
1.02322	0.990342	0.982807	0.995813	1.01184	1.01633	1.00126	0.969488	0.936457	0.916446	0.92166	0.947297	0.979759	1.00361	1.01592	1.01752	1.01129	0.995182	0.967947	0.933869	0.898929	0.865593	0.843017	0.835762	0.844275	0.854318	0.854311	0.845651	0.841974	0.859043	0.895807	0.941063	0.979616	1.00066	1.00704	1.00473	1.00245	1.00358	1.00788	1.01128	1.01502	1.02349	1.03801	1.05314	1.06678	1.08112	1.09717	1.11009	1.11106	1.09144
1.03726	0.999778	0.990571	1.00491	1.02385	1.02893	1.00857	0.967109	0.92415	0.899801	0.90748	0.93948	0.979282	1.00831	1.02364	1.02506	1.01691	0.998404	0.970821	0.938904	0.907649	0.877226	0.855394	0.847897	0.854878	0.862716	0.860178	0.849004	0.844799	0.861708	0.898808	0.941915	0.976862	0.994708	0.999176	0.996471	0.995634	0.999066	1.00683	1.01446	1.02116	1.02989	1.04079	1.05231	1.06429	1.0787	1.09639	1.11168	1.1128	1.09356
1.03957	1.00333	0.996598	1.01478	1.03726	1.04139	1.01372	0.962139	0.911927	0.887259	0.900098	0.93828	0.981517	1.0119	1.02772	1.02842	1.01855	0.998337	0.971655	0.943748	0.916425	0.889631	0.87015	0.863084	0.868059	0.872114	0.866473	0.854233	0.853448	0.873442	0.911677	0.950636	0.979813	0.99335	0.994443	0.990727	0.988946	0.993107	1.00259	1.01503	1.02548	1.03496	1.0413	1.0485	1.05828	1.07347	1.09329	1.10889	1.10822	1.08674
1.04477	1.00734	0.999602	1.01875	1.04567	1.05412	1.02705	0.970941	0.913674	0.884211	0.894674	0.933321	0.976695	1.0086	1.02604	1.02955	1.02154	1.00378	0.98039	0.957369	0.934179	0.91	0.890671	0.879881	0.880148	0.881224	0.874696	0.862815	0.863651	0.884622	0.92145	0.957068	0.983534	0.996066	0.996502	0.991219	0.985914	0.986135	0.994712	1.01079	1.02647	1.0368	1.03941	1.04139	1.04907	1.06531	1.08697	1.10326	1.10417	1.08399
1.03847	1.00453	0.999869	1.02199	1.05193	1.06265	1.03472	0.976228	0.916129	0.886275	0.896765	0.93457	0.974208	1.00304	1.0201	1.02591	1.02093	1.00669	0.988516	0.971465	0.953534	0.93219	0.912366	0.897543	0.891873	0.887811	0.879139	0.8694	0.875258	0.90114	0.937529	0.969609	0.992246	1.00268	1.00247	0.995091	0.98419	0.978215	0.984625	1.0042	1.02501	1.03597	1.03415	1.03049	1.0374	1.05737	1.0815	1.09686	1.09652	1.07685
1.02864	0.999145	0.998086	1.02241	1.05369	1.06615	1.03868	0.981614	0.922478	0.8942	0.904503	0.938936	0.972622	0.996104	1.01199	1.02033	1.01904	1.00928	0.997482	0.986415	0.974272	0.954751	0.932956	0.913322	0.900341	0.890497	0.879819	0.873437	0.885593	0.917333	0.954289	0.983389	1.00261	1.01174	1.01155	1.0015	0.984199	0.971163	0.974933	0.99717	1.02151	1.03229	1.02568	1.01724	1.02519	1.05026	1.07706	1.09099	1.08809	1.07067
1.01894	0.993496	0.994917	1.01988	1.05124	1.06503	1.04033	0.987717	0.93302	0.907751	0.917473	0.94599	0.971753	0.988787	1.00345	1.01439	1.01692	1.01203	1.00731	1.00281	0.996129	0.977498	0.952744	0.927008	0.905844	0.88989	0.877615	0.875145	0.894797	0.932801	0.971385	0.997808	1.01401	1.02258	1.02228	1.00921	0.985449	0.965679	0.966422	0.990468	1.01655	1.02567	1.01383	1.00225	1.01278	1.04388	1.07307	1.08494	1.07944	1.066
1.0167	0.991431	0.990751	1.01238	1.04237	1.06055	1.04483	1.00198	0.953464	0.929033	0.934567	0.955159	0.971488	0.981807	0.995083	1.009	1.01595	1.0164	1.01853	1.02123	1.0203	1.00327	0.975354	0.942505	0.911963	0.8893	0.874885	0.87475	0.900391	0.943872	0.986047	1.01138	1.0257	1.03456	1.03488	1.02024	0.991693	0.964657	0.9593	0.982019	1.00894	1.01743	1.00182	0.986667	0.998292	1.03462	1.06765	1.07898	1.07268	1.06469
1.0138	0.990508	0.988791	1.00688	1.03356	1.05217	1.04288	1.00945	0.970845	0.951608	0.955831	0.968815	0.974598	0.978533	0.990957	1.00652	1.01552	1.01978	1.0278	1.03681	1.03861	1.02097	0.988833	0.949515	0.912606	0.885246	0.870237	0.87417	0.908149	0.957855	1.00155	1.02413	1.03571	1.04376	1.04278	1.02607	0.993808	0.963404	0.95581	0.978112	1.0027	1.00665	0.986558	0.971552	0.988191	1.03026	1.06427	1.07217	1.0654	1.06347
1.02005	0.995341	0.98925	1.00071	1.0222	1.04222	1.04262	1.02237	0.994336	0.978958	0.979847	0.985165	0.981318	0.978961	0.989742	1.00634	1.01679	1.02361	1.03589	1.05013	1.05488	1.03759	1.00238	0.957938	0.915923	0.884606	0.867967	0.873636	0.912585	0.967435	1.0127	1.03345	1.04269	1.04962	1.04867	1.03256	0.999858	0.966715	0.954915	0.973635	0.995694	0.997089	0.974801	0.959041	0.977745	1.02346	1.05977	1.06668	1.06093	1.06446
1.02682	1.00211	0.99217	0.996707	1.01173	1.03124	1.03923	1.03305	1.01789	1.00893	1.00762	1.00421	0.990367	0.983	0.993176	1.00965	1.01934	1.02748	1.04352	1.06135	1.06601	1.04598	1.00657	0.958659	0.914946	0.882544	0.86657	0.876804	0.922612	0.981666	1.02412	1.03951	1.04507	1.05018	1.0483	1.03295	1.00106	0.968362	0.955998	0.971959	0.988911	0.985291	0.960909	0.947955	0.972018	1.02114	1.05622	1.06022	1.05638	1.06788
1.04003	1.01323	0.998466	0.995148	1.00267	1.02085	1.0363	1.04508	1.04278	1.03963	1.03625	1.02555	1.0036	0.99111	0.999602	1.01501	1.02324	1.03086	1.0484	1.06802	1.07377	1.05201	1.01056	0.962037	0.918395	0.8859	0.869248	0.881012	0.929538	0.990644	1.03053	1.0409	1.04218	1.04585	1.04523	1.03303	1.00514	0.973558	0.958907	0.97023	0.983175	0.977705	0.953439	0.941241	0.966714	1.01682	1.05237	1.05667	1.05459	1.07191
1.05549	1.02626	1.0071	0.996599	0.995816	1.0108	1.03205	1.05586	1.06804	1.07218	1.06803	1.0502	1.02056	1.00316	1.00968	1.02281	1.02841	1.03388	1.05157	1.07169	1.07764	1.05413	1.01108	0.963855	0.923148	0.892295	0.875414	0.88791	0.938137	0.999627	1.03522	1.03812	1.03397	1.03619	1.03749	1.03023	1.00838	0.979499	0.962604	0.969254	0.978353	0.971791	0.948818	0.937817	0.963318	1.01312	1.04865	1.05423	1.05435	1.07691
1.06437	1.03378	1.01279	0.997492	0.991421	1.0038	1.02996	1.0659	1.09035	1.10073	1.09528	1.06953	1.03322	1.01526	1.02125	1.03113	1.0322	1.03547	1.0533	1.07226	1.07537	1.04741	1.00237	0.959311	0.924294	0.897117	0.882463	0.898921	0.95266	1.01142	1.03717	1.02965	1.02083	1.0226	1.02593	1.02333	1.00673	0.981066	0.963989	0.968563	0.973839	0.965573	0.944359	0.937416	0.965704	1.01427	1.0463	1.05175	1.05582	1.08508
1.07556	1.04239	1.02029	1.00141	0.989418	0.997557	1.02656	1.07282	1.11023	1.12844	1.12345	1.09229	1.05034	1.0297	1.03399	1.03979	1.03597	1.03565	1.0513	1.06958	1.07252	1.04327	0.997981	0.959707	0.931379	0.907157	0.892193	0.908038	0.961801	1.01848	1.03722	1.02051	1.00654	1.00769	1.01402	1.01802	1.00839	0.985514	0.96596	0.967365	0.971417	0.964427	0.945964	0.940003	0.966133	1.01191	1.04371	1.0518	1.05873	1.09078
1.08395	1.04815	1.0267	1.00587	0.989008	0.992848	1.02309	1.07746	1.12733	1.15446	1.15073	1.11518	1.06816	1.04528	1.04777	1.04839	1.03825	1.03369	1.04589	1.06359	1.06736	1.03761	0.992759	0.960736	0.940574	0.919384	0.90296	0.916931	0.969986	1.02456	1.03594	1.00963	0.990948	0.991635	1.00105	1.01213	1.0098	0.989423	0.967128	0.965809	0.969906	0.965775	0.950734	0.94547	0.96768	1.00916	1.04106	1.05268	1.06266	1.09612
1.08683	1.04957	1.02967	1.00891	0.989521	0.990528	1.02081	1.08	1.13945	1.17454	1.17222	1.13346	1.08316	1.05907	1.06014	1.05475	1.03765	1.02904	1.03772	1.05505	1.0604	1.03113	0.987501	0.962306	0.950308	0.930871	0.912082	0.923655	0.976133	1.02934	1.03374	0.999222	0.976965	0.97788	0.989936	1.00699	1.01066	0.991655	0.966865	0.963784	0.969446	0.96889	0.957574	0.952481	0.970141	1.00648	1.03857	1.05396	1.06666	1.10059
1.08524	1.04731	1.02956	1.01043	0.990542	0.990076	1.01911	1.08071	1.14776	1.19022	1.18984	1.14907	1.09687	1.07236	1.07177	1.05907	1.03406	1.02098	1.02574	1.04299	1.05157	1.0242	0.982766	0.965314	0.961669	0.942744	0.91978	0.927842	0.979776	1.03264	1.03114	0.989377	0.964622	0.966416	0.980485	1.00238	1.01133	0.993025	0.965676	0.961289	0.969793	0.974166	0.967095	0.961589	0.973292	1.00316	1.03554	1.05532	1.0704	1.10407
1.0791	1.04145	1.02601	1.00945	0.991281	0.991269	1.01873	1.08063	1.15203	1.19931	1.20031	1.1586	1.10639	1.08297	1.0804	1.05991	1.02737	1.01034	1.01166	1.02919	1.04195	1.01737	0.978895	0.969253	0.9726	0.952441	0.924172	0.928863	0.980999	1.0343	1.02833	0.981322	0.956058	0.95952	0.974591	0.999091	1.01142	0.993045	0.963714	0.958868	0.970797	0.980452	0.977413	0.971175	0.976678	0.99988	1.03229	1.05615	1.07303	1.10638
1.06957	1.03265	1.01956	1.00625	0.991757	0.993719	1.01939	1.07988	1.15309	1.20281	1.2047	1.16303	1.1126	1.09158	1.0864	1.05747	1.01778	0.997135	0.995338	1.01332	1.03135	1.01081	0.976035	0.974311	0.983452	0.960291	0.92554	0.92696	0.979991	1.03462	1.02561	0.975064	0.951007	0.956777	0.971806	0.996777	1.01096	0.992237	0.961486	0.956788	0.972555	0.987781	0.988612	0.981235	0.980069	0.996314	1.02848	1.05611	1.07441	1.10749
1.05724	1.02089	1.01021	1.00083	0.991946	0.997355	1.02103	1.07833	1.15095	1.20079	1.20302	1.16249	1.1158	1.09842	1.08983	1.05168	1.0051	0.98121	0.976287	0.994587	1.01924	1.00461	0.974332	0.980629	0.994535	0.966483	0.923962	0.922099	0.976626	1.03377	1.02332	0.970868	0.949626	0.958215	0.971944	0.995056	1.00969	0.990976	0.959537	0.955432	0.975291	0.996334	1.00096	0.99197	0.983424	0.992124	1.02362	1.05468	1.07425	1.1071
1.04383	1.00789	0.999567	0.993967	0.991686	1.00144	1.02372	1.07718	1.14716	1.19446	1.19559	1.15669	1.11522	1.10243	1.0899	1.04282	0.990923	0.965109	0.957525	0.976026	1.00723	0.999067	0.973677	0.987312	1.00394	0.969476	0.919586	0.915857	0.972694	1.03255	1.02128	0.968657	0.951643	0.963088	0.974505	0.993928	1.00748	0.989143	0.958213	0.955406	0.978937	1.00484	1.01233	1.0014	0.985965	0.987917	1.01857	1.05199	1.07261	1.10569
1.02996	0.993943	0.987915	0.986199	0.991188	1.00599	1.02722	1.07629	1.14201	1.18478	1.18359	1.14686	1.11188	1.10414	1.08721	1.03143	0.975627	0.94904	0.93882	0.957129	0.994971	0.994183	0.974089	0.994423	1.01212	0.970033	0.913251	0.908786	0.968472	1.03135	1.01983	0.968379	0.956469	0.970442	0.978544	0.992768	1.00422	0.987136	0.957949	0.956897	0.983643	1.01358	1.02311	1.00983	0.987698	0.983317	1.01294	1.04786	1.06949	1.10313
1.01602	0.979109	0.975132	0.977761	0.990551	1.01114	1.0315	1.07563	1.13555	1.17204	1.16736	1.1334	1.1061	1.10356	1.08198	1.01774	0.95943	0.933215	0.919985	0.937212	0.981928	0.990016	0.975657	1.00194	1.01937	0.968748	0.905593	0.901218	0.964069	1.03049	1.01954	0.970324	0.963928	0.979829	0.983553	0.991047	0.999718	0.985247	0.959288	0.960253	0.989638	1.02284	1.03363	1.01752	0.988706	0.977964	1.00612	1.0418	1.06455	1.09898
1.00356	0.965696	0.963123	0.970345	0.990356	1.01617	1.03617	1.07606	1.12987	1.15891	1.1499	1.11832	1.099	1.10075	1.07444	1.00316	0.94454	0.920028	0.903894	0.919513	0.970429	0.98694	0.977906	1.00897	1.02446	0.965124	0.89796	0.895156	0.961525	1.03089	1.01996	0.973354	0.972479	0.989239	0.988009	0.988918	0.994533	0.983374	0.961771	0.965289	0.996547	1.03131	1.0423	1.02295	0.988485	0.97262	0.999052	1.03475	1.0587	1.09426
0.99266	0.95289	0.951297	0.963181	0.990635	1.02183	1.04134	1.07738	1.12422	1.14483	1.13066	1.10173	1.09032	1.09603	1.06493	0.987716	0.930517	0.908584	0.889235	0.90232	0.958902	0.984682	0.981161	1.01558	1.02816	0.960757	0.890684	0.890396	0.960253	1.03255	1.02219	0.978459	0.98194	0.998492	0.992206	0.985769	0.988636	0.982057	0.966096	0.97192	1.00454	1.04021	1.04992	1.02698	0.987186	0.96642	0.990777	1.02594	1.05114	1.08824
0.98423	0.942481	0.941406	0.957757	0.991932	1.02761	1.04654	1.07989	1.12014	1.13226	1.11281	1.08604	1.08169	1.09001	1.05412	0.972861	0.91909	0.900343	0.877976	0.888391	0.949618	0.983547	0.984757	1.02122	1.02978	0.955485	0.884926	0.888365	0.961729	1.03585	1.02527	0.984059	0.990649	1.0058	0.994976	0.982163	0.982912	0.981235	0.971223	0.979308	1.01287	1.04839	1.05536	1.02854	0.984523	0.960307	0.982603	1.01672	1.04325	1.08214
0.984745	0.937353	0.932617	0.951981	0.990301	1.03179	1.05082	1.07978	1.11589	1.12304	1.10032	1.07395	1.07243	1.08391	1.0502	0.967356	0.912999	0.897575	0.87257	0.873311	0.935742	0.98306	0.987933	1.02228	1.03474	0.960404	0.885591	0.885207	0.956757	1.03755	1.03489	0.993087	0.996917	1.01225	0.999692	0.979656	0.977727	0.982215	0.978075	0.985877	1.01832	1.05472	1.06112	1.03324	0.986366	0.955346	0.971428	1.00463	1.03246	1.07226
0.98143	0.931373	0.925812	0.949007	0.99338	1.03829	1.05654	1.08385	1.11473	1.11375	1.08557	1.05977	1.0633	1.07563	1.03769	0.953765	0.905358	0.894836	0.867399	0.863611	0.928449	0.983428	0.991986	1.02602	1.03452	0.955873	0.883775	0.88803	0.96256	1.04431	1.04076	0.999646	1.00339	1.01602	1.00058	0.975874	0.972303	0.982196	0.984391	0.994355	1.02753	1.06257	1.06383	1.03139	0.982066	0.94921	0.962229	0.993341	1.0227	1.06493
0.980203	0.927876	0.921616	0.948306	0.997977	1.04464	1.06151	1.08775	1.11451	1.10664	1.07409	1.0483	1.05556	1.06735	1.02488	0.941689	0.900424	0.894782	0.865334	0.857276	0.924078	0.984959	0.995704	1.02877	1.03287	0.951576	0.884283	0.893601	0.970676	1.05243	1.04672	1.0051	1.00764	1.017	0.999867	0.972513	0.968155	0.982816	0.990324	1.00245	1.03651	1.06912	1.0646	1.02746	0.9772	0.943829	0.953848	0.982703	1.01387	1.05839
0.981244	0.926575	0.920014	0.949497	1.0038	1.05124	1.06639	1.09147	1.1148	1.10151	1.06516	1.0392	1.04865	1.05846	1.01192	0.931229	0.897899	0.897305	0.86597	0.853624	0.921551	0.987204	0.999338	1.03062	1.03057	0.94841	0.887365	0.90182	0.980929	1.0614	1.05262	1.00979	1.00951	1.01572	0.998427	0.969532	0.965099	0.984351	0.996007	1.00987	1.04504	1.07528	1.06352	1.02194	0.971919	0.939097	0.945981	0.972404	1.00537	1.05188
0.991311	0.931954	0.919606	0.948823	1.00493	1.05589	1.07004	1.0914	1.11517	1.10196	1.06339	1.03383	1.04048	1.05033	1.00684	0.928899	0.897722	0.903864	0.874422	0.850695	0.911624	0.986989	1.00221	1.02824	1.03296	0.956335	0.895755	0.908044	0.983542	1.06744	1.06407	1.01688	1.00848	1.01301	0.999424	0.970051	0.962636	0.985	1.00104	1.01465	1.04982	1.08059	1.06502	1.02051	0.971972	0.937154	0.937404	0.959877	0.993169	1.04164
0.99571	0.934626	0.922441	0.953517	1.01288	1.06257	1.07323	1.09287	1.11521	1.10027	1.05972	1.02892	1.03512	1.04108	0.9941	0.920831	0.898761	0.910359	0.880321	0.852098	0.912338	0.990022	1.00504	1.02876	1.02981	0.95507	0.902685	0.920076	0.996316	1.07724	1.0687	1.01816	1.00579	1.00744	0.996433	0.969084	0.962223	0.987247	1.00509	1.02033	1.05744	1.08512	1.0613	1.01275	0.967002	0.934794	0.931924	0.951354	0.986347	1.03618
1.00214	0.939443	0.927825	0.959948	1.02176	1.06909	1.07585	1.0926	1.11439	1.10009	1.05822	1.02607	1.03001	1.03083	0.981399	0.914397	0.901914	0.919378	0.889034	0.855682	0.913967	0.993163	1.00762	1.02851	1.02672	0.955704	0.912166	0.934051	1.00994	1.08647	1.07192	1.01764	1.00046	1.00015	0.99339	0.96911	0.963311	0.990121	1.00846	1.02499	1.0645	1.08904	1.056	1.00435	0.962998	0.933894	0.927538	0.943827	0.980293	1.03069
1.01488	0.949934	0.933356	0.963237	1.02444	1.0734	1.07713	1.08811	1.1118	1.10383	1.06324	1.02678	1.02486	1.02308	0.976584	0.913991	0.904532	0.92908	0.903872	0.861074	0.907953	0.991811	1.00945	1.02553	1.02768	0.96431	0.92315	0.943541	1.0144	1.09064	1.07843	1.01919	0.994338	0.992128	0.991611	0.972316	0.964914	0.990757	1.01	1.02565	1.06639	1.09245	1.05536	1.00093	0.963631	0.936545	0.925406	0.93645	0.971779	1.02316
1.02184	0.956295	0.941666	0.97199	1.03428	1.07935	1.07734	1.08456	1.10869	1.10457	1.06449	1.02646	1.0209	1.01295	0.96517	0.909876	0.910237	0.939926	0.914593	0.867389	0.91186	0.994466	1.01106	1.02514	1.02454	0.965923	0.933694	0.957885	1.02712	1.09705	1.07681	1.01367	0.986143	0.983347	0.988272	0.974403	0.968407	0.993777	1.01128	1.02832	1.07197	1.09404	1.04812	0.992986	0.961635	0.938932	0.924752	0.93297	0.969516	1.02004
1.03569	0.969321	0.950367	0.977341	1.03741	1.08366	1.07759	1.07675	1.10197	1.10794	1.07217	1.02987	1.01699	1.0048	0.960089	0.910219	0.914095	0.951003	0.932684	0.877141	0.90731	0.991238	1.01232	1.02247	1.02485	0.974702	0.945427	0.968142	1.031	1.09816	1.07905	1.01146	0.977786	0.973095	0.984592	0.978799	0.972411	0.994611	1.01106	1.02662	1.07184	1.09625	1.04675	0.989612	0.963498	0.945111	0.927232	0.929361	0.96368	1.0142
1.04311	0.976567	0.96053	0.986887	1.04707	1.08858	1.07602	1.06994	1.09641	1.10894	1.0746	1.03102	1.01332	0.994269	0.949804	0.908223	0.921934	0.96351	0.944679	0.884601	0.911862	0.992924	1.01325	1.0222	1.02216	0.977184	0.956135	0.98149	1.04113	1.10007	1.07209	1.0023	0.968017	0.964239	0.98168	0.981764	0.977669	0.99773	1.01093	1.02741	1.07592	1.09592	1.03825	0.983231	0.964634	0.95059	0.929991	0.929718	0.964824	1.01312
1.05084	0.984725	0.971985	0.997062	1.05661	1.09298	1.07336	1.06165	1.08988	1.11006	1.07767	1.03239	1.00906	0.983408	0.940623	0.907942	0.931169	0.977363	0.957533	0.892624	0.916066	0.993351	1.01409	1.02217	1.01993	0.980762	0.967314	0.994128	1.04926	1.09899	1.06244	0.991045	0.957728	0.955677	0.97913	0.98614	0.983638	1.00051	1.01017	1.028	1.07941	1.09389	1.02916	0.978481	0.967848	0.958095	0.934174	0.931706	0.967449	1.01253
1.06317	0.996678	0.981469	1.0025	1.05873	1.09623	1.07283	1.0523	1.07948	1.11099	1.0853	1.03702	1.0068	0.976425	0.936678	0.909388	0.935713	0.987765	0.974894	0.903654	0.912993	0.98785	1.01433	1.02117	1.02003	0.987518	0.975929	1.0011	1.04896	1.09401	1.05819	0.985018	0.949893	0.946817	0.974466	0.990166	0.988856	1.0017	1.00858	1.02429	1.07682	1.09392	1.0274	0.977342	0.972358	0.967697	0.941468	0.933562	0.966556	1.01056
1.06935	1.00335	0.992215	1.01131	1.06684	1.09896	1.06915	1.04369	1.07321	1.11188	1.08736	1.03795	1.00236	0.966578	0.929687	0.911038	0.945773	1.00129	0.985733	0.910017	0.916707	0.987197	1.01508	1.02199	1.01832	0.990488	0.984878	1.01035	1.05279	1.08816	1.04506	0.972777	0.941261	0.940763	0.973082	0.994548	0.994664	1.00409	1.00732	1.02447	1.07926	1.08973	1.01825	0.975525	0.978419	0.976569	0.946957	0.938071	0.971795	1.01171
1.08144	1.01452	1.00169	1.01622	1.06776	1.10137	1.06903	1.035	1.06119	1.11103	1.09445	1.04311	1.00101	0.960235	0.926379	0.913058	0.950444	1.01123	1.00289	0.921758	0.913977	0.979769	1.01474	1.0224	1.01822	0.995892	0.991437	1.0151	1.0495	1.07904	1.03782	0.965679	0.934587	0.933486	0.96765	0.997733	1.00023	1.00587	1.00561	1.01997	1.07517	1.08851	1.01634	0.975875	0.984787	0.988052	0.956429	0.942346	0.973328	1.01148
1.08664	1.01975	1.01117	1.02306	1.07413	1.10237	1.06482	1.02711	1.05615	1.11209	1.09539	1.04341	0.996249	0.951397	0.921603	0.916503	0.960938	1.02433	1.01191	0.926235	0.916525	0.978071	1.01601	1.02399	1.0168	0.998249	0.998284	1.02116	1.04893	1.06902	1.02302	0.954009	0.928347	0.929858	0.967305	1.00199	1.00549	1.00794	1.00412	1.01994	1.07665	1.0824	1.00749	0.976952	0.993396	0.997666	0.962109	0.94819	0.980101	1.01355
1.09732	1.02833	1.01863	1.02618	1.0734	1.10339	1.06528	1.02149	1.04558	1.11011	1.10066	1.04813	0.996065	0.946642	0.919543	0.918747	0.964751	1.03221	1.02631	0.936519	0.914239	0.970164	1.01542	1.02571	1.01647	1.00159	1.00212	1.02329	1.04342	1.05785	1.0153	0.948125	0.924266	0.925448	0.962144	1.00368	1.0103	1.01022	1.00287	1.01552	1.07192	1.08038	1.00555	0.97846	1.00046	1.00872	0.971163	0.953013	0.983049	1.01444
1.10214	1.03225	1.0265	1.03075	1.07777	1.10253	1.06102	1.01534	1.04226	1.11135	1.10051	1.04803	0.99124	0.938767	0.916932	0.923782	0.975267	1.04478	1.03388	0.939371	0.915339	0.967469	1.01784	1.02797	1.01491	1.00332	1.00721	1.02663	1.03854	1.0444	1.00039	0.938208	0.920841	0.923854	0.962444	1.0078	1.01505	1.01217	1.00115	1.01508	1.0723	1.07246	0.997236	0.98227	1.01128	1.01865	0.976214	0.959334	0.990562	1.01673
1.11247	1.0388	1.03204	1.03203	1.0753	1.10203	1.06196	1.01318	1.03366	1.10864	1.10414	1.05246	0.992397	0.935291	0.915973	0.926294	0.978085	1.05094	1.04636	0.948516	0.913295	0.95916	1.01743	1.03094	1.01424	1.00508	1.00929	1.02705	1.03132	1.0319	0.99324	0.934196	0.919183	0.921794	0.957428	1.00829	1.01927	1.01503	1.00034	1.01056	1.06703	1.06979	0.994981	0.984558	1.01891	1.0293	0.984251	0.963702	0.99417	1.01805
1.11626	1.04074	1.03738	1.03394	1.07758	1.09915	1.05806	1.01016	1.03331	1.10996	1.10231	1.05183	0.987895	0.928695	0.915562	0.932352	0.987835	1.06207	1.05131	0.949034	0.913109	0.956609	1.02182	1.03342	1.01211	1.00597	1.01285	1.02807	1.0231	1.01736	0.98042	0.927476	0.919043	0.921939	0.958434	1.01218	1.02326	1.01677	0.998284	1.00991	1.06675	1.06042	0.987587	0.990648	1.03071	1.03798	0.987027	0.969284	1.00139	1.01991
1.12657	1.04551	1.04099	1.03338	1.07336	1.09696	1.05928	1.01181	1.02735	1.10666	1.1041	1.05587	0.99065	0.926354	0.915496	0.935109	0.989394	1.06648	1.0619	0.95695	0.911356	0.948317	1.02217	1.03747	1.01092	1.00652	1.01404	1.02767	1.01498	1.00474	0.974915	0.925972	0.919656	0.921672	0.953507	1.01182	1.02694	1.02008	0.997672	1.0052	1.06121	1.0573	0.984891	0.993314	1.03845	1.04791	0.993386	0.972271	1.00489	1.0211
1.12862	1.04552	1.04369	1.03302	1.07396	1.09236	1.05612	1.01217	1.03005	1.10765	1.10036	1.05481	0.98652	0.920975	0.916957	0.941511	0.997959	1.07582	1.06367	0.955	0.910128	0.947081	1.02912	1.03932	1.00796	1.00694	1.01683	1.02712	1.00484	0.991493	0.965609	0.922811	0.92227	0.922543	0.955154	1.01571	1.0302	1.0213	0.994928	1.00456	1.06073	1.04692	0.978872	1.00106	1.05004	1.05423	0.993024	0.976467	1.01092	1.0221
1.13965	1.04916	1.04589	1.0308	1.06782	1.08825	1.05753	1.01789	1.02672	1.10325	1.09998	1.05864	0.991357	0.919462	0.917421	0.944741	0.998159	1.07871	1.07305	0.962188	0.908655	0.93859	1.03087	1.04454	1.00597	1.0068	1.01808	1.02673	0.996055	0.978971	0.962119	0.924023	0.924847	0.923341	0.949799	1.01489	1.03362	1.02501	0.994048	0.999204	1.05482	1.04324	0.975552	1.00396	1.05797	1.06401	0.997856	0.977671	1.01392	1.02292
1.14975	1.05222	1.04746	1.02899	1.06168	1.08341	1.0583	1.02528	1.02554	1.09797	1.09805	1.06184	0.997302	0.918711	0.917523	0.948256	0.997545	1.08018	1.08076	0.968517	0.907807	0.930582	1.03276	1.05022	1.00383	1.0062	1.01926	1.02677	0.988297	0.967523	0.959536	0.926255	0.927774	0.924909	0.945064	1.01402	1.03664	1.0282	0.993184	0.994052	1.04926	1.03943	0.972559	1.00641	1.06521	1.07313	1.00216	0.977726	1.01624	1.02356
1.15096	1.05038	1.04793	1.02598	1.05951	1.07634	1.05708	1.0314	1.03097	1.09645	1.09083	1.06131	0.995127	0.914182	0.920779	0.954984	1.00378	1.0875	1.0799	0.964682	0.905279	0.930576	1.04437	1.05123	0.999052	1.00698	1.02266	1.02532	0.976047	0.956486	0.955634	0.927725	0.933135	0.925146	0.946107	1.01833	1.03967	1.02879	0.988426	0.992487	1.04819	1.02781	0.967923	1.01586	1.0767	1.07767	0.998159	0.979614	1.02044	1.02342
1.161	1.05329	1.04887	1.02322	1.05218	1.07018	1.05786	1.04186	1.03256	1.09014	1.08645	1.06362	1.00282	0.914354	0.9208	0.95852	1.00212	1.08724	1.08611	0.970332	0.905181	0.923446	1.04795	1.05747	0.99617	1.00666	1.02506	1.02642	0.969461	0.947003	0.955389	0.93237	0.937109	0.926536	0.940491	1.01709	1.04221	1.03214	0.986861	0.986939	1.04299	1.02406	0.964444	1.01793	1.08289	1.08594	1.00095	0.977809	1.0215	1.02356
1.15956	1.05098	1.04859	1.01975	1.04931	1.06257	1.05877	1.05064	1.03843	1.08603	1.07725	1.06371	1.00111	0.910323	0.925082	0.964589	1.00678	1.09296	1.08263	0.965381	0.902091	0.926091	1.06232	1.05587	0.990837	1.00891	1.02939	1.02438	0.957581	0.939718	0.955214	0.935783	0.942618	0.925075	0.941806	1.02196	1.04463	1.03131	0.980321	0.985842	1.04202	1.01224	0.962116	1.02795	1.09293	1.08803	0.99472	0.978879	1.02396	1.02273
1.16917	1.05413	1.05004	1.01719	1.0413	1.05514	1.05941	1.06439	1.04245	1.0774	1.06944	1.06524	1.01127	0.911414	0.924579	0.968548	1.0037	1.09086	1.08748	0.970709	0.902781	0.919404	1.06777	1.06272	0.987179	1.00936	1.03336	1.02696	0.952423	0.931971	0.957003	0.942179	0.946829	0.925913	0.935242	1.02081	1.04676	1.03417	0.97749	0.97953	1.03716	1.00837	0.958574	1.02961	1.09814	1.09622	0.997091	0.975508	1.02373	1.02251
1.17678	1.05735	1.05192	1.01637	1.0344	1.04797	1.05912	1.07794	1.04793	1.06816	1.06016	1.0657	1.02188	0.913495	0.923352	0.972346	1.00018	1.08736	1.09117	0.975462	0.90412	0.913306	1.07269	1.06958	0.983525	1.00989	1.03733	1.02989	0.948945	0.925671	0.958917	0.948418	0.950399	0.926906	0.929144	1.01961	1.04856	1.03627	0.974621	0.973278	1.03294	1.00488	0.955899	1.03076	1.10229	1.10364	1.00011	0.971821	1.02278	1.0222
1.17205	1.05538	1.05295	1.01357	1.03135	1.04032	1.0632	1.09009	1.0526	1.05917	1.04791	1.06716	1.02172	0.909544	0.928506	0.97733	1.00212	1.0909	1.0851	0.970157	0.900914	0.919298	1.09024	1.06407	0.978133	1.01545	1.04346	1.02791	0.938997	0.923511	0.962696	0.95265	0.954413	0.922456	0.93053	1.02526	1.04982	1.03331	0.965189	0.97285	1.03221	0.993582	0.956433	1.04061	1.11002	1.10374	0.992584	0.972434	1.02323	1.02087
1.17803	1.05991	1.05692	1.01407	1.02499	1.03276	1.06244	1.10539	1.05968	1.04813	1.03563	1.06609	1.03418	0.912834	0.926673	0.981086	0.997629	1.08559	1.08723	0.97504	0.903703	0.914299	1.09612	1.07096	0.974601	1.01761	1.04943	1.03277	0.938229	0.91962	0.965474	0.95917	0.956981	0.92241	0.923541	1.02399	1.05056	1.03488	0.961199	0.966189	1.02874	0.990653	0.953797	1.04083	1.11216	1.11072	0.996296	0.968501	1.02103	1.02022
1.17039	1.05956	1.05978	1.01282	1.02261	1.02588	1.06908	1.11832	1.06163	1.03557	1.02264	1.06895	1.03435	0.908785	0.932684	0.984657	0.997838	1.08747	1.07944	0.970372	0.900743	0.923634	1.1137	1.06167	0.970931	1.02606	1.05619	1.03043	0.930675	0.921124	0.970391	0.962227	0.958654	0.916063	0.926089	1.02973	1.05056	1.03018	0.950323	0.967328	1.02773	0.980505	0.957012	1.04979	1.11778	1.10943	0.989257	0.969959	1.02014	1.01894
1.17271	1.06447	1.0665	1.01668	1.01863	1.01939	1.06752	1.13303	1.06892	1.02309	1.00835	1.06666	1.04754	0.913002	0.9302	0.987579	0.991986	1.0801	1.08021	0.975012	0.904819	0.919524	1.11879	1.06721	0.967978	1.02984	1.06243	1.03597	0.932827	0.919997	0.972914	0.96704	0.959173	0.915409	0.919656	1.02859	1.05036	1.03079	0.945831	0.960713	1.02529	0.978753	0.955769	1.04896	1.11776	1.11552	0.994793	0.966822	1.01714	1.01784
1.1732	1.07004	1.07404	1.0217	1.01608	1.01358	1.06481	1.14579	1.07671	1.01224	0.994524	1.06265	1.05963	0.918139	0.927631	0.990196	0.986953	1.07255	1.07965	0.97933	0.909707	0.916665	1.12245	1.07275	0.966057	1.03362	1.06891	1.04194	0.936518	0.919898	0.974413	0.970823	0.958762	0.914871	0.913747	1.02725	1.04935	1.03135	0.942123	0.954588	1.02349	0.977672	0.95467	1.04746	1.11626	1.12033	1.00103	0.964814	1.01386	1.01669
1.16222	1.0723	1.0808	1.02337	1.01591	1.00828	1.07368	1.15759	1.07377	0.996845	0.982222	1.06718	1.05946	0.913336	0.934614	0.991534	0.985076	1.07261	1.07036	0.975877	0.9077	0.929575	1.1377	1.05879	0.966177	1.0455	1.07524	1.03954	0.932856	0.92512	0.978504	0.970136	0.956855	0.907181	0.918659	1.03275	1.04754	1.02531	0.930568	0.95837	1.02242	0.970186	0.96052	1.05414	1.11877	1.11794	0.995998	0.968089	1.0118	1.01558
[truncated: 66 more columns]

## Sheet: D05
1.11617	1.11466	1.11318	1.11164	1.11	1.1083	1.10646	1.10447	1.10233	1.10004	1.09768	1.09517	1.09263	1.09004	1.08744	1.08474	1.08191	1.079	1.07592	1.07276	1.06959	1.06634	1.06302	1.05961	1.0561	1.05249	1.04882	1.04516	1.04142	1.03755	1.03365	1.02968	1.02566	1.02166	1.0176	1.01346	1.00926	1.0051	1.00083	0.996552	0.992183	0.987888	0.983535	0.979123	0.974712	0.970264	0.965868	0.961491	0.957198	0.952852
1.43744	1.42929	1.42059	1.41138	1.40162	1.39135	1.3807	1.36951	1.35797	1.34609	1.33399	1.32155	1.30884	1.29595	1.28283	1.26953	1.25619	1.24269	1.22931	1.21596	1.2025	1.1891	1.17582	1.16255	1.14945	1.13648	1.12371	1.11112	1.09871	1.08647	1.07458	1.06285	1.05163	1.04072	1.03016	1.02008	1.01031	1.00077	0.991492	0.982566	0.973847	0.965598	0.957617	0.950044	0.942814	0.935904	0.929409	0.923249	0.91746	0.912041
1.7268	1.68887	1.65153	1.61501	1.57918	1.54408	1.50963	1.4762	1.44378	1.4125	1.38265	1.354	1.32672	1.30062	1.27584	1.25231	1.22993	1.20863	1.18842	1.16939	1.1515	1.1348	1.11917	1.10461	1.09116	1.07866	1.06702	1.05625	1.04638	1.03724	1.02894	1.02133	1.0145	1.00836	1.00285	0.997957	0.993679	0.990002	0.986862	0.984212	0.981913	0.980018	0.978603	0.977635	0.977074	0.97689	0.976957	0.977353	0.978127	0.979232
1.48324	1.44504	1.40889	1.37455	1.34204	1.31092	1.28184	1.25429	1.22858	1.20465	1.1824	1.16189	1.14307	1.12584	1.10994	1.09559	1.0827	1.07099	1.06044	1.05098	1.04241	1.03474	1.02808	1.02224	1.01725	1.01294	1.00922	1.00627	1.00384	1.00203	1.0007	0.999571	0.998822	0.998297	0.997946	0.997745	0.997632	0.997733	0.998092	0.998381	0.998674	0.99908	0.999372	0.999407	0.999436	0.999483	0.999537	0.999596	0.999572	0.999686
1.34108	1.31603	1.29275	1.27148	1.25195	1.23416	1.21796	1.20315	1.18939	1.17693	1.16568	1.15537	1.14593	1.13702	1.12891	1.12141	1.1145	1.10775	1.10159	1.09584	1.0906	1.08554	1.0806	1.0759	1.0716	1.06729	1.06305	1.05855	1.05425	1.05001	1.04562	1.04119	1.03658	1.03175	1.02675	1.02135	1.01563	1.00966	1.00362	0.997506	0.991042	0.984519	0.977954	0.9713	0.964707	0.958093	0.951394	0.945099	0.938999	0.93324
1.38461	1.37346	1.36303	1.35281	1.34294	1.3332	1.32314	1.3128	1.30247	1.29219	1.28102	1.26973	1.25827	1.24684	1.23523	1.22337	1.21132	1.19943	1.18768	1.17609	1.16446	1.15301	1.14193	1.13098	1.11974	1.10875	1.09789	1.08731	1.0767	1.06617	1.05585	1.04564	1.03547	1.02539	1.01565	1.00658	0.998081	0.990024	0.982664	0.975884	0.970127	0.965148	0.960749	0.957493	0.955147	0.953529	0.952987	0.95344	0.954777	0.956978
1.22802	1.22357	1.2186	1.21289	1.20663	1.1992	1.19068	1.18097	1.16989	1.1586	1.147	1.13512	1.12317	1.11153	1.09997	1.08862	1.07771	1.06726	1.05781	1.04934	1.04175	1.03476	1.02852	1.0229	1.01797	1.01361	1.00977	1.0064	1.00306	1.00009	0.997626	0.995299	0.993321	0.991477	0.990261	0.989606	0.989265	0.989311	0.989801	0.990711	0.991994	0.993539	0.995478	0.998057	1.00096	1.00438	1.00825	1.01196	1.01586	1.01979
1.18101	1.17471	1.16824	1.16158	1.15422	1.14611	1.13737	1.12785	1.11756	1.10704	1.09634	1.08586	1.07565	1.06575	1.05603	1.04661	1.03778	1.02972	1.02227	1.01532	1.00918	1.00427	1.00039	0.997348	0.994658	0.992335	0.990718	0.989861	0.989601	0.989568	0.989741	0.99017	0.990541	0.990961	0.991626	0.992362	0.992806	0.993771	0.995193	0.996566	0.997954	0.999789	1.00205	1.00439	1.00732	1.01045	1.01356	1.0163	1.01907	1.02174
1.14001	1.13289	1.12753	1.12266	1.11863	1.11442	1.11059	1.10662	1.10266	1.09794	1.09231	1.08573	1.07833	1.07011	1.06113	1.05202	1.04226	1.03244	1.02281	1.01379	1.00573	0.998611	0.992411	0.987966	0.984568	0.981984	0.980811	0.980466	0.980862	0.981938	0.983389	0.984918	0.986692	0.988446	0.989938	0.991299	0.992887	0.994686	0.99659	0.998966	1.00191	1.0049	1.00794	1.01108	1.01411	1.01706	1.01938	1.02145	1.02286	1.02363
1.04797	1.04305	1.03978	1.03794	1.03688	1.03607	1.0349	1.03356	1.03188	1.0294	1.02572	1.02081	1.01448	1.00662	0.9975	0.987952	0.978038	0.96841	0.959575	0.951691	0.944648	0.939405	0.936527	0.935876	0.937191	0.940519	0.945209	0.9509	0.956944	0.963825	0.97104	0.978358	0.985003	0.991128	0.996671	1.00149	1.00591	1.0098	1.0134	1.01701	1.02008	1.02267	1.02455	1.02541	1.02539	1.02463	1.02298	1.01984	1.01507	1.0095
0.980373	0.972207	0.96487	0.958786	0.952794	0.947172	0.94155	0.936136	0.930985	0.92583	0.920947	0.916303	0.911562	0.906418	0.901086	0.895877	0.891503	0.888099	0.885587	0.884138	0.884008	0.885507	0.889564	0.8955	0.903974	0.914909	0.92725	0.94108	0.955575	0.970358	0.985243	0.999959	1.0132	1.02447	1.0328	1.03879	1.04281	1.04493	1.04475	1.04298	1.03998	1.0355	1.02919	1.02113	1.01224	1.00165	0.989506	0.975384	0.960095	0.943842
0.989505	0.979091	0.968226	0.957499	0.946749	0.936247	0.92628	0.91687	0.908247	0.900892	0.895124	0.890896	0.887799	0.885772	0.884595	0.88458	0.885241	0.886862	0.888849	0.891051	0.894009	0.898203	0.903587	0.910848	0.919154	0.929609	0.94182	0.955195	0.96922	0.984146	0.998794	1.01332	1.02687	1.03825	1.04684	1.05236	1.05482	1.05482	1.05277	1.04797	1.0413	1.03281	1.02261	1.01151	0.998694	0.984708	0.969239	0.952412	0.934587	0.916567
1.03892	1.03035	1.02066	1.00988	0.999522	0.989094	0.978571	0.96832	0.95946	0.952468	0.947377	0.943781	0.941229	0.940067	0.940771	0.942083	0.943761	0.945804	0.947046	0.948398	0.949775	0.951178	0.952965	0.955667	0.95912	0.963949	0.970056	0.976927	0.984207	0.991912	1.00051	1.00941	1.01839	1.02658	1.0337	1.03879	1.04186	1.04291	1.04247	1.04018	1.035	1.02794	1.01934	1.0092	0.997715	0.985005	0.971522	0.956865	0.941432	0.926481
1.07286	1.06913	1.06422	1.0584	1.05182	1.04429	1.03666	1.02922	1.02284	1.01814	1.01506	1.01328	1.01248	1.01231	1.01304	1.01418	1.01435	1.01357	1.01225	1.01102	1.0097	1.00859	1.00793	1.00724	1.00699	1.00663	1.00633	1.00643	1.00673	1.00659	1.0068	1.00774	1.01034	1.01328	1.01623	1.01943	1.02309	1.02625	1.02885	1.03012	1.02921	1.02539	1.01881	1.01062	1.00009	0.98756	0.973043	0.95776	0.943087	0.929114
1.07736	1.08141	1.0829	1.08235	1.0793	1.07454	1.06879	1.06198	1.05565	1.05152	1.04917	1.04779	1.04787	1.04836	1.04871	1.04957	1.0497	1.04841	1.04725	1.04658	1.04556	1.04516	1.04449	1.04377	1.04256	1.04088	1.03801	1.03386	1.02897	1.02248	1.01557	1.00955	1.0053	1.0027	1.00193	1.00305	1.00621	1.01121	1.01675	1.02204	1.0259	1.02645	1.02299	1.01574	1.00508	0.990757	0.97362	0.955269	0.937228	0.921236
1.07179	1.08587	1.09588	1.10052	1.10001	1.09487	1.08602	1.07552	1.06567	1.05668	1.05048	1.04752	1.04677	1.04705	1.04884	1.05188	1.05499	1.0578	1.06064	1.06395	1.06708	1.06868	1.06985	1.0693	1.06728	1.06324	1.05747	1.0496	1.0404	1.02942	1.01694	1.00533	0.995675	0.988447	0.983332	0.981431	0.983597	0.989458	0.997892	1.00752	1.01682	1.02371	1.02597	1.02358	1.01672	1.00519	0.989008	0.969811	0.950626	0.933512
1.06647	1.08719	1.10199	1.10919	1.10857	1.1009	1.08751	1.07106	1.05457	1.04047	1.03098	1.02594	1.02512	1.02718	1.03219	1.03996	1.049	1.05788	1.06687	1.07479	1.08107	1.08502	1.08548	1.0831	1.07844	1.07191	1.06402	1.05472	1.04337	1.03034	1.01531	1.00033	0.987306	0.976021	0.967105	0.962024	0.961246	0.965486	0.973723	0.984581	0.996283	1.00751	1.01634	1.02161	1.02278	1.0202	1.01214	0.999919	0.986443	0.972652
1.0708	1.09333	1.10722	1.11248	1.10769	1.09393	1.07411	1.05283	1.0317	1.01473	1.00465	1.00135	1.00257	1.00849	1.0186	1.03179	1.04643	1.06148	1.07507	1.08596	1.09327	1.09629	1.09356	1.08779	1.08033	1.07213	1.06332	1.05458	1.04476	1.03303	1.01834	1.00213	0.987075	0.973074	0.960879	0.952399	0.949197	0.950015	0.955095	0.963398	0.974546	0.987118	0.999129	1.0088	1.01739	1.02347	1.02538	1.02367	1.01915	1.01204
1.07852	1.09741	1.10777	1.10902	1.10023	1.08085	1.05791	1.0333	1.00974	0.992819	0.984568	0.983594	0.987523	0.996383	1.0091	1.0248	1.04215	1.0606	1.07628	1.08676	1.09334	1.09487	1.08986	1.08083	1.07195	1.06466	1.05951	1.05504	1.05085	1.04273	1.03046	1.01508	0.999194	0.983664	0.969173	0.957639	0.950726	0.94797	0.949085	0.953407	0.96	0.969211	0.979203	0.989656	1.00046	1.01053	1.01895	1.02471	1.02846	1.02879
1.08231	1.09413	1.09927	1.0972	1.08566	1.06623	1.04309	1.01963	0.998416	0.983499	0.97841	0.978795	0.983036	0.990607	1.00215	1.0161	1.03175	1.04978	1.06527	1.0747	1.08004	1.07986	1.07312	1.06228	1.05423	1.05035	1.0499	1.05192	1.05318	1.05022	1.04145	1.02912	1.014	0.999269	0.98476	0.973553	0.966723	0.963364	0.961552	0.960938	0.961966	0.964481	0.96839	0.973609	0.980973	0.989894	0.998506	1.00716	1.01452	1.01915
1.0747	1.07891	1.07954	1.07535	1.06439	1.04766	1.02866	1.01031	0.993499	0.983172	0.979253	0.978763	0.980614	0.984328	0.99241	1.00135	1.01426	1.03073	1.04616	1.05585	1.0606	1.05962	1.05113	1.03881	1.03007	1.02785	1.02974	1.03533	1.04161	1.0443	1.04138	1.03388	1.02468	1.01428	1.00481	0.998352	0.995486	0.993981	0.990351	0.984682	0.978809	0.973037	0.968307	0.96507	0.965215	0.969219	0.975585	0.982997	0.990417	0.996792
1.05493	1.05188	1.04903	1.0442	1.03474	1.02332	1.0111	0.999346	0.989582	0.982868	0.980054	0.977895	0.975046	0.974544	0.976973	0.982909	0.994004	1.01123	1.02867	1.0397	1.04489	1.04303	1.03194	1.01636	1.0035	0.998098	0.998219	1.00374	1.01218	1.01964	1.02331	1.02571	1.02635	1.02765	1.02985	1.03277	1.03683	1.03826	1.03386	1.0233	1.00891	0.992491	0.977484	0.965214	0.957029	0.954084	0.954935	0.957602	0.962305	0.966528
1.03466	1.02582	1.02056	1.01452	1.00737	1.0003	0.99422	0.988833	0.985537	0.982929	0.980034	0.976011	0.969163	0.96419	0.962632	0.967043	0.979198	0.998902	1.01943	1.03344	1.0394	1.03714	1.02354	1.00346	0.984856	0.973225	0.968662	0.970266	0.977916	0.987553	0.998838	1.01084	1.02501	1.04034	1.05577	1.07023	1.08123	1.08568	1.0791	1.06282	1.03912	1.01242	0.988221	0.967255	0.952421	0.942815	0.938289	0.936233	0.935455	0.935567
1.02626	1.01377	1.00498	0.996933	0.988828	0.983658	0.98151	0.981832	0.984608	0.987116	0.986169	0.980169	0.97005	0.961925	0.956605	0.958769	0.971105	0.992048	1.01605	1.0333	1.04239	1.04054	1.02667	1.00423	0.980823	0.962422	0.949932	0.943713	0.946714	0.957682	0.974533	0.997465	1.02425	1.05365	1.08192	1.10672	1.12468	1.13114	1.12086	1.09724	1.06522	1.02936	0.996362	0.967919	0.945408	0.930698	0.921355	0.914852	0.909418	0.905158
1.03641	1.0237	1.01279	1.00148	0.989839	0.983025	0.980972	0.983932	0.990983	0.997616	0.99892	0.99322	0.982201	0.97187	0.964467	0.964694	0.975924	0.996804	1.02068	1.04028	1.05048	1.04999	1.03787	1.01605	0.991852	0.969152	0.949663	0.935628	0.932621	0.941905	0.962141	0.992289	1.02907	1.0685	1.10568	1.13595	1.15518	1.15868	1.14294	1.11328	1.07311	1.03127	0.99378	0.961299	0.936397	0.918587	0.90708	0.897964	0.890952	0.884854
1.06076	1.05141	1.04106	1.02777	1.01179	1.00104	0.994986	0.996932	1.00466	1.0123	1.01447	1.01049	1.0007	0.990215	0.982413	0.981294	0.992081	1.01065	1.03324	1.05197	1.0623	1.06483	1.05571	1.03724	1.01429	0.988592	0.964117	0.943397	0.933441	0.938393	0.959522	0.99339	1.037	1.08295	1.1239	1.15477	1.17063	1.16754	1.14609	1.11046	1.06576	1.02117	0.98264	0.951804	0.92769	0.910423	0.897937	0.888984	0.881583	0.874852
1.09269	1.09101	1.08521	1.07197	1.05364	1.03647	1.02338	1.01886	1.02135	1.02558	1.02615	1.02263	1.01625	1.00972	1.00408	1.00438	1.01463	1.03054	1.04932	1.06601	1.07704	1.0824	1.07835	1.06485	1.04388	1.01784	0.989051	0.961901	0.944177	0.944098	0.962515	0.998034	1.04378	1.09133	1.13192	1.15839	1.16888	1.15977	1.1331	1.09439	1.04871	1.00537	0.969795	0.943232	0.923692	0.908852	0.897746	0.889554	0.882371	0.87611
1.11733	1.12559	1.12713	1.11769	1.09961	1.07721	1.05613	1.04107	1.03331	1.029	1.02551	1.02184	1.01835	1.0173	1.01733	1.02124	1.03176	1.04575	1.0603	1.07536	1.08656	1.09541	1.09653	1.08795	1.07106	1.04557	1.01549	0.98308	0.959084	0.953206	0.967559	1.00055	1.04418	1.08915	1.12574	1.14708	1.15444	1.14263	1.11468	1.07595	1.03226	0.993095	0.962303	0.940688	0.925832	0.913528	0.904638	0.897062	0.890724	0.885427
1.13049	1.14954	1.15961	1.15637	1.14133	1.11663	1.08771	1.06085	1.03957	1.02237	1.01056	1.00424	1.00318	1.00804	1.0166	1.02662	1.03938	1.05156	1.06273	1.07479	1.08606	1.09861	1.10529	1.10246	1.08989	1.06668	1.03715	1.00295	0.975801	0.965917	0.97593	1.00353	1.04103	1.07959	1.10898	1.1255	1.13067	1.11859	1.09329	1.05834	1.01902	0.985898	0.960697	0.944238	0.933153	0.922952	0.914442	0.907339	0.901881	0.898263
1.12757	1.15354	1.17135	1.1749	1.16451	1.14119	1.10858	1.07231	1.03919	1.00897	0.986665	0.975103	0.97423	0.983359	0.998747	1.01581	1.03185	1.04375	1.05143	1.0601	1.07139	1.0865	1.09897	1.10149	1.09335	1.0745	1.04865	1.01845	0.992036	0.979816	0.984869	1.00532	1.03429	1.06366	1.08528	1.09824	1.10308	1.09412	1.07498	1.04667	1.0139	0.986844	0.96644	0.953909	0.944989	0.93448	0.924221	0.916426	0.911412	0.909501
1.11443	1.14277	1.16373	1.17145	1.16539	1.14492	1.11267	1.07223	1.0311	0.990633	0.958479	0.939659	0.937405	0.949099	0.969619	0.993343	1.01305	1.02461	1.02859	1.03338	1.04362	1.06082	1.07798	1.08521	1.0815	1.0675	1.049	1.02726	1.00649	0.995596	0.996677	1.00978	1.0282	1.04623	1.05893	1.06767	1.07306	1.06884	1.05722	1.03666	1.01235	0.992116	0.977663	0.968729	0.960156	0.947833	0.934704	0.924744	0.919171	0.919434
1.09626	1.12254	1.13993	1.14591	1.14096	1.12328	1.09357	1.05448	1.01054	0.964355	0.926021	0.90134	0.8976	0.911138	0.936077	0.964965	0.986886	0.996886	0.996196	0.996878	1.00522	1.02424	1.04468	1.05473	1.05456	1.04607	1.03881	1.02855	1.01809	1.01264	1.01246	1.01759	1.02375	1.02836	1.03074	1.03512	1.04214	1.04338	1.03845	1.02524	1.00993	0.998798	0.991835	0.987188	0.978499	0.963683	0.947272	0.933975	0.927615	0.93053
1.07414	1.0955	1.10527	1.10611	1.09969	1.08562	1.06171	1.02888	0.988427	0.941668	0.900326	0.871867	0.864237	0.876545	0.903613	0.935185	0.95864	0.966955	0.961882	0.958146	0.964209	0.983268	1.00586	1.01791	1.02129	1.01975	1.02274	1.02516	1.02644	1.02738	1.02635	1.02399	1.01871	1.01129	1.00502	1.00609	1.01502	1.02139	1.02123	1.01447	1.0067	1.00441	1.00462	1.00504	0.997558	0.981382	0.961836	0.945747	0.937765	0.94125
1.05154	1.06688	1.06765	1.06049	1.0497	1.03901	1.0233	0.999799	0.968101	0.925765	0.884194	0.852504	0.839193	0.847207	0.873709	0.906496	0.930986	0.938339	0.930037	0.921834	0.924394	0.942049	0.966076	0.980186	0.98644	0.990273	1.00111	1.01629	1.02994	1.03902	1.03861	1.03128	1.01639	0.999116	0.984668	0.981918	0.991201	1.00001	1.00397	1.00158	0.999431	1.0044	1.01233	1.01965	1.01711	1.0025	0.981234	0.962105	0.951265	0.953356
1.03457	1.0419	1.03142	1.01353	0.996359	0.98793	0.979667	0.966269	0.944777	0.909661	0.871141	0.838333	0.822366	0.827378	0.853	0.88515	0.907738	0.912126	0.90057	0.889578	0.891162	0.908823	0.932764	0.946996	0.954292	0.960965	0.979126	1.00513	1.03023	1.04736	1.04903	1.03807	1.01539	0.99025	0.969836	0.964641	0.972829	0.980554	0.985835	0.984609	0.987066	0.998367	1.01501	1.03037	1.03443	1.02348	1.00235	0.981063	0.968573	0.969622
1.02391	1.02358	1.00304	0.975988	0.954155	0.94736	0.944891	0.940783	0.927447	0.898802	0.863442	0.830722	0.813153	0.81597	0.839937	0.870796	0.890288	0.891265	0.877418	0.86659	0.869358	0.887882	0.910892	0.924566	0.931717	0.939606	0.962759	0.99576	1.02855	1.05121	1.05571	1.04269	1.016	0.985667	0.962337	0.955206	0.960717	0.965753	0.968754	0.967625	0.972842	0.989212	1.01302	1.03599	1.04725	1.04111	1.02113	0.998886	0.985336	0.985622
1.01622	1.01156	0.984469	0.950836	0.924202	0.91693	0.919993	0.924286	0.918215	0.895678	0.862599	0.829136	0.807603	0.806438	0.826257	0.855335	0.873388	0.873435	0.859942	0.850426	0.854187	0.872703	0.895149	0.908749	0.915742	0.923424	0.947192	0.983773	1.02182	1.05096	1.06065	1.04956	1.02196	0.988789	0.962477	0.951362	0.952039	0.953569	0.95299	0.951096	0.95646	0.975471	1.00454	1.03564	1.05603	1.05754	1.04056	1.01823	1.00221	1.00093
1.01146	1.00425	0.973814	0.937264	0.908128	0.900652	0.907819	0.917391	0.915504	0.894814	0.862338	0.827482	0.802864	0.798189	0.814739	0.84117	0.858238	0.858256	0.846732	0.840148	0.846767	0.866131	0.887567	0.900469	0.907302	0.915176	0.938106	0.97456	1.01523	1.04941	1.06315	1.05512	1.02775	0.994148	0.966269	0.952308	0.948559	0.946211	0.942481	0.938588	0.943642	0.963726	0.995784	1.03282	1.05976	1.06701	1.05315	1.03137	1.01429	1.01216
1.00663	0.998995	0.967882	0.931162	0.901576	0.894919	0.904826	0.917623	0.917653	0.895519	0.861319	0.824409	0.797231	0.789079	0.8026	0.826199	0.842825	0.843803	0.835593	0.833154	0.843815	0.864155	0.884342	0.896191	0.90364	0.912255	0.933373	0.967672	1.00898	1.047	1.06463	1.05967	1.03307	1.00019	0.972133	0.956327	0.949422	0.943149	0.936956	0.930856	0.935146	0.954981	0.988254	1.02878	1.06012	1.07078	1.05925	1.03804	1.02115	1.01888
0.999892	0.99183	0.961328	0.926648	0.899989	0.89749	0.909784	0.923811	0.921068	0.893292	0.85405	0.815419	0.787744	0.778408	0.790495	0.811686	0.826907	0.82866	0.824961	0.829353	0.844859	0.866467	0.884251	0.894654	0.903234	0.91348	0.933246	0.965631	1.00632	1.0461	1.06628	1.06102	1.03426	1.00281	0.97704	0.961758	0.953265	0.944101	0.935774	0.928146	0.932385	0.952282	0.986087	1.02739	1.05956	1.06898	1.05662	1.03552	1.02126	1.02059
0.992565	0.988879	0.963672	0.932089	0.906433	0.903259	0.916159	0.931406	0.92815	0.897156	0.853402	0.812166	0.782152	0.769077	0.776841	0.796391	0.81221	0.817201	0.818077	0.826913	0.845197	0.866979	0.883433	0.893816	0.903589	0.914038	0.930391	0.958152	0.996719	1.0397	1.06615	1.06458	1.03989	1.00994	0.986091	0.971449	0.962583	0.952237	0.942084	0.93249	0.933558	0.949739	0.98049	1.02067	1.05415	1.06522	1.05291	1.03193	1.01804	1.01838
0.984371	0.984143	0.963605	0.935991	0.912952	0.910668	0.924887	0.940101	0.9327	0.895533	0.846312	0.803686	0.774148	0.760677	0.766474	0.784793	0.800605	0.807971	0.813592	0.827977	0.84914	0.870513	0.884179	0.894151	0.904827	0.916033	0.929977	0.95326	0.98946	1.03483	1.06459	1.06383	1.03971	1.01206	0.992452	0.981966	0.974568	0.964546	0.952397	0.940956	0.939573	0.952775	0.980538	1.01841	1.04982	1.0588	1.04363	1.022	1.00954	1.01257
0.977834	0.981213	0.964358	0.94015	0.9189	0.916942	0.932099	0.946767	0.934826	0.890756	0.837376	0.794919	0.767924	0.755719	0.76089	0.778518	0.79469	0.804205	0.813942	0.832441	0.855429	0.874882	0.885316	0.894479	0.906212	0.918311	0.929625	0.948235	0.981848	1.02944	1.06056	1.06024	1.03619	1.01163	0.997537	0.992673	0.988343	0.978985	0.964856	0.951429	0.94773	0.958056	0.982878	1.01836	1.04682	1.05251	1.03376	1.0109	0.999825	1.00565
0.973986	0.98087	0.966956	0.944697	0.924146	0.922001	0.937621	0.951477	0.934968	0.883647	0.827596	0.78704	0.764327	0.754359	0.760179	0.777688	0.794574	0.80646	0.819697	0.840614	0.863927	0.880189	0.886812	0.89461	0.90772	0.920638	0.928704	0.94201	0.973081	1.02172	1.05388	1.05376	1.03008	1.00951	1.00257	1.0039	1.00354	0.994425	0.978397	0.962907	0.956942	0.964367	0.986526	1.02	1.04562	1.04716	1.02461	1.00005	0.99077	0.998861
0.972101	0.984313	0.974241	0.952834	0.930773	0.925188	0.939969	0.955022	0.938162	0.882276	0.823102	0.784095	0.765602	0.757784	0.763588	0.781166	0.799823	0.814298	0.830043	0.851332	0.873465	0.88622	0.888884	0.893808	0.908008	0.922402	0.926974	0.933164	0.957866	1.00581	1.04175	1.04583	1.02414	1.00742	1.00779	1.01595	1.02063	1.01254	0.994972	0.97642	0.967013	0.970214	0.988623	1.0201	1.04529	1.04559	1.02043	0.992972	0.983355	0.992605
0.975833	0.990091	0.980406	0.957927	0.934285	0.927875	0.943138	0.957748	0.935945	0.874314	0.814358	0.780519	0.768251	0.764538	0.772704	0.791827	0.812148	0.828755	0.846462	0.867849	0.886547	0.893704	0.891136	0.894187	0.909728	0.924744	0.925158	0.925598	0.946485	0.993022	1.02961	1.03361	1.0138	1.0031	1.01251	1.02785	1.03521	1.02651	1.00676	0.985804	0.974761	0.976119	0.993654	1.02454	1.04827	1.04433	1.01535	0.986476	0.979643	0.990623
0.981015	0.998219	0.98996	0.966111	0.939864	0.930241	0.944694	0.960761	0.938891	0.87458	0.812449	0.781792	0.774824	0.774883	0.784716	0.805004	0.827682	0.846424	0.865616	0.885923	0.900848	0.902779	0.894477	0.894183	0.910099	0.926419	0.924234	0.917688	0.930965	0.974447	1.01357	1.02079	1.00402	0.998519	1.01569	1.03829	1.04897	1.04061	1.01874	0.995227	0.981891	0.980762	0.996358	1.02667	1.05124	1.0471	1.01634	0.985589	0.979185	0.991212
0.991172	1.00848	0.99844	0.971872	0.943728	0.93373	0.949101	0.964934	0.938161	0.869534	0.808353	0.784195	0.784345	0.789081	0.802097	0.824955	0.849613	0.87028	0.890746	0.909692	0.91901	0.913332	0.898007	0.895739	0.912578	0.928623	0.922323	0.909428	0.917322	0.958488	0.997203	1.00435	0.990748	0.993663	1.02078	1.05033	1.06188	1.05129	1.0258	1.00077	0.986818	0.985363	1.0007	1.03138	1.05566	1.04916	1.01602	0.985956	0.982866	0.996587
0.99959	1.01841	1.00789	0.979811	0.949657	0.937975	0.952981	0.970099	0.943761	0.873113	0.810851	0.789652	0.795569	0.803851	0.819385	0.844136	0.870439	0.892831	0.914749	0.932477	0.938057	0.926472	0.904553	0.897828	0.913899	0.930324	0.922116	0.903235	0.903034	0.940174	0.979223	0.98961	0.978623	0.987579	1.02311	1.05914	1.07314	1.06118	1.03237	1.00587	0.991167	0.988578	1.00211	1.03227	1.05855	1.05418	1.02136	0.991547	0.989172	1.00331
1.0075	1.0278	1.01688	0.987057	0.956005	0.942917	0.958029	0.976637	0.951086	0.878613	0.815273	0.796644	0.808255	0.820432	0.838719	0.865403	0.892904	0.916898	0.939994	0.957152	0.960401	0.943454	0.914517	0.901897	0.916009	0.932031	0.922484	0.898134	0.890074	0.921613	0.960566	0.973982	0.965398	0.979744	1.02452	1.06738	1.08404	1.07011	1.03774	1.00988	0.994862	0.991144	1.0022	1.03151	1.06016	1.05972	1.02919	1.00044	0.998628	1.01191
1.01618	1.03451	1.01987	0.988183	0.957764	0.947839	0.965672	0.983052	0.951896	0.875582	0.815591	0.804041	0.821707	0.837426	0.859037	0.88816	0.915797	0.940812	0.964054	0.980291	0.98072	0.95801	0.923063	0.907456	0.920536	0.933676	0.920031	0.89191	0.880491	0.909921	0.946907	0.959262	0.952821	0.975841	1.03056	1.07756	1.09274	1.07372	1.03756	1.01006	0.996609	0.992482	1.00295	1.03222	1.06204	1.06267	1.03443	1.00927	1.01002	1.02056
1.01889	1.038	1.02311	0.990438	0.960837	0.951752	0.970716	0.989266	0.958562	0.880528	0.819466	0.810714	0.83324	0.852779	0.876693	0.907095	0.935238	0.960499	0.983426	1.0002	1.00179	0.976762	0.936634	0.914769	0.923837	0.93519	0.920412	0.889166	0.872187	0.896193	0.932479	0.946295	0.941345	0.968558	1.03113	1.08425	1.10089	1.07933	1.04045	1.01222	0.999351	0.993408	1.00084	1.02842	1.06104	1.06807	1.04523	1.02158	1.02113	1.02715
1.01765	1.03752	1.02327	0.990025	0.961828	0.954402	0.974672	0.994511	0.964857	0.885618	0.822597	0.816253	0.843741	0.867691	0.893541	0.925003	0.953765	0.978258	0.99979	1.01749	1.02235	0.997023	0.952672	0.924274	0.927991	0.936714	0.921136	0.887897	0.865468	0.884171	0.919237	0.934203	0.930168	0.961175	1.03038	1.09017	1.10842	1.08462	1.04325	1.01453	1.00224	0.994128	0.99813	1.02315	1.05867	1.07409	1.05827	1.0358	1.03204	1.03149
1.01255	1.03276	1.0199	0.986558	0.960117	0.955073	0.976644	0.997694	0.968871	0.888547	0.82393	0.819747	0.852023	0.880005	0.907687	0.939775	0.969164	0.991759	1.01078	1.02922	1.0386	1.01473	0.967636	0.934085	0.932258	0.938007	0.921682	0.887352	0.861412	0.875378	0.909233	0.924427	0.921462	0.955442	1.02969	1.09467	1.11421	1.08842	1.04512	1.01653	1.00468	0.994919	0.995823	1.01823	1.05644	1.08027	1.07145	1.04905	1.04021	1.03215
1.00303	1.02352	1.0131	0.980226	0.95581	0.953623	0.976391	0.998903	0.971463	0.890561	0.824142	0.821485	0.858653	0.890576	0.91989	0.952465	0.982608	1.00239	1.01734	1.03624	1.05179	1.03136	0.982773	0.944623	0.936868	0.939014	0.922273	0.887822	0.859129	0.86868	0.901093	0.916448	0.914284	0.950398	1.02841	1.09778	1.11898	1.09159	1.04658	1.01847	1.00706	0.996272	0.994208	1.01363	1.05448	1.08774	1.08615	1.06224	1.04576	1.02862
0.991286	1.01167	1.00384	0.971771	0.949502	0.950472	0.974426	0.99816	0.971613	0.890395	0.822981	0.821857	0.863357	0.898294	0.92869	0.96168	0.992547	1.00909	1.01886	1.03784	1.05987	1.04361	0.994695	0.953523	0.940847	0.939319	0.922304	0.888561	0.858569	0.865397	0.896325	0.911493	0.909825	0.947559	1.02785	1.0998	1.12206	1.09302	1.04663	1.01944	1.00874	0.99807	0.994132	1.01101	1.05423	1.096	1.0998	1.07264	1.04723	1.02071
0.977656	0.997725	0.992763	0.961703	0.941611	0.945909	0.971133	0.996037	0.970274	0.888971	0.821069	0.821334	0.866585	0.903745	0.934551	0.967923	0.999566	1.01257	1.01594	1.03483	1.06379	1.05243	1.00404	0.960826	0.943934	0.938762	0.92184	0.88958	0.859569	0.864983	0.894394	0.909195	0.90778	0.946291	1.02772	1.10098	1.12385	1.09294	1.04524	1.01917	1.00977	1.00052	0.995801	1.01044	1.05587	1.10553	1.11291	1.08045	1.04481	1.00845
0.962156	0.981706	0.980143	0.950238	0.932198	0.939948	0.966708	0.992884	0.968193	0.887061	0.818777	0.820007	0.868328	0.907075	0.937365	0.971035	1.00366	1.01288	1.00838	1.02708	1.06377	1.05829	1.01122	0.966584	0.945861	0.937073	0.920777	0.89097	0.862422	0.867581	0.895423	0.909651	0.908281	0.946268	1.02759	1.10144	1.12456	1.09125	1.04199	1.01714	1.01002	1.00383	0.999712	1.01222	1.05964	1.11675	1.12588	1.08567	1.03823	0.991366
0.947861	0.966687	0.968112	0.93917	0.922954	0.93408	0.96266	0.989812	0.9655	0.884213	0.816173	0.818652	0.869154	0.908545	0.937402	0.971205	1.00473	1.01016	0.997762	1.01683	1.06079	1.0606	1.01493	0.969636	0.946002	0.93426	0.918861	0.891977	0.866476	0.873097	0.899556	0.912698	0.911282	0.948293	1.02856	1.10213	1.12417	1.08738	1.03642	1.01316	1.00929	1.00742	1.00542	1.01645	1.06583	1.12859	1.13659	1.08697	1.02788	0.971695
0.934507	0.952506	0.956855	0.92868	0.91401	0.92841	0.959121	0.987131	0.962921	0.881215	0.813453	0.817098	0.869138	0.908587	0.935151	0.968798	1.00323	1.00476	0.984519	1.00458	1.05591	1.06073	1.01641	0.970724	0.944531	0.930319	0.916179	0.892769	0.8718	0.881177	0.906434	0.918072	0.916472	0.951848	1.03014	1.10307	1.12294	1.08143	1.0285	1.00722	1.0077	1.01145	1.01286	1.02276	1.0741	1.14126	1.14576	1.08506	1.0141	0.949718
0.921926	0.938879	0.946439	0.918843	0.905312	0.922894	0.956072	0.98503	0.960963	0.878674	0.810676	0.814964	0.868117	0.907313	0.930718	0.963613	0.999083	0.996653	0.968726	0.990216	1.04952	1.05953	1.01645	0.970293	0.941473	0.925075	0.912628	0.893404	0.878549	0.891926	0.916251	0.92604	0.92397	0.956736	1.03201	1.10412	1.12089	1.07317	1.0178	0.998947	1.00513	1.01619	1.02224	1.03109	1.08426	1.15505	1.15402	1.08034	0.99678	0.925354
0.91205	0.92811	0.93847	0.910645	0.898155	0.918847	0.954382	0.984145	0.95918	0.87581	0.807916	0.812988	0.86719	0.905649	0.925708	0.957172	0.993476	0.987051	0.953312	0.977117	1.04404	1.05748	1.0149	0.968412	0.937221	0.919325	0.908487	0.893521	0.885555	0.903756	0.927749	0.935197	0.932729	0.962668	1.0351	1.1055	1.11824	1.06292	1.00543	0.989578	1.00237	1.02143	1.03208	1.04023	1.09563	1.16842	1.15999	1.07272	0.977874	0.901832
0.903758	0.918906	0.931816	0.90379	0.891984	0.915503	0.953605	0.984001	0.958246	0.873689	0.804998	0.810389	0.865664	0.903607	0.919813	0.949011	0.986057	0.976092	0.937414	0.964062	1.0385	1.05554	1.01292	0.965449	0.931596	0.912425	0.9038	0.893408	0.893226	0.91741	0.941078	0.946569	0.942973	0.969681	1.0384	1.10699	1.11427	1.05033	0.99053	0.978585	0.999302	1.02786	1.04323	1.0502	1.10775	1.18251	1.16509	1.06315	0.956947	0.87767
0.897895	0.912752	0.927398	0.89864	0.887598	0.913771	0.954153	0.984652	0.957297	0.871322	0.801992	0.808164	0.864801	0.902274	0.914699	0.941148	0.97854	0.965318	0.923853	0.954202	1.03498	1.05398	1.01053	0.961795	0.925384	0.905445	0.89911	0.892996	0.900561	0.930921	0.954366	0.958184	0.953306	0.977002	1.04226	1.10856	1.1092	1.03633	0.975069	0.967852	0.997133	1.03538	1.05416	1.05959	1.11976	1.19568	1.16813	1.05209	0.93629	0.855816
0.895157	0.905485	0.925144	0.898209	0.883088	0.908932	0.950787	0.984264	0.962235	0.8782	0.802684	0.801472	0.858324	0.89982	0.909427	0.929305	0.968017	0.959405	0.914045	0.938749	1.02549	1.05466	1.01322	0.961771	0.922025	0.898901	0.894409	0.892075	0.904602	0.940529	0.966058	0.970348	0.963683	0.97973	1.0384	1.10472	1.10752	1.02945	0.962042	0.955109	0.991026	1.04011	1.0647	1.06598	1.12159	1.20372	1.17892	1.05361	0.926181	0.841317
0.892843	0.903331	0.924251	0.895977	0.880966	0.908967	0.95247	0.985497	0.961585	0.876313	0.800033	0.799187	0.858251	0.900973	0.906841	0.921689	0.960058	0.950359	0.90493	0.932907	1.02417	1.0544	1.01142	0.957928	0.915332	0.891479	0.889429	0.890894	0.910768	0.953731	0.979556	0.983189	0.975087	0.98691	1.04144	1.10484	1.10081	1.01324	0.944613	0.943757	0.990436	1.05083	1.07703	1.07411	1.1318	1.2155	1.18143	1.04248	0.906717	0.822241
0.891858	0.903499	0.924974	0.894773	0.880309	0.910207	0.954624	0.986436	0.960208	0.873767	0.797643	0.797876	0.859477	0.903897	0.905907	0.915886	0.95346	0.943291	0.899098	0.930899	1.02469	1.05442	1.00968	0.954475	0.909061	0.885237	0.885406	0.890037	0.916355	0.9652	0.991533	0.994913	0.985592	0.992602	1.04352	1.10402	1.09303	0.996922	0.928412	0.934578	0.992501	1.06333	1.08907	1.08084	1.14058	1.22498	1.18189	1.03128	0.889273	0.806122
0.891917	0.905574	0.92708	0.894885	0.880686	0.912213	0.95685	0.986655	0.958087	0.871088	0.795726	0.797482	0.862082	0.908736	0.906738	0.911397	0.948097	0.938293	0.896379	0.931401	1.02625	1.05494	1.00852	0.951295	0.903386	0.879526	0.882019	0.889225	0.921522	0.975585	1.00199	1.00611	0.995277	0.996946	1.04376	1.10184	1.08413	0.980508	0.913092	0.927047	0.997214	1.07804	1.10132	1.08623	1.14793	1.23241	1.18119	1.02052	0.87374	0.79282
0.894993	0.905093	0.9308	0.90015	0.880659	0.909786	0.954085	0.984347	0.96098	0.878004	0.798992	0.793175	0.857862	0.912964	0.910825	0.905463	0.940203	0.939233	0.897971	0.924888	1.01932	1.05692	1.01357	0.953879	0.902583	0.875056	0.878294	0.886811	0.920141	0.97931	1.00975	1.01703	1.00603	0.997552	1.03494	1.09337	1.08149	0.974493	0.90017	0.915173	0.994275	1.08811	1.11612	1.09057	1.14216	1.2331	1.19225	1.0284	0.871784	0.786424
0.896439	0.909944	0.935391	0.902237	0.88266	0.912632	0.955501	0.982279	0.956888	0.874673	0.798413	0.794846	0.862613	0.92098	0.915024	0.904363	0.937692	0.938228	0.899907	0.928857	1.02157	1.05721	1.01317	0.952445	0.898851	0.871773	0.876648	0.886313	0.923771	0.98576	1.01729	1.02658	1.01424	0.998132	1.03071	1.08844	1.07183	0.959208	0.887246	0.910691	1.00323	1.1066	1.12994	1.09468	1.14544	1.23548	1.18961	1.02028	0.860924	0.778118
0.898929	0.916298	0.941349	0.905565	0.885407	0.915403	0.95583	0.978324	0.95155	0.871554	0.79918	0.797715	0.868682	0.930624	0.920879	0.904364	0.936464	0.939307	0.903938	0.933121	1.02302	1.05729	1.01352	0.951877	0.896591	0.869724	0.8757	0.885868	0.926602	0.99059	1.02341	1.03567	1.02146	0.996244	1.02344	1.08145	1.06173	0.944574	0.875553	0.908005	1.01512	1.12752	1.14469	1.09811	1.14643	1.23456	1.18639	1.01379	0.852733	0.772769
0.903297	0.918887	0.947822	0.913492	0.887481	0.913611	0.951892	0.972187	0.949914	0.87647	0.804714	0.797459	0.866634	0.936988	0.930067	0.904625	0.932909	0.943718	0.910079	0.93012	1.01549	1.05735	1.01897	0.957309	0.900221	0.869668	0.874406	0.88388	0.922516	0.987707	1.02522	1.04257	1.02979	0.993511	1.00896	1.06932	1.05955	0.942727	0.867578	0.899721	1.01472	1.1399	1.16235	1.10362	1.13592	1.22641	1.19334	1.02628	0.85887	0.774074
0.906373	0.926769	0.954895	0.917473	0.890723	0.916295	0.950364	0.965366	0.941939	0.872309	0.806657	0.802546	0.874281	0.946796	0.936249	0.906772	0.934414	0.946411	0.914481	0.933829	1.01564	1.05581	1.01895	0.958214	0.900519	0.870486	0.875087	0.883862	0.924437	0.988829	1.02838	1.04945	1.03421	0.987665	0.998402	1.06144	1.05011	0.930718	0.860108	0.900714	1.0296	1.16202	1.17666	1.10657	1.13404	1.22056	1.18709	1.02144	0.855111	0.773559
0.911682	0.930738	0.962781	0.927243	0.893945	0.914425	0.944951	0.956085	0.936583	0.875717	0.813648	0.804787	0.87255	0.952452	0.946935	0.909659	0.932325	0.951194	0.920767	0.930066	1.00535	1.05323	1.02402	0.965475	0.907705	0.873664	0.875203	0.882006	0.919192	0.982238	1.02658	1.05411	1.04167	0.983874	0.980244	1.0464	1.04826	0.932085	0.855562	0.893657	1.02897	1.17477	1.19674	1.11483	1.12145	1.20596	1.19017	1.03653	0.866694	0.779766
0.915728	0.939967	0.970574	0.931375	0.897356	0.916342	0.941339	0.946393	0.926412	0.871082	0.816807	0.811365	0.880926	0.961313	0.952359	0.912008	0.935002	0.953946	0.923383	0.930852	1.00274	1.0504	1.0236	0.96744	0.910803	0.877214	0.876788	0.882056	0.920163	0.980821	1.02764	1.05913	1.04337	0.975313	0.96781	1.03843	1.04005	0.922955	0.851921	0.89759	1.04554	1.19667	1.20979	1.11683	1.11706	1.19598	1.18184	1.03301	0.866747	0.78355
0.920835	0.949735	0.97856	0.935771	0.900873	0.917616	0.935782	0.93504	0.915241	0.866722	0.821045	0.818433	0.889008	0.96911	0.95661	0.914133	0.93805	0.956415	0.92431	0.928988	0.99799	1.04648	1.02324	0.970548	0.915484	0.88189	0.878546	0.881994	0.920364	0.97792	1.02792	1.06359	1.04415	0.964854	0.954248	1.0305	1.03263	0.915861	0.850256	0.902817	1.0626	1.21814	1.22205	1.11855	1.11058	1.1831	1.17286	1.03095	0.869444	0.789709
0.926514	0.954233	0.985958	0.944921	0.904461	0.915811	0.929155	0.923818	0.906667	0.867508	0.827554	0.822255	0.886719	0.970715	0.963864	0.91672	0.936317	0.959175	0.926041	0.921449	0.984582	1.0407	1.02612	0.977887	0.925569	0.888519	0.880286	0.880214	0.915242	0.969209	1.02274	1.06454	1.04919	0.961969	0.937173	1.0165	1.03249	0.921525	0.851416	0.898011	1.0601	1.22657	1.239	1.12733	1.09842	1.16436	1.1703	1.04495	0.884934	0.800702
0.932065	0.964014	0.992609	0.947592	0.907489	0.916353	0.922246	0.912011	0.895506	0.863031	0.83161	0.829044	0.894061	0.975693	0.964524	0.916962	0.939123	0.959761	0.922621	0.916029	0.978382	1.03636	1.02493	0.9809	0.931123	0.89416	0.881994	0.88012	0.91545	0.965869	1.02266	1.06705	1.04765	0.951391	0.926411	1.01188	1.02694	0.917247	0.853038	0.905161	1.07668	1.24423	1.24627	1.12633	1.09108	1.1509	1.16047	1.04226	0.888984	0.808747
0.938245	0.968715	0.999201	0.956078	0.911575	0.914855	0.914892	0.900047	0.885368	0.86223	0.837443	0.833304	0.890665	0.974013	0.968794	0.918118	0.936262	0.960909	0.920999	0.905248	0.962323	1.02817	1.02642	0.987813	0.942507	0.902746	0.884778	0.878277	0.910701	0.956501	1.01581	1.06554	1.05181	0.951049	0.911475	0.99861	1.02774	0.925663	0.85773	0.900818	1.07158	1.24867	1.26034	1.13521	1.07953	1.12962	1.15423	1.05531	0.90694	0.822693
0.944233	0.978235	1.00417	0.95694	0.914275	0.914612	0.906787	0.88831	0.874944	0.85814	0.841162	0.83931	0.896659	0.976041	0.966101	0.916011	0.938163	0.959551	0.913311	0.896493	0.954958	1.02386	1.02475	0.990641	0.948296	0.908662	0.886129	0.878165	0.911135	0.953046	1.0159	1.06612	1.04877	0.941737	0.904233	0.997435	1.02407	0.924124	0.861942	0.908562	1.0869	1.26216	1.26263	1.1311	1.07081	1.11602	1.14438	1.0526	0.912345	0.831974
0.949745	0.982284	1.00867	0.96302	0.918136	0.913822	0.900021	0.878013	0.865659	0.856358	0.845186	0.842918	0.892673	0.971529	0.966867	0.914985	0.934107	0.959264	0.909058	0.884396	0.939083	1.01498	1.02486	0.995709	0.958289	0.917171	0.889413	0.876653	0.907801	0.944904	1.00901	1.06251	1.05143	0.9447	0.894611	0.9874	1.02575	0.933457	0.869	0.904848	1.07982	1.26194	1.27113	1.13783	1.06132	1.09627	1.13615	1.0627	0.9296	0.846122
0.956092	0.991291	1.01163	0.962091	0.920865	0.912762	0.890836	0.866736	0.856353	0.852939	0.848445	0.848128	0.896983	0.970321	0.961304	0.910475	0.934845	0.956092	0.897449	0.872775	0.930818	1.0108	1.02295	0.998246	0.963704	0.922936	0.890411	0.876772	0.908729	0.941402	1.00928	1.06079	1.04745	0.938015	0.891313	0.989482	1.02392	0.934683	0.875445	0.912113	1.09327	1.27101	1.26855	1.13061	1.05081	1.08251	1.12645	1.06057	0.936887	0.856325
0.960842	0.994682	1.0142	0.965799	0.924536	0.912714	0.884467	0.858147	0.848287	0.850698	0.850884	0.851124	0.892578	0.963294	0.959327	0.907362	0.929491	0.954981	0.891321	0.859674	0.915117	1.00142	1.02206	1.0016	0.971824	0.930861	0.894148	0.875722	0.906908	0.934369	1.00247	1.05521	1.04853	0.944359	0.886745	0.982454	1.02657	0.944603	0.88453	0.90859	1.08418	1.26693	1.27204	1.13498	1.04249	1.06416	1.11679	1.06839	0.953907	0.87057
0.966753	1.00239	1.01444	0.962578	0.927257	0.910756	0.875044	0.848723	0.84129	0.848363	0.85324	0.85549	0.895517	0.959196	0.951604	0.900875	0.929624	0.950259	0.876882	0.847303	0.908029	0.998386	1.02006	1.0032	0.975181	0.935204	0.894516	0.87661	0.908909	0.931665	1.00344	1.05125	1.04374	0.940762	0.888368	0.98849	1.02627	0.947435	0.891988	0.915052	1.09641	1.27182	1.26422	1.12422	1.03096	1.05239	1.10816	1.06636	0.961743	0.87975
0.970384	1.00483	1.01508	0.963765	0.930619	0.911402	0.869107	0.842205	0.834962	0.846152	0.854233	0.858016	0.891128	0.950082	0.947683	0.896168	0.923281	0.948873	0.869733	0.834148	0.893209	0.989079	1.01848	1.00484	0.98069	0.941729	0.898483	0.876191	0.908842	0.925883	0.996883	1.04396	1.04286	0.949949	0.888709	0.98465	1.02996	0.957243	0.902527	0.911685	1.08582	1.26485	1.26321	1.12602	1.02341	1.03619	1.09787	1.07201	0.978311	0.893434
0.975262	1.01061	1.01245	0.958587	0.933389	0.908176	0.860105	0.835369	0.830755	0.845106	0.855748	0.861883	0.893043	0.944013	0.939101	0.888759	0.923782	0.942927	0.853897	0.823161	0.888908	0.987937	1.01662	1.00529	0.981134	0.943949	0.897959	0.878219	0.911978	0.924348	0.998702	1.03821	1.03771	0.948736	0.894643	0.994351	1.0306	0.960564	0.909547	0.917433	1.09801	1.26665	1.25124	1.11231	1.01162	1.02792	1.09112	1.07003	0.985567	0.899884
0.977672	1.01181	1.01122	0.957305	0.936632	0.909382	0.854136	0.830749	0.825957	0.843065	0.85557	0.864431	0.888739	0.932489	0.933721	0.88287	0.916386	0.941622	0.84588	0.809876	0.874547	0.978532	1.01449	1.00543	0.983895	0.948856	0.902198	0.878432	0.913863	0.919457	0.991922	1.02896	1.03438	0.960484	0.899519	0.993589	1.03573	0.970409	0.921809	0.914113	1.08579	1.25724	1.24644	1.11175	1.00406	1.01345	1.08022	1.07382	1.00266	0.913412
0.979274	1.01203	1.00929	0.954953	0.939104	0.911006	0.848532	0.827468	0.822431	0.841256	0.854803	0.866936	0.885389	0.920777	0.927957	0.877813	0.908752	0.940479	0.83848	0.797746	0.861715	0.969899	1.01244	1.00516	0.984805	0.95203	0.906205	0.878744	0.916472	0.915575	0.985383	1.0201	1.029	0.971578	0.906323	0.994592	1.04119	0.979178	0.933898	0.911855	1.07404	1.24787	1.24038	1.11007	0.997582	1.00149	1.06975	1.07535	1.01844	0.926032
0.981965	1.01448	1.00268	0.947452	0.942714	0.905856	0.839538	0.82406	0.821041	0.841369	0.855424	0.871327	0.885489	0.911009	0.919106	0.869333	0.90935	0.933592	0.820792	0.788192	0.859642	0.970187	1.01067	1.00391	0.981093	0.951777	0.904938	0.882325	0.92188	0.914481	0.986878	1.01077	1.02313	0.974332	0.917384	1.00889	1.04399	0.983775	0.941437	0.916008	1.08517	1.24551	1.22409	1.09351	0.984982	0.996984	1.06415	1.0737	1.02703	0.929521
0.981831	1.01293	0.999099	0.943193	0.945053	0.90767	0.834249	0.82274	0.818916	0.839895	0.853743	0.873898	0.882962	0.898307	0.913114	0.864343	0.901525	0.932994	0.814014	0.777537	0.848498	0.961851	1.00818	1.00226	0.979249	0.95296	0.908719	0.883044	0.92624	0.912025	0.980319	1.0009	1.01575	0.985522	0.927513	1.01229	1.05068	0.991506	0.953987	0.914693	1.07347	1.23496	1.21597	1.0905	0.97861	0.987923	1.05463	1.07281	1.04167	0.940863
0.982563	1.01266	0.990072	0.935925	0.949285	0.900106	0.826561	0.821894	0.819141	0.840556	0.854229	0.878788	0.881639	0.888016	0.905871	0.856696	0.903633	0.925163	0.796775	0.771188	0.849396	0.963659	1.00679	0.999975	0.973109	0.951387	0.90644	0.887748	0.932252	0.911266	0.981676	0.990359	1.01077	0.989296	0.94033	1.02849	1.05359	0.996174	0.960064	0.918687	1.08556	1.23047	1.19887	1.07368	0.967254	0.987602	1.05041	1.07169	1.04917	0.940165
0.980435	1.00876	0.984797	0.930209	0.951757	0.901833	0.821092	0.822532	0.817873	0.839176	0.851848	0.881712	0.879777	0.873887	0.89988	0.852483	0.895288	0.925306	0.790373	0.761528	0.839387	0.955498	1.00413	0.997564	0.968669	0.950588	0.909906	0.888331	0.938327	0.909657	0.974507	0.979548	1.00108	1.00007	0.953208	1.03442	1.06209	1.00351	0.973518	0.918227	1.07364	1.21858	1.18932	1.07001	0.961076	0.981366	1.04174	1.06803	1.06333	0.950679
0.977605	1.00362	0.979356	0.92467	0.953491	0.903666	0.815836	0.823714	0.817396	0.838093	0.849253	0.884062	0.879023	0.860582	0.894123	0.849762	0.886939	0.92563	0.785172	0.75311	0.830758	0.948055	1.00175	0.995678	0.963418	0.948542	0.912637	0.888569	0.944137	0.908951	0.967586	0.970158	0.99085	1.00853	0.966031	1.04088	1.07098	1.00998	0.985883	0.919029	1.06279	1.20731	1.17973	1.06676	0.955836	0.97722	1.03461	1.06248	1.07545	0.960274
0.974621	0.999634	0.967866	0.918938	0.958951	0.892818	0.810267	0.82598	0.818278	0.838889	0.849632	0.88964	0.875619	0.85001	0.89022	0.84338	0.890673	0.917594	0.769126	0.750729	0.834679	0.951138	1.00113	0.992189	0.954529	0.946142	0.908978	0.89396	0.951077	0.907778	0.968291	0.958626	0.987296	1.0134	0.980201	1.05896	1.07443	1.01481	0.990936	0.922639	1.07529	1.19959	1.1632	1.05123	0.946839	0.982485	1.03137	1.06135	1.08151	0.954084
0.96964	0.992474	0.961464	0.913222	0.961305	0.894407	0.805336	0.828767	0.81761	0.837625	0.846597	0.891787	0.8756	0.836931	0.885271	0.842182	0.88246	0.918966	0.765495	0.744079	0.827689	0.943906	0.998579	0.990023	0.947711	0.942802	0.911186	0.89323	0.957785	0.908173	0.961288	0.949333	0.976103	1.02009	0.994413	1.06662	1.08442	1.02059	1.00349	0.924825	1.06463	1.18697	1.15345	1.04891	0.942629	0.981129	1.02606	1.05311	1.09138	0.962458
0.964112	0.98657	0.949456	0.910643	0.967057	0.881094	0.802687	0.832289	0.818199	0.838304	0.847169	0.89723	0.870278	0.828017	0.884425	0.83712	0.887618	0.910383	0.751692	0.744943	0.8338	0.947533	0.998851	0.985732	0.938031	0.940708	0.906339	0.899092	0.964135	0.906808	0.961555	0.938631	0.974623	1.02549	1.00875	1.08445	1.08705	1.02553	1.00723	0.928758	1.07664	1.17647	1.13876	1.03548	0.936908	0.990059	1.02279	1.05253	1.09518	0.951997
0.957045	0.9776	0.943462	0.906655	0.969676	0.882255	0.798531	0.835802	0.817354	0.837481	0.844055	0.898128	0.870945	0.816522	0.881494	0.837762	0.879855	0.913056	0.750299	0.740724	0.82883	0.941426	0.99693	0.984673	0.930435	0.936686	0.907176	0.897149	0.970301	0.907644	0.955458	0.931741	0.964557	1.02968	1.02174	1.09198	1.09746	1.03028	1.01845	0.931609	1.06637	1.16329	1.12981	1.03572	0.934632	0.991886	1.02005	1.04261	1.10179	0.958098
0.950235	0.969051	0.938235	0.90347	0.972221	0.883837	0.794962	0.839291	0.81627	0.836546	0.84123	0.898292	0.872211	0.807544	0.878638	0.83985	0.872998	0.915646	0.750728	0.738028	0.825542	0.936151	0.994998	0.984097	0.923712	0.932325	0.90774	0.894273	0.975483	0.90977	0.950474	0.926494	0.955492	1.03163	1.03366	1.09855	1.10675	1.03425	1.02789	0.935571	1.05731	1.15082	1.1216	1.03668	0.933752	0.994118	1.01922	1.03245	1.10528	0.963581
0.941526	0.962548	0.928073	0.906278	0.978003	0.868448	0.796502	0.843013	0.815581	0.837669	0.842141	0.902598	0.865108	0.802703	0.882561	0.836305	0.880093	0.907857	0.741088	0.743493	0.834903	0.940875	0.997124	0.979436	0.914034	0.9313	0.90092	0.89976	0.980546	0.908234	0.951921	0.919277	0.957618	1.03708	1.04634	1.11422	1.1075	1.03823	1.02943	0.93902	1.06756	1.13752	1.11101	1.02735	0.932882	1.00715	1.01633	1.0326	1.10485	0.947847
[truncated: 66 more columns]

## Sheet: D06
1.44336	1.4229	1.40316	1.38391	1.36509	1.34732	1.33121	1.31535	1.29912	1.28301	1.26752	1.25256	1.23751	1.22266	1.20652	1.19161	1.18072	1.17393	1.16849	1.16117	1.15341	1.14511	1.13563	1.12526	1.11446	1.10331	1.09198	1.08024	1.06935	1.05893	1.04953	1.04091	1.03306	1.02599	1.01947	1.01316	1.00682	1.00059	0.994476	0.988603	0.98274	0.977116	0.971544	0.966168	0.961106	0.956196	0.951508	0.946898	0.942438	0.937893
1.27231	1.26112	1.25012	1.23932	1.22876	1.21844	1.20827	1.1983	1.18857	1.17901	1.16964	1.16057	1.15168	1.14307	1.13474	1.12655	1.11858	1.1108	1.10326	1.09588	1.08862	1.08153	1.07469	1.0681	1.06168	1.0555	1.04949	1.04378	1.03819	1.03278	1.02763	1.02273	1.01801	1.01352	1.00923	1.00515	1.0013	0.997691	0.994259	0.991069	0.988042	0.985185	0.982532	0.980231	0.978236	0.976372	0.97453	0.973095	0.972435	0.97229
1.09755	1.08514	1.07292	1.06111	1.04977	1.03885	1.0286	1.01881	1.00971	1.00143	0.994059	0.987349	0.981301	0.97618	0.971687	0.967677	0.964188	0.961558	0.959178	0.956937	0.95534	0.954451	0.954114	0.9545	0.955276	0.956489	0.957979	0.959882	0.961929	0.96432	0.966875	0.969706	0.972791	0.976291	0.979876	0.983509	0.987307	0.991268	0.995313	0.999647	1.00411	1.00872	1.01375	1.01887	1.02401	1.02944	1.03488	1.04065	1.04668	1.0529
1.25572	1.23417	1.21422	1.19649	1.17981	1.16389	1.14873	1.13497	1.12233	1.11077	1.10032	1.09077	1.08221	1.07434	1.06725	1.06091	1.05495	1.04973	1.04509	1.04109	1.03734	1.03383	1.03076	1.028	1.02525	1.02294	1.02101	1.0193	1.01777	1.01599	1.01415	1.0121	1.01011	1.00816	1.00618	1.00416	1.00212	0.999905	0.997906	0.995996	0.994236	0.992281	0.990545	0.988915	0.98785	0.986962	0.986426	0.986174	0.986245	0.987
1.14327	1.13936	1.13435	1.12886	1.12244	1.11611	1.10935	1.10253	1.09534	1.088	1.08056	1.07282	1.06511	1.05758	1.05017	1.04286	1.03574	1.02893	1.02319	1.01809	1.01354	1.00976	1.00643	1.00361	1.00147	0.999592	0.998137	0.996508	0.995008	0.993756	0.99325	0.993166	0.99379	0.99449	0.995411	0.996105	0.996712	0.997638	0.998318	0.998903	0.999666	1.00039	1.00157	1.00286	1.00395	1.00533	1.00649	1.00762	1.00892	1.01022
1.13275	1.13467	1.13574	1.13615	1.13612	1.13532	1.13372	1.13169	1.12925	1.12642	1.12321	1.11936	1.11546	1.11122	1.10705	1.1024	1.09783	1.09329	1.08874	1.08424	1.0795	1.07474	1.06975	1.06438	1.05889	1.05311	1.04678	1.04084	1.03491	1.02887	1.02285	1.01705	1.01139	1.00574	1.00091	0.996177	0.992366	0.988881	0.98594	0.983708	0.981922	0.980749	0.98005	0.980172	0.981196	0.982778	0.985022	0.987634	0.990857	0.994581
1.17576	1.17023	1.16379	1.15694	1.1505	1.14364	1.13707	1.13103	1.12516	1.11983	1.11461	1.10942	1.10476	1.10025	1.09653	1.09304	1.08949	1.08617	1.083	1.07961	1.07603	1.07216	1.06827	1.06419	1.06034	1.0562	1.05173	1.04677	1.04154	1.03622	1.03072	1.0255	1.02041	1.01522	1.01032	1.0055	1.00097	0.996838	0.992975	0.989648	0.986444	0.983812	0.981102	0.979033	0.976991	0.975027	0.973171	0.971834	0.970522	0.969387
1.26548	1.25208	1.23788	1.2237	1.20984	1.1966	1.18455	1.17332	1.1628	1.15293	1.14434	1.13739	1.13176	1.12714	1.12345	1.12049	1.11779	1.1157	1.114	1.11181	1.10959	1.1069	1.1036	1.09954	1.09498	1.08988	1.08359	1.07634	1.0686	1.06031	1.05131	1.04258	1.03351	1.02439	1.01575	1.00773	1.00019	0.993113	0.986891	0.981273	0.976657	0.972396	0.96859	0.965525	0.963087	0.960574	0.958137	0.955768	0.95307	0.950976
1.36924	1.35318	1.33894	1.32754	1.31877	1.31187	1.3064	1.30122	1.29723	1.29433	1.29156	1.28905	1.28571	1.28199	1.2768	1.26989	1.2612	1.25152	1.24073	1.22852	1.21487	1.19956	1.18334	1.16578	1.14712	1.12873	1.11045	1.09219	1.07463	1.05801	1.04222	1.02776	1.01507	1.00446	0.995866	0.988684	0.983248	0.979438	0.976964	0.975496	0.974537	0.974224	0.974151	0.974011	0.973678	0.973289	0.971828	0.969535	0.966625	0.963183
1.41002	1.40038	1.39345	1.39005	1.38922	1.38963	1.39066	1.39156	1.39169	1.39114	1.38813	1.38233	1.37346	1.36122	1.34442	1.3249	1.30294	1.27853	1.25229	1.22526	1.19741	1.16925	1.14183	1.11508	1.08952	1.06615	1.04552	1.02763	1.01225	0.999969	0.990876	0.984577	0.980622	0.979072	0.979773	0.981347	0.983293	0.986333	0.989865	0.993468	0.996316	0.999078	1.00157	1.00423	1.00641	1.0082	1.00885	1.00955	1.0106	1.01063
1.35755	1.3496	1.34413	1.33944	1.33575	1.33224	1.32794	1.32153	1.3136	1.30273	1.28916	1.27299	1.25336	1.23139	1.20804	1.18336	1.15736	1.13205	1.10776	1.084	1.06233	1.04251	1.02458	1.00923	0.996097	0.985594	0.978038	0.973103	0.970586	0.97084	0.97319	0.976657	0.98154	0.986542	0.991223	0.995108	0.997904	1.00039	1.00146	1.00183	1.00148	1.00163	1.00231	1.00461	1.00833	1.01302	1.01885	1.02565	1.03369	1.04209
1.25511	1.24302	1.23185	1.22081	1.20902	1.19686	1.18389	1.16979	1.15407	1.13718	1.11877	1.09963	1.08066	1.06229	1.0446	1.02848	1.01445	1.00219	0.992946	0.986953	0.982827	0.980564	0.979793	0.980395	0.98199	0.984544	0.987981	0.992304	0.997107	1.0011	1.00559	1.01004	1.0133	1.01493	1.01493	1.01368	1.01081	1.00678	1.00139	0.996168	0.990523	0.985884	0.982102	0.980469	0.98155	0.985251	0.990657	0.997557	1.00515	1.01355
1.16408	1.14356	1.12504	1.10728	1.08998	1.07374	1.05758	1.04153	1.02605	1.01102	0.996494	0.982792	0.971045	0.961029	0.95373	0.94916	0.947606	0.94921	0.953285	0.959513	0.967748	0.976783	0.986146	0.995589	1.00372	1.01044	1.01649	1.02173	1.02631	1.03037	1.0325	1.03397	1.03437	1.03326	1.03067	1.02671	1.02177	1.01538	1.0083	0.999981	0.991515	0.983579	0.977333	0.971927	0.967698	0.9648	0.962875	0.96222	0.962349	0.962382
1.09357	1.06335	1.0374	1.01566	0.996255	0.978034	0.962925	0.950543	0.94044	0.931871	0.924535	0.918814	0.915218	0.913779	0.914232	0.916683	0.921741	0.929955	0.940744	0.953373	0.966681	0.980163	0.992549	1.00346	1.01242	1.01877	1.02283	1.02516	1.02733	1.02944	1.03063	1.03059	1.03131	1.03254	1.03324	1.03296	1.03186	1.03026	1.02722	1.02284	1.01676	1.00921	0.99977	0.989394	0.978149	0.966207	0.953609	0.93999	0.926613	0.912894
1.0443	1.00484	0.971537	0.943899	0.920828	0.902212	0.889225	0.881917	0.878335	0.877317	0.878124	0.879844	0.882234	0.885009	0.888041	0.892264	0.899333	0.908501	0.920947	0.935525	0.951656	0.968155	0.98371	0.997062	1.00748	1.0146	1.01701	1.01842	1.01971	1.02066	1.02048	1.02001	1.02073	1.02301	1.02604	1.02938	1.03303	1.03658	1.03827	1.03755	1.03506	1.02949	1.02141	1.01036	0.995527	0.977555	0.957599	0.936814	0.914317	0.891901
1.02411	0.974074	0.930995	0.89488	0.864789	0.84178	0.827215	0.821759	0.823776	0.829651	0.837745	0.846702	0.855684	0.862723	0.868167	0.872505	0.878111	0.887053	0.89929	0.915399	0.933903	0.953623	0.973466	0.991297	1.00592	1.01562	1.02058	1.02166	1.02248	1.02225	1.01993	1.01692	1.01381	1.01346	1.01472	1.01642	1.01926	1.02296	1.02636	1.02811	1.02776	1.02568	1.02099	1.01281	1.00141	0.987071	0.970012	0.950737	0.930313	0.908571
1.0528	0.996958	0.947938	0.903113	0.864069	0.833291	0.813259	0.804882	0.806197	0.815179	0.82914	0.844372	0.858696	0.869635	0.877444	0.882356	0.886868	0.893376	0.903674	0.917998	0.936783	0.957606	0.979279	1.00042	1.01854	1.03074	1.03699	1.03884	1.03797	1.03445	1.02886	1.02046	1.0128	1.0067	1.00194	0.998428	0.997612	0.998979	1.00073	1.00323	1.00477	1.00514	1.00518	1.00274	0.997259	0.989476	0.980087	0.969668	0.957835	0.942927
1.10875	1.05925	1.01292	0.968322	0.927626	0.893099	0.869528	0.857917	0.856996	0.86468	0.877415	0.89337	0.907715	0.919084	0.925626	0.928959	0.929941	0.932705	0.939488	0.950725	0.967078	0.987558	1.01013	1.03268	1.05083	1.06303	1.06805	1.06717	1.06143	1.05383	1.04253	1.02775	1.01174	0.998359	0.987884	0.979998	0.976462	0.975978	0.978816	0.981808	0.98456	0.988371	0.990801	0.991492	0.9899	0.986413	0.982046	0.977695	0.972313	0.966016
1.1855	1.15324	1.1233	1.09201	1.05934	1.02903	1.00501	0.989854	0.982016	0.980727	0.985026	0.991784	0.99797	1.00213	1.00277	1.00002	0.995537	0.992714	0.995079	1.00256	1.01528	1.03382	1.05611	1.07812	1.09654	1.10689	1.10923	1.10446	1.09314	1.07759	1.05815	1.0355	1.01287	0.992591	0.974726	0.963056	0.957259	0.958444	0.963727	0.9705	0.976834	0.981555	0.984193	0.984072	0.981934	0.976498	0.971543	0.968686	0.967576	0.96776
1.24829	1.23637	1.22659	1.21326	1.19524	1.17436	1.15349	1.13559	1.1211	1.10931	1.10128	1.09503	1.08887	1.07974	1.07057	1.0609	1.05236	1.04714	1.0476	1.05403	1.0647	1.0812	1.10169	1.1211	1.13564	1.14374	1.14359	1.13393	1.11731	1.09591	1.07083	1.04194	1.01375	0.98815	0.967626	0.95418	0.948487	0.952217	0.961648	0.972386	0.981836	0.98687	0.987069	0.98201	0.973637	0.962749	0.953514	0.94939	0.948969	0.952026
1.28688	1.28918	1.29291	1.29468	1.28952	1.27759	1.26148	1.24343	1.22601	1.20726	1.1882	1.17005	1.15126	1.13132	1.11314	1.09811	1.08815	1.08422	1.08819	1.09713	1.10775	1.12228	1.13842	1.15096	1.15855	1.16125	1.15559	1.14097	1.12175	1.09762	1.07052	1.03988	1.00976	0.98372	0.964663	0.953173	0.951895	0.959546	0.973149	0.98653	0.997469	1.0018	0.997634	0.98714	0.971419	0.953399	0.938242	0.929491	0.928683	0.935668
1.29111	1.29698	1.30629	1.31451	1.31556	1.31063	1.29998	1.28628	1.27129	1.25164	1.22954	1.20476	1.17811	1.15133	1.12815	1.11262	1.1055	1.10734	1.11856	1.13402	1.14774	1.15917	1.16687	1.16775	1.16181	1.15155	1.13604	1.11656	1.09441	1.07177	1.04565	1.01853	0.993594	0.973735	0.962156	0.958614	0.966119	0.980477	0.997188	1.01338	1.02379	1.02572	1.01866	1.00331	0.982087	0.958055	0.93541	0.922032	0.919638	0.930414
1.25941	1.26198	1.2696	1.27856	1.28232	1.2807	1.27444	1.26735	1.25812	1.24494	1.22717	1.20432	1.17755	1.14993	1.12614	1.1136	1.11172	1.12166	1.14131	1.16356	1.18073	1.18859	1.18515	1.16995	1.14556	1.1197	1.09403	1.0699	1.04824	1.0289	1.00869	0.988264	0.971855	0.961755	0.959827	0.967229	0.982028	1.00148	1.02074	1.0374	1.04732	1.04892	1.04164	1.02686	1.00394	0.977159	0.95048	0.931744	0.927184	0.938852
1.19544	1.19048	1.19546	1.20408	1.21117	1.21341	1.21219	1.21154	1.21001	1.20659	1.19742	1.18289	1.16333	1.14072	1.12212	1.11372	1.11787	1.1346	1.16158	1.18993	1.20935	1.21295	1.19717	1.16348	1.12043	1.07793	1.04217	1.01471	0.995672	0.983647	0.972665	0.962179	0.955006	0.954867	0.961152	0.974927	0.994081	1.01498	1.03341	1.04864	1.05803	1.06204	1.05981	1.05086	1.0332	1.00806	0.980041	0.956622	0.946966	0.95532
1.11866	1.10918	1.11415	1.1255	1.13719	1.14418	1.14756	1.15081	1.15384	1.15662	1.15661	1.1518	1.14252	1.13084	1.121	1.12063	1.13157	1.15362	1.18445	1.2145	1.23272	1.22892	1.19981	1.15097	1.09328	1.03883	0.996612	0.968133	0.953741	0.949174	0.948119	0.947717	0.950496	0.958046	0.969027	0.985356	1.00396	1.02124	1.03469	1.04467	1.05202	1.05785	1.06178	1.06115	1.05271	1.03458	1.00986	0.986687	0.973774	0.978548
1.04031	1.02886	1.03788	1.05607	1.07574	1.08886	1.09564	1.10082	1.10492	1.11173	1.11819	1.12303	1.12542	1.12605	1.12812	1.13694	1.15468	1.18073	1.21189	1.2394	1.25189	1.23866	1.19712	1.13607	1.06854	1.00645	0.961188	0.934108	0.924653	0.927143	0.934982	0.943089	0.954204	0.967148	0.980894	0.996379	1.01076	1.02053	1.02605	1.02888	1.03264	1.03903	1.04826	1.05703	1.06073	1.05462	1.03911	1.02016	1.00805	1.0083
0.972693	0.95947	0.974195	1.00285	1.03303	1.05388	1.06497	1.06966	1.07343	1.0814	1.09277	1.10602	1.11961	1.13227	1.14616	1.16421	1.18811	1.21611	1.24494	1.26579	1.26913	1.24574	1.1942	1.12453	1.05052	0.984626	0.938219	0.913512	0.907608	0.91574	0.92966	0.94442	0.961327	0.97777	0.992061	1.00388	1.01121	1.01158	1.00781	1.00269	1.00231	1.00847	1.0224	1.04134	1.05951	1.06988	1.06948	1.06065	1.05184	1.04707
0.931976	0.91523	0.933918	0.97172	1.01218	1.04167	1.0577	1.06338	1.06657	1.07458	1.08852	1.107	1.12785	1.14878	1.1708	1.19579	1.22354	1.25263	1.27757	1.29117	1.28642	1.25533	1.19804	1.12465	1.04717	0.979386	0.931722	0.907103	0.901973	0.912217	0.929179	0.947016	0.967081	0.98462	0.997489	1.00449	1.0038	0.996209	0.984511	0.97312	0.969308	0.974831	0.992988	1.02082	1.05279	1.0807	1.09711	1.10153	1.09797	1.08989
0.912222	0.889736	0.9101	0.954707	1.00498	1.04321	1.06537	1.07455	1.07846	1.08786	1.10363	1.12517	1.15012	1.17525	1.20184	1.23127	1.26277	1.29191	1.31242	1.31843	1.30556	1.26835	1.20729	1.13221	1.05327	0.984356	0.935227	0.909285	0.903648	0.913523	0.931203	0.950479	0.971577	0.987984	0.997621	0.998426	0.989739	0.974428	0.956122	0.93998	0.933586	0.939678	0.961621	0.998616	1.04406	1.0899	1.12426	1.14384	1.1475	1.13818
0.912642	0.881068	0.898083	0.945366	1.00207	1.04837	1.07743	1.09192	1.09953	1.11054	1.12798	1.15081	1.17612	1.20221	1.22993	1.26071	1.29441	1.32335	1.3411	1.34224	1.32402	1.28462	1.2231	1.14838	1.0691	0.998172	0.946135	0.917114	0.908692	0.917008	0.934104	0.953377	0.97319	0.987725	0.994107	0.989895	0.975058	0.953223	0.929854	0.910842	0.903258	0.909882	0.934538	0.977934	1.03476	1.09507	1.14559	1.17883	1.1908	1.18233
0.919537	0.880304	0.893322	0.940747	1.00081	1.05265	1.08785	1.10801	1.12036	1.13444	1.15379	1.17729	1.20173	1.22648	1.25351	1.28436	1.31829	1.34723	1.36269	1.35997	1.33781	1.29704	1.23637	1.1634	1.08453	1.01212	0.95741	0.925748	0.914813	0.921989	0.938321	0.956628	0.974311	0.986113	0.98884	0.980171	0.959959	0.932915	0.905498	0.885183	0.877759	0.886049	0.914216	0.963014	1.02886	1.10006	1.163	1.20698	1.22579	1.21838
0.91847	0.879382	0.893226	0.94194	1.00326	1.05744	1.09615	1.12028	1.13699	1.15491	1.17647	1.20063	1.22376	1.24612	1.27184	1.30212	1.3353	1.36279	1.37464	1.36724	1.34095	1.29834	1.23878	1.16771	1.09007	1.01788	0.963023	0.931345	0.920721	0.928624	0.944611	0.961335	0.976206	0.98383	0.981639	0.967024	0.941554	0.910542	0.881119	0.861599	0.856916	0.870046	0.90439	0.960243	1.03319	1.11185	1.18119	1.23058	1.25076	1.24166
0.916385	0.877227	0.890916	0.939892	1.00139	1.05702	1.09825	1.12543	1.14531	1.16559	1.18872	1.2131	1.23465	1.25521	1.27921	1.30794	1.34025	1.36648	1.37672	1.36716	1.33936	1.29737	1.24056	1.17232	1.09661	1.02493	0.970095	0.937597	0.927305	0.935162	0.950537	0.96594	0.977958	0.981692	0.975481	0.956883	0.928135	0.894999	0.864981	0.846439	0.844673	0.861929	0.900953	0.960971	1.03673	1.11801	1.19026	1.242	1.26304	1.25333
0.914585	0.873132	0.884913	0.933094	0.994932	1.05185	1.09498	1.12485	1.14672	1.16798	1.19169	1.21607	1.23675	1.25614	1.27794	1.30452	1.33548	1.36156	1.37233	1.36316	1.33591	1.29608	1.24294	1.17876	1.10628	1.03562	0.980298	0.94663	0.935611	0.942668	0.957092	0.971158	0.980399	0.980751	0.971008	0.95042	0.920245	0.886231	0.856182	0.838231	0.838347	0.858263	0.899694	0.960454	1.03605	1.11651	1.18968	1.24264	1.26572	1.25701
0.899005	0.863688	0.880631	0.931956	0.994735	1.05113	1.09303	1.12268	1.14506	1.1661	1.1895	1.21288	1.23316	1.25182	1.27215	1.29728	1.32653	1.35156	1.36128	1.35162	1.32376	1.28479	1.23378	1.1725	1.10419	1.03717	0.98479	0.954386	0.945495	0.953235	0.96691	0.978415	0.982914	0.978363	0.963931	0.940479	0.909711	0.876338	0.848256	0.833287	0.837339	0.861901	0.906857	0.96831	1.0431	1.12041	1.19018	1.23995	1.26014	1.24793
0.880421	0.854424	0.878793	0.934696	0.998245	1.05278	1.09213	1.11958	1.14115	1.16103	1.18327	1.20494	1.22519	1.24359	1.26363	1.2882	1.31612	1.34021	1.34883	1.33848	1.30985	1.27038	1.2207	1.16157	1.09702	1.03452	0.987304	0.961914	0.956454	0.965347	0.977729	0.985559	0.984539	0.974545	0.95585	0.930185	0.900255	0.869121	0.84428	0.83301	0.840998	0.869257	0.91659	0.978	1.05071	1.12431	1.18948	1.23453	1.24954	1.23216
0.868397	0.847417	0.875859	0.934609	0.99881	1.05177	1.08894	1.11362	1.13348	1.15131	1.17131	1.19117	1.21136	1.2306	1.25137	1.27605	1.30323	1.32767	1.33736	1.32824	1.30019	1.2603	1.21214	1.15543	1.09451	1.0361	0.993549	0.972161	0.969426	0.978928	0.989472	0.993383	0.987079	0.971883	0.94958	0.923492	0.896009	0.868403	0.846679	0.83734	0.846279	0.874499	0.92105	0.980627	1.04952	1.11995	1.18213	1.22494	1.23693	1.21636
0.859347	0.844745	0.878071	0.939587	1.00345	1.05364	1.08683	1.10772	1.12483	1.14046	1.15747	1.17535	1.19539	1.2168	1.24011	1.26642	1.29401	1.31877	1.32907	1.3204	1.29189	1.25097	1.20287	1.1475	1.08886	1.03409	0.996511	0.980202	0.981281	0.992194	1.00077	1.00061	0.989172	0.968714	0.943027	0.917558	0.893288	0.87005	0.851721	0.843789	0.85256	0.879582	0.924636	0.982174	1.04789	1.11575	1.17613	1.21699	1.22531	1.19998
0.855798	0.847904	0.885906	0.949181	1.01147	1.05736	1.08475	1.10083	1.11461	1.1276	1.14107	1.15647	1.17683	1.20185	1.2298	1.25943	1.28859	1.31407	1.32461	1.31562	1.28569	1.24348	1.19449	1.13942	1.08214	1.03017	0.997162	0.986454	0.992119	1.00483	1.01174	1.00761	0.991098	0.965681	0.937236	0.913203	0.893137	0.874592	0.859531	0.851943	0.858977	0.883477	0.92625	0.981281	1.0445	1.1103	1.17028	1.21038	1.21527	1.1838
0.857647	0.861389	0.90578	0.969926	1.02736	1.06447	1.08256	1.09226	1.10211	1.11162	1.12139	1.13419	1.15674	1.18765	1.223	1.25788	1.28974	1.31557	1.32399	1.31137	1.27798	1.2333	1.18233	1.12642	1.07001	1.0212	0.99443	0.99159	1.00342	1.01783	1.02232	1.01315	0.990406	0.960128	0.930484	0.909729	0.895312	0.881519	0.869148	0.861284	0.865997	0.888264	0.929073	0.981802	1.04361	1.10809	1.16826	1.20628	1.20415	1.16244
0.873381	0.877974	0.920711	0.982289	1.03629	1.06689	1.07764	1.08068	1.08655	1.09233	1.09847	1.10779	1.13095	1.1676	1.21146	1.25376	1.28988	1.31813	1.32728	1.3145	1.28042	1.23503	1.18332	1.12719	1.07068	1.0213	0.994812	0.994777	1.01078	1.0279	1.03211	1.02127	0.995671	0.962317	0.931699	0.913554	0.904201	0.894481	0.8829	0.871495	0.869847	0.88549	0.920615	0.969146	1.02804	1.09259	1.15623	1.19932	1.19914	1.15369
0.896527	0.906146	0.947667	1.00474	1.05105	1.0714	1.07178	1.06645	1.06725	1.06881	1.07156	1.07836	1.10378	1.14819	1.20236	1.25396	1.29553	1.32488	1.33215	1.31633	1.27971	1.23292	1.18105	1.12527	1.06913	1.01997	0.994595	0.998853	1.01966	1.03915	1.04188	1.02785	0.998772	0.96309	0.933509	0.919854	0.91623	0.910153	0.897633	0.88154	0.873322	0.883022	0.913126	0.957519	1.01339	1.07904	1.1464	1.19294	1.1908	1.13922
0.926446	0.939982	0.977927	1.02788	1.06439	1.07458	1.06421	1.05004	1.0453	1.0435	1.0435	1.0489	1.07732	1.12952	1.19385	1.25508	1.30215	1.33169	1.33598	1.3167	1.27754	1.23018	1.17967	1.12584	1.07121	1.02232	0.997105	1.00476	1.02938	1.05063	1.05127	1.03336	1.00161	0.964987	0.937811	0.92915	0.931082	0.927451	0.911969	0.889856	0.874795	0.878863	0.904702	0.944809	0.997068	1.06407	1.13555	1.1852	1.18047	1.12392
0.963561	0.978879	1.0101	1.05011	1.07539	1.07583	1.05435	1.03041	1.01956	1.01584	1.01356	1.01872	1.05046	1.11029	1.1846	1.25522	1.3075	1.33645	1.33702	1.31392	1.27314	1.22663	1.17902	1.12953	1.07829	1.02975	1.0041	1.01351	1.04135	1.06374	1.06108	1.03875	1.00466	0.967837	0.944032	0.941253	0.948838	0.946127	0.92595	0.896367	0.874259	0.873273	0.895316	0.930567	0.978797	1.04646	1.12266	1.17451	1.16721	1.10682
1.00811	1.02101	1.04059	1.06698	1.0831	1.07684	1.04576	1.00942	0.990156	0.984662	0.981591	0.985598	1.0172	1.08135	1.16444	1.24509	1.3046	1.33585	1.33485	1.31032	1.27037	1.22627	1.18365	1.14185	1.09684	1.0487	1.01812	1.02378	1.05348	1.07842	1.07398	1.04813	1.01226	0.974835	0.952303	0.954163	0.968074	0.967526	0.942977	0.904472	0.87365	0.86619	0.88281	0.911051	0.952096	1.01762	1.09833	1.15633	1.1534	1.09459
1.05426	1.06375	1.06959	1.08156	1.08769	1.07404	1.03283	0.985758	0.95988	0.954331	0.952522	0.95855	0.993329	1.06287	1.15373	1.24065	1.30294	1.33209	1.3268	1.29946	1.26072	1.22036	1.1835	1.15109	1.1137	1.0679	1.03532	1.03957	1.07102	1.09533	1.08504	1.05362	1.0149	0.977706	0.958438	0.966677	0.986419	0.985267	0.953659	0.905986	0.8699	0.861546	0.87596	0.898141	0.933742	0.998613	1.08211	1.13911	1.13297	1.07338
1.10119	1.10444	1.0931	1.08893	1.0881	1.07164	1.02418	0.965666	0.930963	0.924218	0.926023	0.933509	0.967382	1.03796	1.13446	1.22695	1.29268	1.32252	1.31611	1.28895	1.25341	1.21774	1.18683	1.16447	1.13739	1.0955	1.05792	1.05559	1.08625	1.11185	1.09827	1.06202	1.02061	0.982869	0.963379	0.975004	1.00045	1.0019	0.965786	0.909376	0.867784	0.85843	0.870335	0.885385	0.912574	0.973522	1.05738	1.11606	1.11299	1.05769
1.15255	1.14413	1.11084	1.09035	1.08339	1.06481	1.00966	0.94134	0.900887	0.8953	0.902852	0.914356	0.949882	1.02393	1.12659	1.22184	1.28532	1.31023	1.30076	1.27401	1.24301	1.21341	1.1892	1.17729	1.16071	1.12326	1.08218	1.07574	1.10592	1.12948	1.10914	1.06628	1.02276	0.984902	0.966449	0.982541	1.01299	1.01416	0.97054	0.906282	0.864235	0.859441	0.870755	0.878281	0.898522	0.957885	1.03984	1.09327	1.08683	1.03528
1.19834	1.17839	1.12296	1.08538	1.07475	1.05971	1.00311	0.926106	0.877956	0.871863	0.88586	0.900101	0.933586	1.00745	1.11445	1.21351	1.27491	1.29643	1.28703	1.26331	1.23797	1.21411	1.19424	1.18892	1.18353	1.15243	1.10659	1.09174	1.11858	1.14287	1.1199	1.07214	1.02758	0.988885	0.967155	0.982564	1.01743	1.02248	0.976148	0.907046	0.864708	0.863387	0.874565	0.874845	0.885855	0.940367	1.0181	1.06865	1.06438	1.02101
1.24357	1.20983	1.13066	1.07486	1.06157	1.05365	0.999342	0.915855	0.860434	0.853915	0.873818	0.891444	0.921847	0.995519	1.10792	1.2112	1.26813	1.2835	1.27357	1.25505	1.2369	1.21835	1.2008	1.19925	1.20378	1.18027	1.13015	1.10544	1.12775	1.15301	1.12855	1.07741	1.03321	0.993069	0.966161	0.978065	1.01633	1.02553	0.979254	0.908267	0.868259	0.871961	0.883726	0.876447	0.877526	0.925489	0.997592	1.04314	1.04139	1.00873
1.28069	1.22556	1.12323	1.05831	1.04873	1.04668	0.991074	0.904904	0.849056	0.847562	0.873001	0.891871	0.922335	1.00217	1.1237	1.22646	1.27141	1.27522	1.26362	1.25114	1.23976	1.22479	1.20781	1.20876	1.21887	1.19737	1.14294	1.114	1.13555	1.15878	1.12921	1.07694	1.03552	0.993423	0.963393	0.975046	1.0153	1.02235	0.972856	0.904688	0.875025	0.887245	0.897324	0.88091	0.876741	0.922841	0.987726	1.02313	1.02051	0.998974
1.3111	1.23995	1.11855	1.04264	1.03556	1.04257	0.993503	0.907649	0.848747	0.848033	0.876847	0.89567	0.921766	1.00364	1.13438	1.24008	1.27649	1.27087	1.2586	1.25241	1.24758	1.23486	1.21549	1.21402	1.22755	1.2113	1.15375	1.11593	1.13354	1.15883	1.13085	1.08055	1.04166	0.996978	0.959797	0.966059	1.00697	1.01698	0.970882	0.907674	0.886212	0.904817	0.914007	0.88965	0.876496	0.915074	0.972439	1.0019	1.00389	0.995836
1.33492	1.24788	1.11037	1.02721	1.02454	1.0401	0.999663	0.918125	0.858697	0.858463	0.889276	0.905808	0.925904	1.00912	1.15124	1.26008	1.28732	1.27172	1.25842	1.25814	1.25851	1.24623	1.22347	1.2167	1.22966	1.21782	1.15834	1.11173	1.12528	1.15339	1.13041	1.08502	1.0492	1.00106	0.955004	0.955525	0.995516	1.00865	0.967648	0.91238	0.90187	0.92755	0.935175	0.902672	0.879476	0.908641	0.95676	0.981056	0.989342	0.995934
1.34807	1.24673	1.0995	1.01592	1.01898	1.04041	1.00717	0.933244	0.877299	0.878099	0.90906	0.921236	0.933865	1.01816	1.17136	1.28242	1.30069	1.27675	1.26309	1.26659	1.26948	1.25636	1.22948	1.21666	1.22645	1.2163	1.15547	1.10252	1.1128	1.14465	1.12804	1.0898	1.05699	1.0043	0.949658	0.945277	0.984508	0.999868	0.963478	0.917602	0.919547	0.952766	0.958081	0.917246	0.884342	0.903596	0.943059	0.963456	0.978555	0.998492
1.35245	1.23881	1.08772	1.00998	1.01977	1.04385	1.01675	0.954045	0.905674	0.90777	0.937333	0.943137	0.945757	1.02878	1.19196	1.30547	1.31575	1.28526	1.27182	1.27726	1.27966	1.26412	1.2336	1.2143	1.2187	1.20801	1.14627	1.08845	1.09601	1.13233	1.12495	1.09619	1.0662	1.00712	0.942901	0.93437	0.973574	0.990733	0.958867	0.924011	0.940433	0.982326	0.985224	0.935281	0.890845	0.898262	0.928579	0.946608	0.969406	1.00203
1.34751	1.22484	1.07688	1.01136	1.02805	1.04999	1.02565	0.975451	0.937987	0.942563	0.969832	0.968162	0.959887	1.03995	1.20959	1.32419	1.32844	1.29452	1.28193	1.28727	1.28598	1.26682	1.23441	1.21072	1.20925	1.19525	1.13224	1.07234	1.07914	1.11951	1.12208	1.10329	1.07493	1.00778	0.934796	0.924837	0.965506	0.982936	0.954005	0.930292	0.961789	1.01237	1.01276	0.953796	0.897606	0.893379	0.915421	0.932758	0.962603	1.00502
1.33551	1.20722	1.06899	1.02058	1.04324	1.05824	1.03372	0.997076	0.973291	0.981605	1.00621	0.996466	0.975643	1.05003	1.22224	1.33738	1.33826	1.30367	1.29209	1.2954	1.2876	1.2643	1.23219	1.20665	1.1993	1.17971	1.11473	1.05493	1.06251	1.10677	1.12023	1.11155	1.08316	1.00611	0.925038	0.916041	0.9598	0.976251	0.948967	0.936565	0.983953	1.04356	1.04194	0.973804	0.904724	0.888313	0.902886	0.920769	0.956743	1.00615
1.31799	1.1879	1.06627	1.03897	1.06574	1.0684	1.04057	1.01837	1.01114	1.02496	1.0472	1.0291	0.992974	1.05716	1.22756	1.34364	1.3451	1.31236	1.30113	1.30022	1.28327	1.25594	1.22716	1.20291	1.18971	1.1623	1.09428	1.0365	1.04605	1.09438	1.12001	1.12141	1.09083	1.00179	0.913187	0.907375	0.955937	0.970489	0.943606	0.942679	1.00716	1.07685	1.07447	0.996956	0.912955	0.882968	0.890782	0.909982	0.950618	1.00385
1.29832	1.1699	1.06933	1.06383	1.09175	1.07819	1.04429	1.03509	1.04456	1.06555	1.08666	1.06037	1.00867	1.06098	1.22642	1.3427	1.34788	1.31889	1.30679	1.29987	1.27315	1.24309	1.22049	1.20069	1.18259	1.14584	1.07382	1.01998	1.033	1.08522	1.12199	1.13117	1.09573	0.993933	0.900121	0.90028	0.954398	0.966068	0.93828	0.948181	1.02903	1.10801	1.10528	1.01909	0.920667	0.878395	0.881232	0.902076	0.945242	0.998614
1.27837	1.15513	1.07911	1.09488	1.12051	1.08733	1.04517	1.04779	1.07403	1.10389	1.12556	1.09098	1.02258	1.06045	1.21868	1.33559	1.34807	1.32397	1.30894	1.29408	1.25774	1.22673	1.21329	1.2005	1.17786	1.13033	1.05366	1.00509	1.02248	1.07899	1.12632	1.14098	1.09813	0.982894	0.885782	0.893903	0.953972	0.962495	0.933085	0.953375	1.05002	1.13807	1.1357	1.04131	0.928395	0.874543	0.873814	0.89624	0.9399	0.990139
1.25972	1.1455	1.09695	1.13276	1.15242	1.09613	1.04312	1.05611	1.09944	1.1403	1.16503	1.12198	1.03462	1.05419	1.20329	1.32234	1.34668	1.32826	1.30723	1.2821	1.23698	1.20733	1.20639	1.20311	1.17591	1.11573	1.03381	0.991643	1.01397	1.07561	1.13319	1.15097	1.09831	0.968963	0.869884	0.887292	0.953761	0.959651	0.928081	0.958222	1.07018	1.16769	1.1669	1.0648	0.936919	0.871691	0.868399	0.892101	0.934177	0.977848
1.24485	1.14232	1.12018	1.17203	1.18217	1.10276	1.03849	1.0595	1.11753	1.16978	1.1995	1.14772	1.0419	1.04442	1.18511	1.30729	1.34466	1.33121	1.30205	1.26556	1.21393	1.18876	1.20174	1.20841	1.17669	1.1027	1.01589	0.981606	1.00916	1.07657	1.14163	1.15963	1.09534	0.952943	0.854442	0.881581	0.954158	0.957548	0.923694	0.963213	1.08826	1.19356	1.19321	1.08387	0.943858	0.870073	0.865834	0.890487	0.929491	0.964828
1.2339	1.14616	1.15064	1.21493	1.21192	1.10812	1.03152	1.05832	1.12974	1.19495	1.23219	1.17174	1.04568	1.02945	1.16143	1.28858	1.34245	1.33414	1.29356	1.24405	1.18817	1.17069	1.19969	1.21697	1.1801	1.09107	0.999371	0.97353	1.00695	1.08028	1.15235	1.16718	1.09018	0.935677	0.838551	0.875358	0.953898	0.955878	0.920104	0.968117	1.10454	1.21686	1.21837	1.10257	0.950505	0.869517	0.865019	0.890715	0.925572	0.949407
1.22732	1.15607	1.1841	1.25545	1.23664	1.11056	1.02341	1.05421	1.13577	1.21322	1.25879	1.18926	1.04421	1.01281	1.13835	1.2712	1.34127	1.33661	1.28317	1.22084	1.16349	1.15691	1.20162	1.22764	1.18465	1.08063	0.985418	0.968686	1.00821	1.08729	1.16379	1.17242	1.08251	0.918453	0.824521	0.870169	0.953685	0.954621	0.917634	0.973521	1.11837	1.23511	1.23754	1.11578	0.954255	0.869405	0.865941	0.893095	0.923512	0.935101
1.23627	1.17228	1.21221	1.29003	1.26814	1.12615	1.01854	1.03986	1.12768	1.21769	1.2796	1.21655	1.05209	0.989107	1.09928	1.24271	1.33654	1.34291	1.27863	1.2036	1.14355	1.14291	1.20145	1.24062	1.19901	1.08385	0.979052	0.963776	1.00629	1.08666	1.16993	1.18012	1.08824	0.91824	0.814136	0.855663	0.947621	0.958052	0.916677	0.966745	1.11386	1.24107	1.25774	1.14154	0.970528	0.873201	0.86631	0.893463	0.921808	0.921144
1.23803	1.1921	1.25174	1.329	1.28846	1.12717	1.00996	1.03084	1.12247	1.22372	1.29763	1.22737	1.04431	0.968518	1.07387	1.22488	1.33636	1.34664	1.26772	1.17899	1.12054	1.13604	1.21107	1.25716	1.20776	1.07664	0.968423	0.963549	1.013	1.09764	1.18193	1.1832	1.07977	0.904025	0.803036	0.849812	0.946785	0.958243	0.915818	0.971014	1.12123	1.24954	1.26788	1.14831	0.970902	0.87284	0.869019	0.899293	0.924333	0.90977
1.24234	1.2154	1.29064	1.36164	1.30155	1.12529	1.00259	1.02242	1.1145	1.22507	1.30988	1.23172	1.03237	0.949065	1.05213	1.21188	1.33776	1.34946	1.25725	1.15634	1.10188	1.13521	1.22535	1.27516	1.21624	1.06966	0.960269	0.966736	1.02262	1.11013	1.1927	1.18398	1.07089	0.892478	0.795514	0.845765	0.946675	0.958669	0.915803	0.975257	1.12574	1.2529	1.27145	1.14911	0.967658	0.871367	0.871879	0.906111	0.928326	0.900955
1.249	1.24125	1.32942	1.38977	1.30989	1.12167	0.996322	1.01474	1.10411	1.22258	1.31757	1.2311	1.01801	0.930657	1.03325	1.20135	1.34124	1.35297	1.24686	1.13565	1.08764	1.13995	1.24394	1.29458	1.22424	1.06407	0.955515	0.972854	1.03413	1.12344	1.20211	1.18294	1.06224	0.884117	0.791028	0.843128	0.946936	0.95937	0.916415	0.978859	1.12637	1.25064	1.27004	1.14569	0.961167	0.868933	0.874996	0.914448	0.934416	0.894219
1.26521	1.26289	1.35852	1.41517	1.33037	1.13636	0.997894	1.00068	1.08006	1.20108	1.31621	1.24604	1.02215	0.911454	0.999793	1.17374	1.33539	1.36325	1.25035	1.12545	1.07613	1.13837	1.25624	1.31727	1.24735	1.078	0.957785	0.976276	1.04083	1.12632	1.2062	1.18773	1.0716	0.896208	0.79208	0.830922	0.938964	0.964141	0.918168	0.968529	1.10699	1.23276	1.26785	1.15674	0.968698	0.86796	0.874645	0.918834	0.944037	0.894421
1.27249	1.29019	1.39408	1.43426	1.32992	1.13038	0.99556	0.995962	1.06655	1.19098	1.31542	1.23801	1.00594	0.897793	0.987499	1.16887	1.34101	1.36674	1.24233	1.10925	1.06926	1.15083	1.28114	1.33966	1.25713	1.07628	0.959287	0.988325	1.05554	1.13997	1.21265	1.18433	1.06605	0.895297	0.794511	0.831608	0.940071	0.964918	0.918552	0.969222	1.10004	1.22037	1.25682	1.146	0.957091	0.86262	0.876793	0.928069	0.953054	0.892869
1.28042	1.3182	1.42843	1.44903	1.32596	1.12413	0.995538	0.992595	1.05077	1.17734	1.3105	1.2271	0.990627	0.887006	0.978132	1.16565	1.34815	1.37109	1.23479	1.09491	1.06635	1.16717	1.30917	1.36341	1.26765	1.07836	0.965812	1.00375	1.07124	1.15277	1.21698	1.18023	1.06291	0.899514	0.800956	0.833829	0.941365	0.964854	0.918328	0.96731	1.08729	1.20174	1.24156	1.13239	0.943749	0.856572	0.879047	0.938478	0.963672	0.893148
1.2897	1.33231	1.44907	1.46395	1.33546	1.13461	1.00313	0.987916	1.02851	1.14677	1.29573	1.23336	0.996879	0.880493	0.959072	1.14506	1.34288	1.38134	1.24306	1.092	1.06149	1.16989	1.32384	1.38697	1.2929	1.10039	0.978589	1.01378	1.08025	1.15456	1.21755	1.18278	1.07502	0.920779	0.81389	0.829956	0.934023	0.966764	0.918349	0.954294	1.06024	1.17092	1.22566	1.13359	0.945269	0.851614	0.875856	0.941578	0.976082	0.902249
1.29345	1.35631	1.47533	1.46936	1.32439	1.12613	1.00607	0.988573	1.01435	1.13197	1.28672	1.2179	0.983854	0.878493	0.959406	1.14916	1.35186	1.38313	1.23527	1.0805	1.0632	1.1882	1.35137	1.40821	1.30274	1.10641	0.992424	1.03362	1.09585	1.16509	1.21854	1.17741	1.07466	0.929955	0.825799	0.836513	0.936602	0.964158	0.915062	0.949111	1.04296	1.14757	1.20575	1.11602	0.929997	0.844973	0.877922	0.951398	0.985992	0.905157
1.29679	1.36416	1.49095	1.48039	1.32959	1.13452	1.01648	0.989811	0.994655	1.09712	1.26472	1.22098	0.993587	0.881018	0.948846	1.13169	1.34558	1.39191	1.24468	1.07955	1.05833	1.18871	1.36341	1.43076	1.32997	1.13561	1.01414	1.04846	1.10588	1.16519	1.21699	1.17912	1.08779	0.956406	0.846814	0.838744	0.929309	0.962274	0.911867	0.933498	1.01118	1.10901	1.18201	1.11324	0.930947	0.839286	0.873264	0.952601	0.998087	0.918561
1.29633	1.38367	1.51081	1.479	1.31452	1.12509	1.02175	0.99291	0.981793	1.08264	1.25404	1.20508	0.984893	0.887259	0.957138	1.1405	1.35582	1.39169	1.23459	1.0685	1.06099	1.20548	1.38759	1.44809	1.33873	1.14757	1.03555	1.07108	1.12036	1.17228	1.21572	1.17392	1.08961	0.969441	0.862849	0.848725	0.932057	0.955137	0.904919	0.924699	0.989649	1.08264	1.16014	1.09442	0.916853	0.834048	0.876153	0.961855	1.00677	0.921816
1.2952	1.40187	1.52687	1.47359	1.29801	1.11674	1.02876	0.996347	0.967992	1.0673	1.24169	1.18911	0.980488	0.898638	0.968752	1.15127	1.36459	1.38858	1.22348	1.05716	1.06374	1.22048	1.40916	1.46306	1.34826	1.16368	1.0612	1.0954	1.13401	1.1772	1.21279	1.16897	1.09292	0.985154	0.881552	0.859952	0.933592	0.945414	0.895627	0.913326	0.964919	1.05382	1.13679	1.07594	0.904801	0.830264	0.879864	0.970778	1.01457	0.92681
1.29038	1.39995	1.53334	1.47834	1.29932	1.12173	1.03916	1.00294	0.955332	1.03665	1.21948	1.19156	0.993892	0.911761	0.970156	1.14054	1.35766	1.39163	1.22851	1.05467	1.0553	1.21303	1.41031	1.47625	1.37078	1.19631	1.08943	1.11251	1.14259	1.17389	1.20938	1.16978	1.10305	1.00986	0.906249	0.86877	0.927602	0.937189	0.886827	0.897245	0.935065	1.01617	1.1112	1.07194	0.908806	0.827963	0.876061	0.969091	1.022	0.940769
1.28716	1.41488	1.54322	1.46745	1.28177	1.11382	1.04666	1.00634	0.943858	1.0265	1.21078	1.17811	0.993737	0.928744	0.987024	1.15488	1.36548	1.3837	1.21296	1.04168	1.05657	1.22345	1.42489	1.48368	1.3765	1.21388	1.11604	1.13522	1.15336	1.17583	1.20567	1.16509	1.10503	1.02354	0.924079	0.881201	0.928103	0.923228	0.875102	0.885425	0.912232	0.991804	1.09112	1.05576	0.90086	0.827893	0.88175	0.976851	1.02678	0.944838
1.27884	1.40797	1.54567	1.46941	1.28238	1.11798	1.05704	1.01585	0.934621	0.997857	1.18878	1.18144	1.01	0.947449	0.994576	1.14619	1.35627	1.38195	1.21404	1.03661	1.04398	1.20906	1.41732	1.48993	1.39515	1.24843	1.14732	1.15333	1.16196	1.1707	1.20095	1.1649	1.11148	1.04539	0.950663	0.894364	0.922644	0.910588	0.862624	0.869514	0.884081	0.954793	1.06402	1.05156	0.909055	0.829396	0.878988	0.973274	1.03064	0.959533
1.27507	1.42154	1.55099	1.45458	1.26541	1.11185	1.06558	1.01877	0.924189	0.991774	1.18437	1.17198	1.01421	0.968422	1.0143	1.16148	1.36172	1.36884	1.19407	1.02148	1.04321	1.21469	1.42538	1.49051	1.39795	1.26712	1.17261	1.17339	1.17032	1.17027	1.19688	1.16006	1.11125	1.0565	0.967285	0.90748	0.921192	0.892768	0.8495	0.857821	0.863457	0.934934	1.04714	1.03872	0.906399	0.833184	0.886377	0.979545	1.03294	0.963616
1.26605	1.41261	1.55058	1.45412	1.26603	1.11556	1.07478	1.0293	0.918581	0.968873	1.16674	1.17657	1.03046	0.988013	1.02508	1.15456	1.35128	1.36258	1.19067	1.01432	1.02878	1.19652	1.41117	1.4893	1.4093	1.29684	1.19995	1.18852	1.1781	1.16467	1.1916	1.15864	1.11253	1.07099	0.990646	0.922552	0.917425	0.87843	0.835972	0.844994	0.841727	0.904947	1.02323	1.0352	0.918178	0.838688	0.885148	0.974926	1.03276	0.976727
1.26275	1.42617	1.55223	1.43642	1.25064	1.11219	1.08519	1.03204	0.908216	0.965538	1.16646	1.17181	1.03895	1.01189	1.04606	1.16862	1.35308	1.34384	1.1665	0.997093	1.02609	1.1977	1.41332	1.48362	1.40968	1.31597	1.22199	1.20542	1.1848	1.16239	1.18722	1.15297	1.10904	1.07903	1.00663	0.936834	0.913739	0.85715	0.82231	0.833986	0.823512	0.889156	1.00853	1.02611	0.921856	0.846248	0.893672	0.979096	1.03283	0.982039
1.25391	1.41676	1.55041	1.4342	1.25164	1.11649	1.09428	1.04382	0.904666	0.946212	1.15245	1.17819	1.05521	1.03125	1.05857	1.16192	1.34103	1.3335	1.15901	0.98807	1.01068	1.17731	1.39414	1.47633	1.41424	1.34053	1.24441	1.21709	1.19239	1.15679	1.18133	1.15035	1.10534	1.08637	1.02718	0.954108	0.912103	0.841782	0.808164	0.824099	0.807274	0.865177	0.986961	1.02286	0.93759	0.855644	0.893596	0.97355	1.02886	0.994184
1.2528	1.43223	1.5489	1.4146	1.23836	1.11614	1.10634	1.04543	0.893904	0.946701	1.15757	1.17773	1.06565	1.05468	1.07803	1.17378	1.33955	1.30984	1.13164	0.97008	1.00864	1.17732	1.39316	1.46551	1.41149	1.35593	1.25864	1.229	1.19709	1.15354	1.17722	1.14347	1.09787	1.08983	1.041	0.968549	0.90661	0.819388	0.796411	0.815676	0.793863	0.855994	0.975794	1.01802	0.946843	0.865754	0.902708	0.975509	1.02696	1.00017
1.24492	1.42371	1.54662	1.41105	1.2398	1.12156	1.11586	1.05823	0.891309	0.929903	1.14686	1.18595	1.08105	1.07192	1.09044	1.16655	1.32617	1.29642	1.12091	0.959942	0.994207	1.1575	1.37145	1.45368	1.4094	1.37391	1.27438	1.23611	1.20436	1.1484	1.17115	1.14003	1.08968	1.08996	1.05835	0.987744	0.907752	0.804322	0.782708	0.809206	0.783194	0.838343	0.956725	1.01466	0.966131	0.878418	0.903432	0.969243	1.01931	1.01104
1.24698	1.44193	1.54214	1.39058	1.22871	1.12395	1.12902	1.05734	0.879466	0.934489	1.15707	1.18838	1.09105	1.09206	1.10584	1.17592	1.32229	1.26958	1.09237	0.94308	0.995693	1.15978	1.37056	1.4399	1.40433	1.38319	1.27863	1.24277	1.20647	1.14472	1.16791	1.13189	1.07898	1.08962	1.06983	1.00112	0.900406	0.783219	0.775027	0.80433	0.775409	0.836322	0.949383	1.01432	0.979046	0.888929	0.912397	0.969027	1.01633	1.01713
1.23964	1.43432	1.53962	1.38549	1.23058	1.13114	1.13989	1.07173	0.876673	0.918115	1.1483	1.19887	1.10571	1.10648	1.1173	1.16731	1.30695	1.25328	1.07874	0.931943	0.983324	1.14191	1.3469	1.4241	1.39577	1.39488	1.28745	1.24488	1.21343	1.13984	1.16183	1.12799	1.06646	1.08297	1.08498	1.02322	0.90486	0.76878	0.761919	0.801325	0.769641	0.824067	0.931612	1.0103	1.00276	0.904979	0.913709	0.961676	1.00443	1.02684
1.23325	1.42761	1.53752	1.37944	1.232	1.13845	1.15009	1.08617	0.874758	0.903076	1.14069	1.20917	1.11866	1.11806	1.12749	1.16021	1.2918	1.23777	1.06505	0.921735	0.973187	1.12781	1.32454	1.40883	1.38445	1.40113	1.29227	1.24391	1.21983	1.13638	1.15601	1.12494	1.05347	1.07304	1.09673	1.0445	0.911632	0.75725	0.750305	0.79976	0.766886	0.815888	0.915985	1.00464	1.02581	0.921511	0.915694	0.955026	0.99152	1.034
1.23684	1.44757	1.52905	1.35722	1.2237	1.1449	1.16568	1.08352	0.859577	0.909353	1.15503	1.21558	1.12702	1.13224	1.13682	1.16459	1.2834	1.20641	1.03495	0.906185	0.981288	1.13391	1.32252	1.39077	1.37474	1.40228	1.28263	1.24359	1.2187	1.13126	1.154	1.11493	1.03711	1.06785	1.10825	1.05945	0.903214	0.738192	0.748042	0.800861	0.766259	0.82151	0.910366	1.00946	1.04619	0.932811	0.92401	0.950494	0.985082	1.04058
1.23019	1.44054	1.52601	1.35004	1.22466	1.15316	1.17594	1.09752	0.857142	0.894503	1.14738	1.22569	1.13727	1.13754	1.14315	1.15607	1.26759	1.18986	1.02087	0.896247	0.976037	1.12585	1.30134	1.37306	1.3585	1.40265	1.28051	1.23696	1.22254	1.1274	1.14912	1.11179	1.02285	1.05344	1.11709	1.08179	0.912901	0.729412	0.738965	0.803371	0.768787	0.818781	0.897952	1.00315	1.07087	0.951682	0.926208	0.943694	0.968515	1.04438
1.23499	1.4597	1.51263	1.32745	1.21803	1.16114	1.19046	1.09007	0.840318	0.903572	1.16311	1.23163	1.14168	1.14503	1.1466	1.158	1.25698	1.15766	0.993014	0.884623	0.991326	1.13597	1.30033	1.35373	1.34847	1.39818	1.26237	1.23365	1.21749	1.12164	1.14848	1.10043	1.00548	1.04886	1.12883	1.09438	0.901792	0.714436	0.742699	0.808323	0.77302	0.829006	0.893971	1.01308	1.09224	0.960389	0.933344	0.936288	0.961821	1.05013
1.22583	1.45046	1.50773	1.31754	1.21798	1.17035	1.20037	1.10395	0.836963	0.887645	1.15415	1.24163	1.14912	1.14345	1.14861	1.14839	1.23957	1.13996	0.978804	0.874925	0.991047	1.13389	1.27918	1.33372	1.32749	1.39336	1.25346	1.22137	1.2185	1.11707	1.14435	1.09769	0.990143	1.03088	1.1354	1.11761	0.914217	0.709261	0.736656	0.814847	0.78028	0.831462	0.884029	1.0059	1.11924	0.981633	0.936118	0.928953	0.941363	1.04998
1.21557	1.4398	1.50207	1.30711	1.21643	1.17856	1.2086	1.1165	0.835003	0.872904	1.14492	1.24958	1.15522	1.13891	1.14816	1.14051	1.22287	1.12339	0.965689	0.86631	0.991727	1.13592	1.2599	1.31545	1.30572	1.38574	1.24286	1.20696	1.21794	1.11283	1.14049	1.09515	0.976766	1.01288	1.13936	1.1384	0.927443	0.70743	0.732732	0.821719	0.789685	0.836047	0.877421	0.997499	1.14334	1.00277	0.939355	0.923187	0.921678	1.04643
1.21724	1.45329	1.48074	1.28255	1.21077	1.18714	1.21965	1.10287	0.816136	0.883586	1.15952	1.25359	1.15212	1.13522	1.14409	1.13905	1.20897	1.09023	0.941333	0.859509	1.01678	1.14992	1.25767	1.29313	1.29426	1.37575	1.21503	1.20027	1.2073	1.10558	1.14128	1.08175	0.95884	1.01043	1.15236	1.14775	0.913615	0.698841	0.744237	0.832217	0.799901	0.851352	0.875392	1.01378	1.16598	1.00842	0.944981	0.912054	0.913257	1.04967
1.20236	1.43673	1.47081	1.26883	1.20666	1.19481	1.22527	1.11311	0.813741	0.867809	1.14642	1.259	1.15413	1.12233	1.138	1.13002	1.19145	1.07259	0.929522	0.851001	1.02159	1.15707	1.23841	1.2716	1.26951	1.36588	1.20064	1.18174	1.2028	1.09958	1.13781	1.07936	0.946718	0.9919	1.15406	1.1673	0.928177	0.701178	0.74382	0.842373	0.812921	0.860274	0.872753	1.0058	1.18973	1.03174	0.948924	0.906502	0.890699	1.0409
1.20119	1.44309	1.44235	1.24367	1.20132	1.20247	1.23125	1.09367	0.7957	0.879864	1.15853	1.25976	1.14466	1.11125	1.13013	1.12705	1.1747	1.0396	0.908485	0.84861	1.05193	1.16999	1.23341	1.24691	1.25923	1.35303	1.16971	1.1752	1.18815	1.09231	1.13835	1.06376	0.930351	0.993444	1.16805	1.17175	0.912064	0.698344	0.76012	0.854833	0.826201	0.877158	0.87251	1.02732	1.21014	1.03474	0.9532	0.893109	0.882594	1.04205
1.18106	1.42042	1.42754	1.22795	1.19416	1.20757	1.23309	1.10029	0.794372	0.865013	1.14297	1.26148	1.14281	1.09225	1.11946	1.11888	1.158	1.02189	0.898591	0.841212	1.05711	1.1799	1.21438	1.22532	1.23291	1.34219	1.15373	1.15481	1.1814	1.08499	1.13492	1.05997	0.920888	0.977187	1.16818	1.1876	0.926423	0.705455	0.763347	0.865533	0.841459	0.888423	0.874965	1.01991	1.23002	1.0572	0.957383	0.889158	0.860807	1.02884
1.16086	1.39556	1.41152	1.21178	1.18518	1.21102	1.23254	1.10432	0.793927	0.851532	1.12609	1.26051	1.13978	1.07215	1.10665	1.11164	1.14316	1.00545	0.889947	0.833621	1.06123	1.19016	1.19742	1.2042	1.20898	1.33219	1.14049	1.13556	1.17323	1.07751	1.131	1.05687	0.914016	0.963458	1.16625	1.19971	0.939534	0.714021	0.767444	0.875221	0.855613	0.900075	0.880371	1.01398	1.24545	1.07928	0.962384	0.886735	0.841394	1.01355
1.15432	1.39169	1.37516	1.1858	1.17923	1.21529	1.23029	1.07814	0.777986	0.86459	1.13443	1.2566	1.12137	1.05345	1.09624	1.10847	1.12466	0.973857	0.873197	0.835336	1.09408	1.19733	1.18813	1.17765	1.20183	1.31898	1.10942	1.13168	1.15527	1.07059	1.12996	1.03834	0.901598	0.97141	1.18083	1.19628	0.921361	0.718272	0.787697	0.887641	0.869905	0.917465	0.884296	1.04088	1.26043	1.0783	0.964777	0.872553	0.835086	1.0124
[truncated: 66 more columns]

## Sheet: D07
1.61004	1.58314	1.5568	1.53105	1.50594	1.48142	1.45754	1.43432	1.41167	1.38963	1.36821	1.34731	1.32691	1.30711	1.28788	1.26921	1.25115	1.23375	1.21692	1.20067	1.18498	1.16976	1.15507	1.14094	1.12725	1.11403	1.10137	1.08919	1.07747	1.06628	1.05564	1.04545	1.03571	1.02646	1.01764	1.00917	1.00114	0.993488	0.98619	0.979222	0.972624	0.966281	0.960269	0.954556	0.94916	0.944124	0.939387	0.934873	0.930652	0.926682
1.46841	1.43934	1.41169	1.38545	1.36057	1.33702	1.31469	1.29354	1.27328	1.25378	1.2351	1.21723	1.20017	1.18389	1.1685	1.15393	1.14032	1.12771	1.11602	1.10517	1.09512	1.08571	1.07685	1.0685	1.0606	1.05306	1.04582	1.03895	1.03248	1.02649	1.02092	1.0158	1.01106	1.00676	1.00285	0.999325	0.996087	0.993181	0.990606	0.988318	0.986318	0.984519	0.982884	0.981421	0.980125	0.978995	0.978098	0.977283	0.97663	0.976137
1.05767	1.05608	1.05486	1.05392	1.05327	1.05277	1.05255	1.05249	1.05241	1.05239	1.0523	1.05213	1.05181	1.05125	1.05059	1.04974	1.04876	1.04774	1.0465	1.04508	1.04361	1.04202	1.04013	1.0381	1.03581	1.03326	1.03048	1.0276	1.02458	1.02146	1.01829	1.01502	1.01175	1.00854	1.00547	1.00245	0.999594	0.996855	0.994373	0.992116	0.989982	0.98805	0.986177	0.984501	0.983067	0.981934	0.981152	0.980667	0.980584	0.980803
0.979658	0.980996	0.982322	0.983752	0.985011	0.986109	0.987041	0.987729	0.988491	0.989241	0.98993	0.99074	0.991805	0.993002	0.994205	0.995479	0.996701	0.997789	0.998913	1.00001	1.00125	1.00266	1.00391	1.00506	1.00614	1.00713	1.00822	1.00912	1.00989	1.01039	1.01075	1.01107	1.01112	1.01099	1.01053	1.01002	1.00913	1.00784	1.00637	1.00465	1.00258	1.00018	0.997724	0.995074	0.992027	0.988735	0.985166	0.981497	0.977525	0.973352
1.01701	1.01209	1.00702	1.00202	0.997006	0.992183	0.987616	0.983387	0.97931	0.975388	0.971374	0.967485	0.964072	0.961037	0.958212	0.955686	0.953723	0.952304	0.951324	0.950661	0.950487	0.95074	0.951477	0.953051	0.955159	0.957557	0.960238	0.963369	0.966864	0.970744	0.975091	0.979377	0.983847	0.988665	0.993375	0.998038	1.00242	1.00649	1.01046	1.01426	1.01765	1.02062	1.0228	1.02448	1.02544	1.02535	1.02409	1.02203	1.01939	1.01592
1.06137	1.06125	1.06127	1.06108	1.06111	1.06116	1.0609	1.06015	1.05894	1.05722	1.05531	1.05303	1.05056	1.0477	1.04397	1.03942	1.03433	1.02904	1.02378	1.01857	1.01319	1.00732	1.00156	0.995802	0.990036	0.984831	0.980306	0.976475	0.97334	0.970811	0.969131	0.968187	0.968074	0.968962	0.970706	0.973383	0.97687	0.98117	0.986278	0.992132	0.998222	1.00458	1.01158	1.01871	1.02601	1.03343	1.04067	1.04763	1.05388	1.05969
1.09004	1.08292	1.07629	1.07039	1.06518	1.06018	1.05526	1.05056	1.04662	1.04401	1.04214	1.04042	1.03906	1.03809	1.03711	1.03627	1.03524	1.03448	1.03399	1.03358	1.03296	1.03213	1.03069	1.02859	1.02563	1.0224	1.01909	1.01588	1.01246	1.00846	1.00421	0.999824	0.995165	0.991033	0.987546	0.984722	0.982275	0.980666	0.979989	0.980313	0.981252	0.982841	0.985327	0.988986	0.993684	0.999441	1.00607	1.01332	1.02072	1.02838
0.910394	0.900506	0.891662	0.884037	0.877742	0.873165	0.870308	0.869163	0.869173	0.870691	0.873584	0.8778	0.883482	0.890242	0.897947	0.906314	0.915044	0.923732	0.932616	0.941784	0.950654	0.959377	0.96766	0.975471	0.982605	0.988828	0.994079	0.99873	1.00271	1.00589	1.00804	1.0093	1.00968	1.00903	1.00737	1.0058	1.0043	1.00292	1.00135	0.999496	0.997504	0.995719	0.994559	0.99402	0.994043	0.994321	0.994984	0.99582	0.996496	0.997157
0.894774	0.8883	0.883122	0.879743	0.877901	0.877216	0.877784	0.879111	0.880996	0.88328	0.885706	0.88815	0.890938	0.894308	0.897907	0.901593	0.90527	0.908638	0.911842	0.915633	0.919697	0.924268	0.929324	0.934616	0.940312	0.946774	0.953672	0.960402	0.967071	0.974672	0.982453	0.989692	0.996152	1.0014	1.00627	1.01062	1.01429	1.01749	1.02004	1.02156	1.02196	1.02187	1.02104	1.01986	1.01817	1.01575	1.01237	1.00832	1.00374	0.999285
0.956844	0.949036	0.942382	0.936595	0.93211	0.928145	0.92491	0.922078	0.919563	0.916704	0.913345	0.909635	0.90535	0.900994	0.896669	0.89244	0.888197	0.884338	0.880936	0.878345	0.876815	0.87672	0.877975	0.88119	0.885914	0.891831	0.898651	0.907215	0.916956	0.927733	0.939469	0.951536	0.96373	0.976403	0.98874	1.00078	1.01288	1.02404	1.03398	1.04248	1.04902	1.05415	1.05775	1.05929	1.05874	1.0562	1.05148	1.04581	1.03871	1.03049
0.927378	0.916917	0.907703	0.899577	0.892061	0.885037	0.878985	0.873899	0.869273	0.865599	0.862348	0.859149	0.856894	0.854256	0.851194	0.847998	0.844596	0.841464	0.838589	0.83609	0.833923	0.832264	0.832151	0.833934	0.836841	0.841167	0.847215	0.85531	0.865359	0.877209	0.890579	0.905359	0.921266	0.938164	0.956072	0.974903	0.994257	1.01415	1.03318	1.05059	1.06627	1.08025	1.09164	1.10072	1.1062	1.10827	1.10736	1.10405	1.09845	1.09067
0.872056	0.865095	0.859131	0.853898	0.849395	0.845602	0.842151	0.839836	0.838634	0.838147	0.838828	0.840333	0.84257	0.845118	0.847535	0.849162	0.849708	0.849294	0.848379	0.845846	0.842566	0.839398	0.837101	0.835494	0.835366	0.836771	0.840173	0.845459	0.852393	0.861541	0.872572	0.88482	0.898695	0.914149	0.931149	0.94993	0.970493	0.991945	1.01341	1.03447	1.05531	1.07525	1.09367	1.10977	1.12302	1.13312	1.13994	1.14407	1.14566	1.14374
0.860916	0.858659	0.857204	0.85652	0.856269	0.85583	0.854904	0.854275	0.85457	0.856747	0.86019	0.863921	0.86856	0.873103	0.877195	0.880211	0.881279	0.880956	0.878716	0.874893	0.869872	0.864815	0.860359	0.857422	0.856383	0.857514	0.861032	0.866621	0.87416	0.882906	0.893009	0.902999	0.913141	0.92345	0.934209	0.946128	0.959572	0.974345	0.990578	1.00774	1.02624	1.04562	1.06578	1.08574	1.1046	1.12163	1.13651	1.14841	1.15669	1.16065
0.879878	0.877323	0.875259	0.873493	0.871766	0.870192	0.868557	0.867597	0.868261	0.871039	0.875272	0.880227	0.885966	0.891783	0.896611	0.900085	0.90176	0.900745	0.89702	0.891758	0.885908	0.880265	0.876163	0.87543	0.87776	0.883502	0.892082	0.903612	0.916292	0.929039	0.940697	0.95064	0.957658	0.962716	0.966158	0.969429	0.972965	0.97751	0.984397	0.993282	1.00412	1.0173	1.03215	1.04791	1.06353	1.07828	1.09268	1.10544	1.11482	1.12099
0.887264	0.879482	0.872174	0.864347	0.856592	0.849408	0.842666	0.838267	0.836968	0.839088	0.844609	0.852432	0.861437	0.871044	0.880372	0.888537	0.894947	0.898458	0.899073	0.897434	0.895285	0.893832	0.894291	0.898196	0.905571	0.915918	0.928805	0.942362	0.955808	0.968134	0.977831	0.983897	0.986995	0.987159	0.986713	0.985934	0.986054	0.988571	0.993781	1.00089	1.00845	1.0161	1.02455	1.03137	1.03675	1.04203	1.04707	1.0505	1.0524	1.05227
0.885662	0.87265	0.858826	0.844995	0.830286	0.816158	0.803672	0.795162	0.791277	0.791884	0.797066	0.80727	0.820531	0.834866	0.84991	0.864534	0.877623	0.888107	0.895995	0.90137	0.906389	0.91241	0.920442	0.929794	0.940971	0.953623	0.964795	0.974244	0.981432	0.985792	0.986088	0.983878	0.980564	0.978049	0.977126	0.979341	0.985599	0.995221	1.00696	1.0193	1.03028	1.03844	1.04261	1.0424	1.03809	1.03146	1.0232	1.01428	1.00495	0.995768
0.882962	0.86864	0.853719	0.838133	0.822291	0.806747	0.793531	0.784417	0.780802	0.78169	0.788234	0.7996	0.813943	0.82952	0.844751	0.858595	0.871391	0.882738	0.89216	0.901034	0.909636	0.920313	0.932753	0.945766	0.958571	0.970575	0.978138	0.980784	0.979101	0.973901	0.965987	0.957551	0.951207	0.949745	0.953169	0.962228	0.977319	0.996972	1.01788	1.03764	1.05389	1.06477	1.06856	1.06588	1.05728	1.04444	1.03002	1.01375	0.997479	0.98253
0.874919	0.863723	0.851609	0.839882	0.828642	0.817749	0.809546	0.805573	0.806692	0.812152	0.821372	0.83389	0.847846	0.86054	0.870415	0.878021	0.883821	0.889714	0.895718	0.903003	0.912524	0.924951	0.939179	0.952376	0.964	0.971432	0.972417	0.96672	0.957544	0.94572	0.933451	0.923348	0.919657	0.923368	0.93445	0.951773	0.975345	1.00266	1.02926	1.05263	1.07119	1.083	1.0864	1.08302	1.07453	1.06192	1.04688	1.03085	1.01476	1.00029
0.859672	0.853879	0.848583	0.844544	0.842073	0.840468	0.840802	0.844181	0.850452	0.860227	0.871281	0.883158	0.894899	0.903873	0.907612	0.907518	0.907359	0.908476	0.912465	0.919377	0.930714	0.945311	0.958652	0.969396	0.975344	0.974136	0.965959	0.951772	0.935094	0.918715	0.905504	0.898115	0.898913	0.90905	0.926443	0.949318	0.975998	1.00459	1.03064	1.05259	1.07004	1.08108	1.08547	1.08412	1.07921	1.0719	1.0632	1.05385	1.04501	1.0378
0.84106	0.840412	0.842863	0.847531	0.854934	0.863617	0.87249	0.881643	0.891323	0.902034	0.911986	0.921364	0.93011	0.935698	0.936766	0.934358	0.933036	0.935647	0.943715	0.955468	0.972115	0.989071	1.00126	1.00734	1.00539	0.994101	0.97477	0.950854	0.927287	0.908181	0.895361	0.890552	0.895208	0.908653	0.927775	0.950222	0.974092	0.998297	1.02031	1.03762	1.05205	1.06128	1.06645	1.06779	1.06812	1.06824	1.06818	1.0692	1.07139	1.07507
0.831379	0.834428	0.842919	0.855867	0.872632	0.89068	0.907198	0.920413	0.930988	0.938835	0.944609	0.949383	0.953974	0.958104	0.959509	0.959699	0.963459	0.972744	0.987701	1.00658	1.02912	1.0492	1.05957	1.06038	1.05005	1.02777	0.997957	0.965606	0.935858	0.914598	0.901575	0.897626	0.902344	0.913928	0.929731	0.946882	0.964861	0.982395	0.999204	1.01328	1.0253	1.03448	1.04067	1.04499	1.04934	1.05649	1.06519	1.07606	1.08941	1.1046
0.846915	0.850114	0.86212	0.880929	0.904498	0.930083	0.951828	0.967041	0.975176	0.977491	0.976356	0.973873	0.973967	0.977397	0.981672	0.988933	1.00114	1.01929	1.04134	1.06597	1.09202	1.1124	1.11999	1.11387	1.09475	1.06315	1.02489	0.987002	0.954238	0.931718	0.918479	0.913227	0.915071	0.921358	0.930073	0.939078	0.949119	0.960235	0.973199	0.986605	0.999532	1.01065	1.01878	1.02584	1.03329	1.04412	1.0586	1.07638	1.09746	1.12182
0.890479	0.890623	0.900746	0.91982	0.945603	0.974003	0.996988	1.01198	1.01694	1.01304	1.00438	0.995618	0.991211	0.994582	1.00361	1.01799	1.03736	1.06177	1.08687	1.11269	1.13697	1.15399	1.15679	1.14503	1.12004	1.0843	1.04343	1.0044	0.972599	0.951139	0.937638	0.93036	0.927607	0.927002	0.927549	0.92899	0.932504	0.940364	0.952812	0.968888	0.984638	0.999237	1.01011	1.01882	1.02744	1.03837	1.0531	1.07161	1.09445	1.12175
0.960357	0.952033	0.953474	0.965356	0.986343	1.01255	1.03543	1.05036	1.05327	1.04527	1.03094	1.01654	1.00823	1.01058	1.02327	1.04319	1.06816	1.09457	1.11772	1.13837	1.15637	1.16702	1.16493	1.1506	1.12488	1.0917	1.05476	1.02033	0.992708	0.973964	0.960675	0.949837	0.940386	0.931745	0.923586	0.918616	0.917875	0.924767	0.939631	0.960343	0.980501	0.997963	1.0117	1.02069	1.0283	1.03618	1.04678	1.06033	1.07821	1.10385
1.03031	1.0117	1.00102	1.00166	1.01341	1.03357	1.0553	1.06976	1.07235	1.06378	1.0478	1.03121	1.02115	1.02293	1.03772	1.0605	1.08776	1.1124	1.12933	1.14008	1.14788	1.14966	1.14253	1.12763	1.10603	1.08069	1.05407	1.03001	1.01095	0.99706	0.983555	0.968367	0.95121	0.934124	0.918616	0.909918	0.90878	0.918483	0.937915	0.962108	0.986252	1.00475	1.01825	1.02649	1.03172	1.03462	1.04012	1.04641	1.05763	1.07899
1.08801	1.05894	1.03507	1.0223	1.02371	1.03618	1.05515	1.06987	1.07564	1.06965	1.05601	1.04101	1.03184	1.03286	1.04876	1.07143	1.09696	1.11703	1.12441	1.12323	1.11896	1.11176	1.10115	1.08856	1.07472	1.06174	1.04995	1.04001	1.032	1.02387	1.00901	0.987207	0.960511	0.93438	0.912618	0.902743	0.903703	0.917821	0.941535	0.9681	0.993796	1.01204	1.02432	1.03116	1.03362	1.03195	1.0307	1.03011	1.03467	1.05226
1.12813	1.08999	1.05388	1.02871	1.01909	1.02424	1.04011	1.05647	1.06744	1.06722	1.05931	1.04837	1.04155	1.04271	1.05785	1.07819	1.09901	1.11119	1.10868	1.09471	1.07914	1.06394	1.05134	1.04395	1.04102	1.04319	1.04765	1.05291	1.0567	1.05381	1.03613	1.00616	0.968833	0.932638	0.90535	0.894784	0.898855	0.91715	0.944002	0.972136	0.997139	1.01532	1.02775	1.03463	1.03516	1.02955	1.02194	1.0138	1.01311	1.02709
1.14816	1.10619	1.06411	1.03028	1.01192	1.01065	1.02413	1.0422	1.05779	1.06335	1.06125	1.05494	1.05071	1.0524	1.06513	1.08262	1.09839	1.10426	1.09377	1.07042	1.04623	1.02449	1.01121	1.00806	1.01465	1.02922	1.04769	1.06439	1.07696	1.07801	1.05915	1.02228	0.97542	0.929707	0.897012	0.885769	0.8915	0.91197	0.939818	0.968637	0.99407	1.01389	1.02931	1.03955	1.04076	1.03268	1.01965	1.0049	0.999069	1.01092
1.15508	1.11716	1.07536	1.0385	1.01492	1.00839	1.01858	1.0366	1.05392	1.06283	1.06491	1.06194	1.06022	1.06295	1.07448	1.09005	1.1015	1.10235	1.08505	1.0539	1.0212	0.993735	0.979111	0.979744	0.993399	1.01723	1.04619	1.07175	1.09089	1.09552	1.07563	1.03242	0.977099	0.9225	0.885421	0.873315	0.880949	0.90329	0.930616	0.959292	0.987034	1.01146	1.03217	1.04942	1.053	1.04407	1.0263	1.00552	0.994476	1.00418
1.15817	1.13074	1.09593	1.06168	1.036	1.02461	1.02904	1.0433	1.05867	1.06791	1.0703	1.06921	1.06873	1.07299	1.08559	1.10072	1.10997	1.10817	1.08668	1.04923	1.00874	0.975584	0.957395	0.957801	0.975319	1.00435	1.03962	1.07126	1.0948	1.10277	1.08404	1.0374	0.976151	0.914827	0.8739	0.860296	0.869901	0.8935	0.919992	0.948703	0.978247	1.00841	1.03557	1.06001	1.06883	1.06136	1.04203	1.01683	1.00053	1.0063
1.16144	1.14788	1.12556	1.09897	1.07426	1.05758	1.05412	1.06063	1.07063	1.07705	1.07708	1.07698	1.07736	1.08476	1.09981	1.11614	1.12464	1.11968	1.09344	1.0495	1.00163	0.961794	0.938874	0.936992	0.956731	0.989283	1.0296	1.06543	1.09246	1.10199	1.08389	1.03466	0.969788	0.904849	0.862251	0.849984	0.862852	0.88799	0.913818	0.941322	0.971763	1.00626	1.03938	1.06885	1.08275	1.07923	1.06086	1.03405	1.01428	1.01558
1.16901	1.17208	1.16441	1.14842	1.1252	1.10179	1.08774	1.08355	1.08507	1.08674	1.08437	1.08505	1.08871	1.10085	1.1195	1.13766	1.14367	1.13257	1.09845	1.04636	0.991168	0.944849	0.917761	0.914945	0.937844	0.974781	1.02012	1.05878	1.08655	1.0938	1.07216	1.0197	0.953563	0.8891	0.851718	0.846335	0.865299	0.892494	0.916909	0.941424	0.971499	1.00697	1.04322	1.07407	1.09068	1.09151	1.07667	1.05155	1.03118	1.03069
1.18065	1.20091	1.2077	1.20098	1.17785	1.14524	1.11769	1.10126	1.09443	1.09256	1.09074	1.09396	1.10209	1.11802	1.13905	1.15811	1.16186	1.14481	1.10465	1.0464	0.984093	0.93144	0.899086	0.89394	0.918151	0.95878	1.00888	1.05056	1.07697	1.08155	1.05776	1.0055	0.941801	0.880874	0.850313	0.852024	0.876436	0.904805	0.925993	0.946295	0.972152	1.00471	1.03965	1.07043	1.08909	1.09559	1.08766	1.06755	1.04767	1.04547
1.19298	1.22752	1.24885	1.25098	1.22866	1.18646	1.14314	1.11267	1.09794	1.09461	1.09645	1.1043	1.11605	1.13513	1.15697	1.17596	1.17826	1.15722	1.11317	1.05099	0.983126	0.923862	0.885715	0.875714	0.898881	0.941148	0.99545	1.04005	1.06497	1.06682	1.04242	0.992226	0.934421	0.880468	0.856633	0.865326	0.894947	0.924276	0.941857	0.955629	0.97432	1.00016	1.03027	1.05905	1.07924	1.09109	1.09222	1.08003	1.06362	1.05961
1.20841	1.251	1.28235	1.29012	1.2655	1.21239	1.15377	1.1107	1.09108	1.09092	1.10068	1.1161	1.13207	1.15398	1.17533	1.1908	1.1871	1.16026	1.11078	1.04543	0.9755	0.914059	0.874618	0.86299	0.88665	0.930559	0.987622	1.03174	1.05146	1.04543	1.01618	0.966876	0.917665	0.877544	0.867649	0.888389	0.925156	0.953303	0.966248	0.97175	0.98265	0.999711	1.02352	1.04622	1.06506	1.07857	1.08715	1.0833	1.07422	1.07321
1.22036	1.2648	1.30075	1.31086	1.2818	1.21873	1.14818	1.09612	1.07636	1.0842	1.10441	1.1274	1.14756	1.16992	1.18845	1.19769	1.18588	1.15286	1.09954	1.03365	0.966424	0.90775	0.869671	0.8589	0.881789	0.925829	0.982519	1.02372	1.0361	1.02034	0.984753	0.93762	0.898695	0.875765	0.882472	0.915533	0.957828	0.983318	0.991062	0.989187	0.993058	1.0035	1.02108	1.03661	1.05126	1.06417	1.07672	1.08048	1.0792	1.08477
1.22347	1.26395	1.30205	1.31625	1.28817	1.21947	1.13852	1.07696	1.05671	1.07324	1.10581	1.13693	1.16187	1.18236	1.19639	1.19807	1.17904	1.14088	1.08776	1.02537	0.965121	0.912075	0.875479	0.862486	0.880024	0.918688	0.972129	1.01173	1.01846	0.994373	0.95384	0.909488	0.882015	0.875806	0.898558	0.941094	0.987868	1.01195	1.0162	1.00881	1.00639	1.01207	1.02413	1.03261	1.03994	1.04939	1.06254	1.07349	1.0814	1.09583
1.2215	1.25324	1.28939	1.30558	1.27972	1.20844	1.12067	1.05407	1.03519	1.0607	1.10567	1.14443	1.17287	1.19112	1.19907	1.19203	1.16468	1.12119	1.0688	1.01282	0.96233	0.917645	0.88543	0.871225	0.883257	0.914775	0.962623	0.999383	1.00057	0.968863	0.923148	0.881567	0.866056	0.875643	0.912602	0.963	1.01105	1.0329	1.03423	1.02407	1.02013	1.02452	1.03401	1.03676	1.03634	1.03903	1.04887	1.06343	1.0812	1.10632
1.21498	1.23497	1.2668	1.28406	1.26146	1.19024	1.09902	1.03037	1.01362	1.04763	1.10414	1.14965	1.18004	1.19606	1.19719	1.18099	1.145	1.09682	1.04602	0.998457	0.958771	0.923658	0.897304	0.882506	0.888487	0.911709	0.95325	0.986459	0.982576	0.944345	0.894408	0.85672	0.852924	0.876648	0.925004	0.980267	1.02651	1.04481	1.0442	1.03391	1.03251	1.03849	1.04832	1.04711	1.03937	1.03301	1.03691	1.05284	1.08103	1.1182
1.20294	1.21123	1.23738	1.25318	1.22982	1.15797	1.06705	1.00204	0.993984	1.03926	1.10541	1.15367	1.18311	1.19498	1.18781	1.16118	1.11552	1.06414	1.01681	0.979776	0.951416	0.926714	0.906472	0.893156	0.893911	0.910569	0.94701	0.973528	0.961593	0.915927	0.864383	0.83528	0.845513	0.883658	0.940396	0.995396	1.03453	1.04541	1.04341	1.0362	1.04146	1.05251	1.06406	1.05918	1.04427	1.0286	1.02671	1.04511	1.08571	1.13673
1.19247	1.18688	1.20552	1.22263	1.20792	1.14465	1.05645	0.988161	0.977742	1.02495	1.09567	1.14836	1.17843	1.18979	1.18054	1.1497	1.10023	1.04668	1.00255	0.972162	0.952133	0.934381	0.918384	0.904616	0.89913	0.90775	0.938521	0.963863	0.952947	0.906383	0.853238	0.826413	0.841882	0.885629	0.943924	0.995889	1.03081	1.03852	1.03799	1.03482	1.04611	1.06293	1.07762	1.07346	1.05435	1.0312	1.02083	1.03844	1.08711	1.14885
1.17994	1.16343	1.17419	1.18949	1.17818	1.12067	1.03755	0.972068	0.96566	1.01644	1.08853	1.14004	1.16818	1.17774	1.16714	1.13305	1.08085	1.02703	0.987863	0.963999	0.950588	0.938507	0.925584	0.912437	0.903978	0.908736	0.935948	0.95856	0.945195	0.896961	0.844782	0.82284	0.844769	0.892417	0.948412	0.993532	1.02139	1.02396	1.02518	1.02787	1.04683	1.07016	1.08616	1.08116	1.0591	1.03186	1.01743	1.03797	1.09515	1.16557
1.16857	1.14463	1.14848	1.16048	1.14989	1.09654	1.01933	0.959564	0.957781	1.01072	1.08114	1.12828	1.15397	1.16277	1.15284	1.11782	1.06557	1.01358	0.979658	0.960571	0.950796	0.941652	0.930263	0.917512	0.908613	0.912948	0.938781	0.959431	0.94256	0.893142	0.843037	0.82542	0.851309	0.898503	0.948998	0.986762	1.00848	1.0081	1.01172	1.02027	1.04573	1.07307	1.08783	1.08094	1.05806	1.03059	1.01702	1.0427	1.10597	1.18019
1.15819	1.12981	1.12726	1.13386	1.12181	1.07158	1.00111	0.948887	0.951822	1.00565	1.07216	1.11358	1.1367	1.14651	1.13855	1.10445	1.05383	1.0059	0.976721	0.961283	0.953241	0.944875	0.933826	0.922031	0.914156	0.920788	0.947147	0.96536	0.944536	0.893617	0.846056	0.832051	0.858664	0.902049	0.945324	0.976916	0.994027	0.99395	1.00063	1.01446	1.04497	1.07284	1.08369	1.07362	1.05175	1.02813	1.01951	1.05107	1.11765	1.19094
1.15487	1.12168	1.1108	1.10982	1.09674	1.05205	0.98895	0.941536	0.943198	0.993422	1.0558	1.09406	1.11652	1.13028	1.1284	1.09905	1.05226	1.00792	0.981471	0.967604	0.960072	0.951145	0.939916	0.92931	0.923579	0.932355	0.95912	0.977288	0.95582	0.904557	0.856667	0.841168	0.862706	0.898521	0.934684	0.962924	0.98098	0.984536	0.993761	1.01049	1.04348	1.07008	1.0764	1.06355	1.04436	1.02825	1.02523	1.05753	1.12192	1.19131
1.1467	1.11359	1.09716	1.0878	1.06859	1.02408	0.967554	0.928656	0.935824	0.985602	1.04279	1.07576	1.09766	1.11579	1.11734	1.08999	1.0467	1.00763	0.98513	0.973186	0.965463	0.95593	0.943854	0.935488	0.933531	0.947165	0.975883	0.989459	0.96225	0.908103	0.862416	0.84908	0.866983	0.894892	0.924203	0.951281	0.971915	0.979802	0.992628	1.01248	1.04624	1.06753	1.06566	1.04782	1.0321	1.02613	1.03231	1.0684	1.12976	1.19
1.14423	1.11078	1.08767	1.06921	1.04465	1.00136	0.950081	0.916131	0.923983	0.97064	1.02421	1.05515	1.07832	1.10247	1.1101	1.08712	1.04777	1.01272	0.992856	0.981245	0.973214	0.963497	0.951597	0.945088	0.946282	0.962693	0.992319	1.00374	0.973373	0.91715	0.87099	0.856158	0.86732	0.886338	0.910163	0.939011	0.966422	0.980546	0.995898	1.01644	1.04875	1.06543	1.05676	1.0351	1.02247	1.02676	1.03983	1.07436	1.12883	1.17952
1.13715	1.10501	1.07574	1.04782	1.0151	0.970052	0.923976	0.897814	0.910693	0.957014	1.00615	1.03394	1.05979	1.09033	1.10115	1.07957	1.04447	1.01503	0.998897	0.988155	0.979623	0.970848	0.960376	0.956994	0.961785	0.981734	1.01143	1.01615	0.977768	0.918318	0.874699	0.861099	0.866214	0.876562	0.896854	0.930594	0.966381	0.986345	1.00445	1.02508	1.0542	1.06325	1.04601	1.02118	1.01457	1.03004	1.04951	1.08233	1.12826	1.16501
1.13403	1.10299	1.06769	1.0311	0.991838	0.945252	0.902087	0.880029	0.893888	0.93861	0.986041	1.01277	1.04111	1.07747	1.09326	1.07502	1.04406	1.01925	1.00609	0.995088	0.986861	0.979909	0.972345	0.971481	0.977839	0.997562	1.02599	1.0281	0.984889	0.923022	0.879477	0.864683	0.863207	0.86548	0.883635	0.923032	0.96804	0.994362	1.01323	1.03207	1.05748	1.06262	1.04077	1.01456	1.01193	1.03528	1.05712	1.08384	1.1202	1.14663
1.13024	1.10094	1.05993	1.01478	0.96889	0.919735	0.878437	0.859899	0.874621	0.918918	0.965278	0.991387	1.0213	1.06234	1.08261	1.06763	1.04167	1.02288	1.01242	1.00152	0.994102	0.990244	0.987004	0.989452	0.995791	1.01318	1.03879	1.03866	0.99167	0.926921	0.883266	0.867118	0.859113	0.854431	0.871339	0.917251	0.971772	1.00378	1.02209	1.0377	1.05908	1.06174	1.03818	1.01271	1.0146	1.04381	1.06477	1.08209	1.10828	1.12568
1.12368	1.09496	1.04772	0.995605	0.943903	0.892371	0.854063	0.841175	0.860926	0.907062	0.952074	0.975914	1.00774	1.05099	1.06995	1.05491	1.03555	1.02356	1.01657	1.00609	1.00023	1.00103	1.00283	1.00914	1.01402	1.02805	1.04971	1.04362	0.990388	0.924212	0.883527	0.867289	0.853642	0.845202	0.865801	0.921196	0.98184	1.01378	1.02929	1.04154	1.05935	1.05871	1.03495	1.01456	1.02582	1.05845	1.0715	1.07847	1.09665	1.10435
1.12001	1.09291	1.0412	0.983265	0.927105	0.872914	0.835074	0.824779	0.846346	0.893785	0.939244	0.962107	0.992323	1.03535	1.05474	1.04221	1.02971	1.02528	1.02136	1.01154	1.00764	1.01332	1.02106	1.03032	1.03141	1.03851	1.05631	1.05037	0.996826	0.928431	0.886469	0.868083	0.849491	0.837379	0.859662	0.921892	0.987741	1.01944	1.03079	1.0394	1.05504	1.05564	1.03681	1.0232	1.04058	1.07317	1.07618	1.06947	1.08085	1.08518
1.11607	1.09142	1.03587	0.973373	0.913814	0.856624	0.818509	0.810897	0.834725	0.884079	0.930908	0.952158	0.978396	1.01837	1.03614	1.0258	1.02158	1.02599	1.02625	1.01777	1.01605	1.02744	1.0424	1.05414	1.0496	1.04679	1.06053	1.05723	1.00606	0.935589	0.890443	0.868866	0.845726	0.830926	0.85534	0.923931	0.992618	1.02126	1.02671	1.03186	1.04664	1.05064	1.04006	1.03698	1.06177	1.09168	1.0802	1.05702	1.06279	1.06696
1.11236	1.08982	1.03189	0.966625	0.904875	0.845276	0.806765	0.802078	0.828874	0.880774	0.928874	0.948576	0.969141	1.00322	1.01709	1.00857	1.01241	1.02598	1.03049	1.02431	1.02491	1.04178	1.06412	1.07754	1.06535	1.05234	1.06275	1.06368	1.0168	0.944259	0.894742	0.869196	0.842743	0.826633	0.853586	0.927391	0.995807	1.01813	1.01712	1.0202	1.03589	1.04431	1.04396	1.05359	1.08665	1.11166	1.08267	1.04305	1.04566	1.05215
1.10812	1.08821	1.02909	0.962567	0.89979	0.838143	0.798931	0.797552	0.827932	0.882825	0.932624	0.950549	0.96332	0.988617	0.996792	0.989647	1.00175	1.0251	1.03466	1.03185	1.03502	1.05745	1.08805	1.10248	1.08059	1.05582	1.06323	1.07104	1.03103	0.956476	0.900247	0.869204	0.840082	0.823675	0.853291	0.930982	0.996337	1.00935	1.00108	1.00357	1.02191	1.0364	1.04854	1.074	1.11672	1.13467	1.08466	1.02706	1.02797	1.03951
1.10358	1.08588	1.02641	0.960255	0.897835	0.835091	0.79563	0.798017	0.832502	0.890354	0.941714	0.957548	0.961929	0.977262	0.978911	0.97254	0.992054	1.02375	1.03815	1.03909	1.04489	1.07246	1.11084	1.12517	1.0929	1.05696	1.06248	1.07818	1.04569	0.969549	0.9055	0.86826	0.83744	0.822291	0.854954	0.934721	0.994299	0.996308	0.981451	0.985305	1.00768	1.02863	1.05323	1.09529	1.14769	1.15707	1.08542	1.01177	1.01305	1.03061
1.09817	1.08243	1.02323	0.958671	0.897876	0.835092	0.795965	0.802547	0.841584	0.902212	0.955086	0.968546	0.963839	0.968337	0.963223	0.957346	0.983468	1.02204	1.04096	1.04585	1.05439	1.0868	1.13271	1.1462	1.10292	1.05621	1.06066	1.0851	1.06096	0.983549	0.910323	0.866061	0.8346	0.822187	0.857949	0.937972	0.989482	0.979427	0.958815	0.965903	0.99347	1.0212	1.05827	1.11761	1.17952	1.1791	1.08547	0.997337	1.00065	1.02484
1.09108	1.0771	1.01874	0.956703	0.898993	0.837646	0.799665	0.810856	0.854878	0.917998	0.9724	0.983216	0.968538	0.961544	0.949821	0.944329	0.976128	1.01989	1.04276	1.05164	1.06302	1.09995	1.15349	1.16595	1.11108	1.0537	1.0575	1.09128	1.0768	0.998711	0.914647	0.86217	0.831477	0.823398	0.861843	0.940161	0.981606	0.958868	0.933424	0.945601	0.979425	1.01409	1.06357	1.14081	1.21218	1.20121	1.08576	0.984251	0.990722	1.02208
1.08316	1.06964	1.01189	0.952632	0.899043	0.840715	0.80533	0.821533	0.870515	0.935445	0.990711	0.998262	0.974275	0.957518	0.940633	0.936054	0.972222	1.01825	1.04336	1.05523	1.06897	1.1101	1.17033	1.18117	1.11553	1.04965	1.0539	1.09546	1.0895	1.01118	0.9167	0.856515	0.828346	0.825978	0.866723	0.941842	0.972404	0.938358	0.910225	0.928678	0.96877	1.00913	1.06914	1.16203	1.24067	1.21902	1.08492	0.974446	0.98541	1.02238
1.07391	1.05973	1.00226	0.945664	0.897268	0.843756	0.812398	0.833966	0.887721	0.953891	1.00936	1.01293	0.980009	0.955385	0.935029	0.932118	0.971415	1.01712	1.04264	1.05646	1.07188	1.11703	1.18362	1.19272	1.11705	1.04431	1.04956	1.09738	1.09935	1.02142	0.916732	0.849228	0.82551	0.829919	0.872093	0.942656	0.962184	0.918493	0.889499	0.91501	0.961216	1.00606	1.07489	1.18115	1.26512	1.23313	1.08373	0.967849	0.983817	1.02507
1.06271	1.04682	0.989069	0.934646	0.892726	0.846453	0.820667	0.847894	0.906061	0.973036	1.02794	1.02673	0.985108	0.954832	0.933138	0.932797	0.973869	1.01662	1.0402	1.05482	1.07093	1.11994	1.19318	1.20101	1.11618	1.03769	1.04384	1.09625	1.10615	1.02989	0.915051	0.840396	0.823237	0.835353	0.877645	0.94231	0.951394	0.900096	0.871716	0.904696	0.956753	1.0048	1.08044	1.1973	1.28499	1.24389	1.08317	0.964872	0.985515	1.02989
1.05162	1.03242	0.973465	0.920148	0.884941	0.847817	0.828745	0.861382	0.923322	0.990649	1.0433	1.03675	0.987758	0.955048	0.934762	0.938341	0.980034	1.01755	1.03663	1.05083	1.06672	1.11934	1.19842	1.20487	1.1122	1.0306	1.03804	1.0925	1.10827	1.03424	0.910969	0.831284	0.822416	0.841653	0.883179	0.941657	0.941797	0.885649	0.860271	0.900193	0.956457	1.00646	1.08605	1.20897	1.29745	1.24844	1.08113	0.965377	0.990712	1.03573
1.03924	1.01572	0.95411	0.901297	0.874037	0.847758	0.83668	0.874903	0.939778	1.00685	1.05677	1.04371	0.988382	0.956378	0.940012	0.948415	0.989722	1.0194	1.03179	1.0437	1.05819	1.1148	1.20028	1.20556	1.10628	1.02243	1.03088	1.08548	1.10682	1.03624	0.905231	0.821761	0.822642	0.849379	0.888688	0.940281	0.933488	0.875815	0.853893	0.89986	0.959703	1.01011	1.09109	1.21606	1.30322	1.24843	1.07981	0.969228	0.998205	1.04246
1.0279	0.998978	0.933484	0.880561	0.86142	0.84634	0.843596	0.8869	0.953826	1.0202	1.06639	1.04606	0.986237	0.958144	0.947661	0.961682	1.00194	1.02224	1.02663	1.03501	1.04762	1.1086	1.1997	1.20309	1.09829	1.01406	1.02398	1.07691	1.10196	1.03463	0.897687	0.813263	0.824482	0.85761	0.893904	0.939026	0.927481	0.871195	0.85364	0.904163	0.966079	1.01604	1.09612	1.21885	1.30199	1.24279	1.07724	0.975059	1.00727	1.04879
1.01704	0.988056	0.919268	0.861895	0.847101	0.844877	0.847487	0.891588	0.958563	1.02501	1.07089	1.05045	0.986986	0.960942	0.957467	0.973562	1.01295	1.02672	1.02091	1.02434	1.0333	1.09114	1.18976	1.20434	1.10153	1.00971	1.01268	1.06145	1.0943	1.04203	0.903163	0.808716	0.823378	0.862711	0.894336	0.934936	0.927837	0.876014	0.855996	0.905152	0.969213	1.01824	1.09049	1.2054	1.29224	1.24542	1.08985	0.984893	1.01138	1.05469
1.00806	0.972165	0.896915	0.837633	0.830939	0.841175	0.852494	0.900596	0.968597	1.03376	1.07451	1.04623	0.980754	0.963264	0.968977	0.991961	1.03049	1.0324	1.01583	1.01321	1.01957	1.08136	1.18512	1.19889	1.09192	1.00083	1.00552	1.04932	1.08315	1.0363	0.894956	0.802034	0.827277	0.871941	0.899105	0.933902	0.926336	0.880602	0.865489	0.915995	0.979985	1.02819	1.09486	1.19953	1.27877	1.23193	1.08649	0.993403	1.02228	1.06057
1.00148	0.958163	0.876002	0.815332	0.816772	0.838018	0.856651	0.907726	0.976607	1.03989	1.07471	1.03863	0.973738	0.966009	0.980824	1.01081	1.04806	1.03779	1.01088	1.00261	1.00752	1.07309	1.18048	1.19279	1.0816	0.992686	0.999457	1.03745	1.07057	1.02877	0.886421	0.797254	0.832841	0.880403	0.902999	0.933165	0.926662	0.88819	0.878292	0.92871	0.991348	1.03934	1.09901	1.19102	1.26144	1.21619	1.08246	1.00197	1.03275	1.06515
0.996945	0.945858	0.85647	0.794789	0.804573	0.835191	0.859942	0.913367	0.982652	1.04402	1.07237	1.0287	0.966156	0.970099	0.993571	1.02997	1.06572	1.04292	1.00648	0.992541	0.996484	1.06587	1.17604	1.18585	1.07101	0.985037	0.994258	1.02564	1.05735	1.01971	0.877681	0.794097	0.839115	0.888871	0.906343	0.932712	0.92917	0.899088	0.893208	0.942065	1.00327	1.05115	1.1027	1.17966	1.24053	1.19885	1.07887	1.01066	1.04225	1.06856
0.995747	0.943906	0.848088	0.779297	0.78963	0.830363	0.859046	0.91135	0.979926	1.0415	1.06861	1.02432	0.961326	0.972047	1.00474	1.04449	1.08356	1.05437	1.00512	0.984166	0.98458	1.04849	1.16246	1.1851	1.07385	0.981382	0.986977	1.01079	1.04005	1.0189	0.884444	0.79331	0.838663	0.894365	0.907864	0.930312	0.935389	0.915748	0.908508	0.950285	1.01017	1.05963	1.10072	1.15788	1.21375	1.18875	1.08697	1.02069	1.0469	1.07251
0.995689	0.936327	0.83321	0.764535	0.782602	0.829294	0.860823	0.914347	0.983535	1.04304	1.06291	1.0115	0.954309	0.977423	1.01706	1.06284	1.10078	1.05949	1.0016	0.976748	0.977798	1.04434	1.15872	1.17853	1.06343	0.974895	0.984257	1.00061	1.02531	1.00796	0.876306	0.792214	0.845931	0.901707	0.910762	0.930966	0.940693	0.929501	0.925457	0.96353	1.02148	1.07239	1.10423	1.14333	1.18894	1.17051	1.08367	1.02874	1.05444	1.07428
0.99792	0.93101	0.820997	0.753156	0.778634	0.829179	0.862122	0.916367	0.986255	1.0436	1.05566	0.998019	0.948132	0.984284	1.02977	1.08088	1.11777	1.06472	0.99897	0.970958	0.973092	1.04103	1.15493	1.1715	1.05318	0.96959	0.982503	0.990757	1.01016	0.996029	0.868674	0.792294	0.853385	0.908967	0.91347	0.931973	0.947578	0.945333	0.942749	0.975865	1.03244	1.08525	1.1068	1.1259	1.16185	1.15274	1.08204	1.03697	1.06058	1.07514
1.00257	0.937936	0.822559	0.74882	0.772518	0.827024	0.859856	0.912044	0.981777	1.04015	1.05113	0.992725	0.943735	0.986091	1.03767	1.09066	1.13306	1.0778	1.00164	0.96867	0.96896	1.03023	1.1435	1.17087	1.05663	0.968042	0.980253	0.983026	0.993946	0.99108	0.874964	0.793302	0.852363	0.913244	0.916194	0.931322	0.953928	0.961227	0.957526	0.982234	1.03611	1.09284	1.1084	1.10724	1.13452	1.14077	1.08809	1.04486	1.06267	1.07665
1.00669	0.936046	0.815616	0.744998	0.775497	0.829707	0.860484	0.913433	0.984609	1.04062	1.04336	0.980107	0.940685	0.993871	1.04801	1.10555	1.14648	1.08129	1.00005	0.966402	0.968898	1.03062	1.14145	1.16425	1.04665	0.964511	0.981393	0.976551	0.981078	0.979204	0.867434	0.794522	0.860078	0.919093	0.918892	0.933953	0.961743	0.974938	0.971568	0.991006	1.04425	1.10359	1.10946	1.09026	1.11026	1.12656	1.08774	1.05181	1.06606	1.07599
1.01233	0.947658	0.823265	0.747317	0.774999	0.830111	0.858201	0.908608	0.980363	1.03794	1.03965	0.975868	0.937395	0.995419	1.05391	1.11231	1.15986	1.09587	1.00584	0.96747	0.968661	1.02276	1.1302	1.16314	1.05076	0.964382	0.981708	0.973546	0.966726	0.97222	0.873489	0.796594	0.858572	0.922944	0.922684	0.934333	0.967476	0.989231	0.985055	0.995541	1.04479	1.10904	1.11249	1.07394	1.08303	1.11388	1.09379	1.05961	1.06695	1.07599
1.01726	0.947878	0.820683	0.749849	0.783599	0.834816	0.859331	0.910538	0.984668	1.0392	1.03235	0.965244	0.937169	1.00377	1.06204	1.12432	1.17005	1.09862	1.00612	0.9683	0.971657	1.02474	1.129	1.15607	1.04094	0.963106	0.984991	0.969963	0.956925	0.960766	0.866247	0.798654	0.866636	0.928197	0.925315	0.937673	0.975194	1.0012	0.995277	1.00064	1.05019	1.11714	1.11116	1.05674	1.06187	1.10407	1.09535	1.06512	1.06811	1.07448
1.02157	0.949097	0.820348	0.755448	0.79438	0.840131	0.859773	0.912789	0.989508	1.04007	1.02481	0.956576	0.939487	1.01196	1.06922	1.13548	1.17878	1.10114	1.0077	0.970449	0.975573	1.02653	1.12715	1.14882	1.0318	0.963003	0.989113	0.967308	0.947877	0.95024	0.860501	0.80192	0.874456	0.932937	0.928002	0.941674	0.983452	1.01168	1.00375	1.00381	1.05388	1.12345	1.10785	1.03864	1.04193	1.09649	1.09843	1.0706	1.06812	1.07231
1.02436	0.961636	0.832435	0.764106	0.80035	0.844156	0.858818	0.909521	0.988063	1.03971	1.02353	0.956167	0.939323	1.01257	1.0709	1.13724	1.18657	1.11428	1.01666	0.974694	0.978073	1.02163	1.11784	1.14749	1.03577	0.964673	0.992058	0.970448	0.940642	0.944573	0.865777	0.804976	0.873248	0.935878	0.931584	0.942555	0.986899	1.02045	1.01147	1.00441	1.04966	1.12355	1.10977	1.02761	1.02148	1.08733	1.10432	1.07657	1.06778	1.07096
1.02651	0.96172	0.833333	0.772584	0.813423	0.850054	0.859879	0.913771	0.995173	1.04096	1.01693	0.951015	0.944803	1.01988	1.0756	1.14602	1.19126	1.11514	1.01956	0.978192	0.982243	1.02347	1.11705	1.14013	1.02702	0.966283	0.997007	0.969879	0.935812	0.936611	0.861069	0.809123	0.881408	0.9397	0.933317	0.946293	0.994041	1.02709	1.01523	1.00442	1.05095	1.12646	1.10349	1.01116	1.00767	1.08489	1.10783	1.07975	1.06673	1.06879
1.02567	0.973542	0.847288	0.783584	0.822017	0.856319	0.860183	0.911685	0.995763	1.04175	1.01677	0.953325	0.946987	1.01977	1.07506	1.14545	1.196	1.12788	1.0314	0.98406	0.98509	1.01876	1.10787	1.1387	1.03125	0.969072	1.0005	0.976245	0.933333	0.932515	0.86683	0.813398	0.880541	0.942283	0.936243	0.946571	0.99577	1.03308	1.02014	1.00333	1.04379	1.12292	1.10452	1.00273	0.990195	1.0768	1.11339	1.08495	1.06663	1.06728
1.0251	0.972221	0.848713	0.793433	0.835806	0.862409	0.862026	0.918102	1.00486	1.04263	1.0107	0.9517	0.955223	1.02578	1.07787	1.15263	1.19735	1.12811	1.03579	0.988203	0.988317	1.01945	1.10758	1.13156	1.02369	0.97217	1.00546	0.977194	0.932113	0.927239	0.863915	0.818505	0.88904	0.945194	0.936614	0.949306	1.00173	1.03664	1.02032	1.00094	1.04307	1.12299	1.09581	0.987473	0.981305	1.07835	1.11658	1.0858	1.0654	1.06601
1.02053	0.980709	0.861471	0.803721	0.844483	0.869727	0.863831	0.917499	1.00727	1.04393	1.0109	0.955906	0.959507	1.02524	1.07571	1.15053	1.19881	1.13843	1.04857	0.994472	0.990343	1.01466	1.09959	1.13071	1.028	0.975651	1.0081	0.984652	0.934409	0.92588	0.869763	0.823281	0.888877	0.947125	0.937881	0.948251	1.00146	1.0398	1.0224	0.99885	1.03462	1.11698	1.09585	0.982017	0.968674	1.07224	1.12066	1.08903	1.06598	1.0657
1.01678	0.97815	0.86329	0.814068	0.858145	0.876214	0.8668	0.926105	1.0179	1.04364	1.00489	0.957867	0.970258	1.02975	1.07722	1.15653	1.19716	1.13893	1.05476	0.998869	0.991979	1.01349	1.09944	1.12429	1.02266	0.980166	1.01219	0.986885	0.936626	0.923218	0.869047	0.829369	0.897727	0.948959	0.936411	0.949388	1.00608	1.04097	1.02001	0.99464	1.03202	1.11476	1.08554	0.967797	0.963672	1.07653	1.1226	1.08747	1.0655	1.06634
1.00884	0.983508	0.874832	0.823085	0.866291	0.88464	0.870261	0.9267	1.0217	1.04483	1.00454	0.963384	0.97673	1.02919	1.07402	1.15358	1.19603	1.1471	1.06861	1.00552	0.993046	1.00788	1.09204	1.12451	1.02787	0.984577	1.01331	0.994372	0.942903	0.924609	0.875377	0.834521	0.898317	0.950388	0.935726	0.946595	1.00402	1.0423	1.02035	0.992036	1.02259	1.1071	1.08505	0.964195	0.954436	1.07177	1.12504	1.08846	1.06695	1.06829
1.0025	0.97933	0.875705	0.832383	0.878588	0.891164	0.87453	0.937391	1.03279	1.04241	0.998073	0.968334	0.989114	1.0323	1.07512	1.1589	1.19159	1.14751	1.07521	1.00919	0.992668	1.00506	1.09276	1.1194	1.0253	0.990045	1.01542	0.996832	0.948046	0.924371	0.876132	0.84086	0.907554	0.950676	0.93191	0.946005	1.00732	1.04151	1.01621	0.98679	1.01925	1.10415	1.07404	0.951297	0.953688	1.07841	1.12449	1.08407	1.06799	1.07187
0.992143	0.981669	0.885693	0.839607	0.88564	0.900504	0.879737	0.938872	1.03728	1.04287	0.996374	0.974367	0.997517	1.0321	1.07149	1.1557	1.18842	1.15317	1.08948	1.01596	0.992897	0.998483	1.08581	1.12107	1.03205	0.99565	1.01442	1.00308	0.957426	0.928353	0.882672	0.845905	0.908872	0.951614	0.929058	0.941423	1.00369	1.04169	1.01571	0.984189	1.00945	1.09603	1.0736	0.948801	0.947142	1.07481	1.12508	1.08226	1.07019	1.07704
0.984765	0.976521	0.884941	0.847307	0.896178	0.906696	0.885011	0.951133	1.04739	1.03755	0.989359	0.981521	1.01018	1.03399	1.07317	1.16078	1.18192	1.15349	1.09497	1.01822	0.9907	0.994805	1.08807	1.11746	1.03237	1.00132	1.01407	1.00506	0.964243	0.929583	0.883811	0.851731	0.918303	0.949931	0.923149	0.93976	1.00619	1.03963	1.01085	0.97874	1.0066	1.09415	1.0626	0.937066	0.950315	1.08322	1.12148	1.07538	1.07317	1.0836
0.972472	0.976344	0.893994	0.85322	0.902461	0.917406	0.892283	0.953194	1.05198	1.03669	0.985611	0.987856	1.02074	1.03434	1.06925	1.15756	1.1769	1.1566	1.10987	1.02536	0.990469	0.986923	1.08098	1.12085	1.04168	1.0089	1.01055	1.00946	0.976568	0.93615	0.890494	0.85648	0.920259	0.950367	0.917866	0.933313	1.00107	1.03912	1.01024	0.976448	0.996296	1.08618	1.0628	0.934828	0.945378	1.08045	1.12015	1.07004	1.07587	1.09296
0.96071	0.97469	0.902428	0.858418	0.907527	0.926955	0.899589	0.954817	1.05557	1.03552	0.98101	0.993558	1.03191	1.03544	1.06508	1.15505	1.17153	1.15718	1.12347	1.03256	0.990706	0.979462	1.07338	1.1242	1.05137	1.01752	1.00648	1.01186	0.988978	0.94334	0.896647	0.860861	0.921679	0.950724	0.911972	0.926672	0.99546	1.03792	1.0099	0.974516	0.98686	1.07905	1.06392	0.933143	0.941179	1.07825	1.11806	1.06317	1.07762	1.1033
0.952313	0.969417	0.900918	0.865321	0.917424	0.934764	0.906863	0.968278	1.06331	1.02521	0.972377	1.00382	1.04561	1.03619	1.06741	1.15995	1.16221	1.15732	1.12848	1.03373	0.986825	0.974075	1.07706	1.12374	1.0573	1.02434	1.00177	1.01333	0.99918	0.94653	0.897823	0.865655	0.931358	0.946007	0.902733	0.923366	0.996783	1.03501	1.00531	0.969474	0.983982	1.07994	1.05413	0.921565	0.947704	1.08807	1.11	1.05172	1.08366	1.11565
0.941348	0.965913	0.907581	0.869621	0.922126	0.945166	0.916015	0.970042	1.06566	1.02211	0.965481	1.008	1.05717	1.0378	1.0638	1.15736	1.15631	1.15477	1.14078	1.04097	0.987453	0.966444	1.07011	1.12821	1.06853	1.0348	0.99594	1.01248	1.01253	0.955824	0.902641	0.868745	0.933326	0.945839	0.89527	0.916033	0.990362	1.03387	1.00542	0.969095	0.975648	1.07456	1.05602	0.919233	0.944268	1.08664	1.10671	1.04166	1.08437	1.12959
0.934537	0.962012	0.90546	0.876836	0.931737	0.952857	0.923177	0.983323	1.06954	1.00813	0.957257	1.02012	1.06912	1.03749	1.06735	1.16191	1.14583	1.15532	1.14353	1.04109	0.983058	0.961878	1.07593	1.12906	1.07711	1.04035	0.989021	1.01423	1.02316	0.958355	0.902514	0.872517	0.942389	0.938213	0.885745	0.913547	0.992002	1.03069	1.00169	0.965058	0.974753	1.07878	1.04645	0.90829	0.953298	1.0965	1.09531	1.02908	1.0928	1.14357
0.92495	0.957448	0.91178	0.881665	0.936756	0.963855	0.933361	0.984275	1.0695	1.0025	0.948089	1.02338	1.08152	1.03946	1.06347	1.15928	1.1391	1.14916	1.15455	1.04871	0.984793	0.954265	1.06868	1.13453	1.09022	1.05339	0.98178	1.01044	1.03757	0.969617	0.906162	0.874306	0.944063	0.937275	0.876938	0.905866	0.984839	1.02932	1.00256	0.966268	0.967319	1.07549	1.05011	0.90526	0.949858	1.09555	1.0907	1.01529	1.09174	1.16051
0.917699	0.952999	0.91791	0.887186	0.941806	0.973018	0.942582	0.984405	1.06784	0.99642	0.938698	1.02539	1.09381	1.04225	1.05919	1.15693	1.13331	1.14118	1.16346	1.0565	0.98755	0.947998	1.06117	1.13917	1.102	1.06689	0.975889	1.00502	1.05039	0.980813	0.909279	0.875675	0.944611	0.936308	0.86862	0.898897	0.977575	1.02726	1.0034	0.968105	0.96145	1.07352	1.055	0.902732	0.945946	1.09496	1.08654	1.00151	1.08812	1.17619
0.913941	0.951415	0.916332	0.89685	0.952423	0.98103	0.948482	0.995445	1.06527	0.977612	0.931041	1.03965	1.10337	1.04067	1.06321	1.16055	1.121	1.14103	1.16374	1.05612	0.983748	0.945044	1.06978	1.14188	1.11321	1.07084	0.9665	1.00749	1.062	0.982094	0.906834	0.878002	0.952229	0.92499	0.860074	0.898187	0.97967	1.02416	1.00129	0.966231	0.963633	1.08282	1.0461	0.89218	0.956959	1.10397	1.07111	0.987252	1.09857	1.19164
0.909215	0.946549	0.921918	0.903649	0.958611	0.990373	0.957549	0.993827	1.06025	0.969072	0.919987	1.0396	1.11469	1.04312	1.05881	1.15675	1.11471	1.12925	1.17043	1.0641	0.988466	0.940267	1.06281	1.14697	1.12484	1.08578	0.960611	0.999342	1.07428	0.994994	0.908355	0.877636	0.952367	0.923479	0.852278	0.892282	0.972379	1.02223	1.003	0.970492	0.959826	1.0827	1.05236	0.889443	0.952484	1.1029	1.06615	0.971124	1.09197	1.20766
0.907998	0.946832	0.921566	0.916039	0.969931	0.997615	0.961154	1.00204	1.05202	0.948261	0.914388	1.05537	1.12113	1.04084	1.06271	1.15856	1.10122	1.12904	1.16896	1.06394	0.98564	0.939868	1.07378	1.1502	1.13626	1.08671	0.950841	1.00356	1.08562	0.994307	0.904337	0.879851	0.958071	0.910067	0.846865	0.893734	0.974864	1.0193	1.00229	0.970345	0.965225	1.09456	1.04288	0.880726	0.964643	1.10966	1.04792	0.957983	1.10376	1.22159
0.906634	0.943329	0.927848	0.925562	0.977785	1.00508	0.967214	0.997382	1.04342	0.938228	0.903207	1.05398	1.13177	1.04385	1.05711	1.15369	1.09524	1.11465	1.17303	1.07216	0.992253	0.937535	1.06775	1.15482	1.14517	1.101	0.946809	0.994404	1.09564	1.00626	0.904978	0.878718	0.956353	0.908178	0.841418	0.890007	0.967794	1.0169	1.004	0.9762	0.964182	1.09689	1.05128	0.879079	0.958934	1.10809	1.04353	0.942403	1.09341	1.23432
0.906757	0.939733	0.932776	0.934328	0.985556	1.01127	0.97212	0.992253	1.03401	0.928698	0.892731	1.05061	1.13986	1.04623	1.05217	1.14728	1.08988	1.09977	1.17468	1.07938	0.999589	0.937256	1.06244	1.1587	1.1516	1.11378	0.944628	0.984747	1.10291	1.01843	0.905318	0.876998	0.954655	0.906937	0.837764	0.887761	0.961697	1.01462	1.00591	0.982672	0.964565	1.09847	1.05922	0.878743	0.95324	1.10561	1.03958	0.928446	1.08157	1.24346
0.908671	0.942075	0.934732	0.950456	0.997534	1.01609	0.970378	0.995012	1.01939	0.907553	0.890269	1.06743	1.14189	1.04336	1.05439	1.14616	1.07478	1.09898	1.17151	1.07916	0.998609	0.940623	1.07669	1.16183	1.16013	1.10969	0.935553	0.991353	1.11251	1.01418	0.899636	0.879439	0.957476	0.893154	0.838717	0.892566	0.964794	1.01252	1.00673	0.984942	0.973838	1.11236	1.04967	0.873039	0.965447	1.10888	1.01968	0.918298	1.09337	1.25268
[truncated: 66 more columns]

## Sheet: D08
2.13715	2.10002	2.06315	2.02647	1.98987	1.95354	1.9174	1.8814	1.8457	1.8102	1.77513	1.74037	1.70597	1.67188	1.63823	1.60496	1.57211	1.53976	1.5078	1.47632	1.44531	1.41487	1.38493	1.35538	1.32637	1.2978	1.26981	1.24222	1.21514	1.18845	1.16241	1.13681	1.11188	1.08757	1.06375	1.04055	1.01791	0.995863	0.974313	0.953336	0.932812	0.912856	0.893344	0.874344	0.855821	0.837713	0.820152	0.803097	0.786581	0.770465
1.87267	1.81223	1.75512	1.7012	1.65002	1.60171	1.55617	1.51329	1.47295	1.43517	1.39975	1.36657	1.33553	1.30655	1.27946	1.25421	1.23061	1.20848	1.18788	1.16868	1.15083	1.13428	1.11871	1.10424	1.0907	1.07818	1.06676	1.0563	1.047	1.03871	1.03109	1.02434	1.01804	1.01213	1.00665	1.00149	0.99664	0.992006	0.987703	0.983726	0.980114	0.97684	0.973938	0.971405	0.969283	0.967524	0.966019	0.964845	0.96387	0.963063
1.04232	1.03762	1.03336	1.0293	1.02552	1.02193	1.01866	1.01556	1.01264	1.01011	1.00782	1.00586	1.00416	1.00264	1.00133	1.00029	0.999243	0.998377	0.997482	0.996732	0.995977	0.995183	0.994454	0.993824	0.993362	0.992889	0.992656	0.992521	0.992518	0.992688	0.992867	0.993074	0.993486	0.993963	0.994432	0.995024	0.995647	0.996351	0.99718	0.998169	0.999234	1.00055	1.00186	1.0033	1.00508	1.00697	1.00912	1.01144	1.01389	1.01632
1.08423	1.08868	1.09263	1.09629	1.09979	1.10305	1.10584	1.10813	1.10966	1.11023	1.10987	1.10849	1.1063	1.10334	1.09965	1.09511	1.09016	1.08493	1.07942	1.0737	1.06785	1.06176	1.05582	1.04977	1.04368	1.03771	1.03182	1.02618	1.021	1.01618	1.0118	1.008	1.0045	1.00154	0.998931	0.996784	0.99489	0.993424	0.992228	0.99127	0.990415	0.989844	0.989321	0.989017	0.988819	0.988573	0.988328	0.98808	0.987642	0.987202
1.17073	1.17687	1.18236	1.187	1.19096	1.19387	1.19538	1.19543	1.19395	1.19109	1.18701	1.18164	1.17517	1.1678	1.15953	1.15053	1.14129	1.13121	1.12079	1.1097	1.09836	1.08692	1.0757	1.06466	1.05408	1.04427	1.03518	1.02686	1.01939	1.01267	1.00672	1.00153	0.997377	0.993853	0.991289	0.989459	0.988208	0.987421	0.987529	0.988072	0.988877	0.990003	0.991136	0.992263	0.993328	0.994462	0.99542	0.99609	0.996429	0.996275
1.22875	1.22769	1.2259	1.22275	1.2183	1.21196	1.20465	1.19616	1.18635	1.17632	1.16585	1.15486	1.14347	1.13123	1.11862	1.1053	1.09189	1.07842	1.06502	1.05213	1.03972	1.02854	1.0185	1.00968	1.00185	0.995304	0.989696	0.985217	0.98191	0.979764	0.978455	0.978787	0.98007	0.982149	0.985107	0.988236	0.991568	0.994942	0.99842	1.00195	1.00507	1.0084	1.01139	1.0142	1.01671	1.01902	1.02081	1.02212	1.02302	1.02365
1.16773	1.16811	1.16738	1.16459	1.16069	1.15566	1.14918	1.14216	1.13434	1.12661	1.11879	1.11117	1.10352	1.09547	1.08789	1.07973	1.07188	1.06433	1.05747	1.05157	1.0466	1.04226	1.03823	1.03466	1.03221	1.03002	1.02829	1.02673	1.02562	1.025	1.02415	1.02328	1.02246	1.02118	1.01956	1.01743	1.01466	1.01114	1.00725	1.00322	0.998414	0.993425	0.988022	0.982379	0.976347	0.97117	0.966436	0.961926	0.95782	0.953989
1.02896	1.03244	1.0344	1.03514	1.03452	1.0334	1.03177	1.03055	1.02954	1.02867	1.02795	1.02799	1.02823	1.02913	1.03053	1.032	1.03365	1.03536	1.03681	1.03811	1.03927	1.0408	1.04227	1.04323	1.04373	1.04397	1.0445	1.04446	1.0443	1.0439	1.04268	1.04081	1.03793	1.03452	1.03054	1.02562	1.02019	1.01387	1.0073	1.00046	0.993228	0.98543	0.977587	0.969699	0.96195	0.954594	0.94763	0.941222	0.935668	0.930952
0.979278	0.98271	0.98613	0.989623	0.993372	0.997063	1.0017	1.00661	1.01287	1.01968	1.02684	1.03376	1.04056	1.04668	1.0524	1.05743	1.06117	1.06334	1.06433	1.06392	1.06208	1.05889	1.05525	1.05074	1.04605	1.04085	1.03532	1.02998	1.02525	1.02092	1.01639	1.01212	1.00813	1.00507	1.00276	1.00102	0.99943	0.998369	0.997315	0.996512	0.995525	0.994703	0.993446	0.991385	0.988639	0.98522	0.980961	0.976737	0.972135	0.967964
1.03796	1.04247	1.04714	1.05216	1.05822	1.06479	1.07156	1.07871	1.08605	1.09401	1.10191	1.10947	1.11569	1.12078	1.12339	1.12381	1.12224	1.11899	1.1139	1.10726	1.10017	1.09165	1.08247	1.07311	1.06308	1.05332	1.04254	1.03163	1.02047	1.01012	0.999639	0.990142	0.982291	0.975604	0.971125	0.968751	0.968046	0.969369	0.972115	0.976476	0.981654	0.987439	0.993395	0.999397	1.00521	1.00993	1.0135	1.01655	1.0193	1.02055
1.08727	1.08976	1.09221	1.09562	1.1007	1.10685	1.11331	1.12071	1.12795	1.13618	1.1448	1.15298	1.15876	1.16272	1.16363	1.16141	1.15651	1.1498	1.14159	1.13194	1.12162	1.11126	1.10015	1.08885	1.07672	1.06438	1.05009	1.03556	1.01974	1.00428	0.988683	0.974574	0.961988	0.95185	0.94439	0.940373	0.939722	0.943083	0.949918	0.958303	0.969107	0.981472	0.99434	1.0072	1.02003	1.03124	1.04134	1.04941	1.05563	1.0601
1.11057	1.11111	1.11219	1.11429	1.1185	1.12486	1.13194	1.14003	1.14845	1.15788	1.16807	1.17724	1.18367	1.18657	1.18551	1.18108	1.17378	1.16495	1.15364	1.1417	1.12935	1.11732	1.10555	1.09255	1.07845	1.06296	1.04664	1.02918	1.01148	0.99334	0.9759	0.959464	0.946017	0.935331	0.928165	0.924928	0.92623	0.932232	0.942422	0.955671	0.97035	0.98664	1.0037	1.02048	1.03657	1.05053	1.06221	1.07067	1.07524	1.07727
1.14616	1.14685	1.14837	1.15135	1.15705	1.1648	1.17282	1.18233	1.19193	1.20127	1.2099	1.21689	1.22054	1.21961	1.21492	1.20655	1.19583	1.18291	1.16824	1.15243	1.13637	1.11973	1.10404	1.08718	1.06878	1.04814	1.02775	1.00729	0.988202	0.97072	0.956002	0.943335	0.933619	0.927169	0.923493	0.924394	0.929131	0.937904	0.949958	0.965242	0.981993	1.00012	1.01866	1.03625	1.05235	1.06561	1.07589	1.08263	1.08612	1.08607
1.19083	1.1959	1.20128	1.2085	1.21777	1.22853	1.23906	1.24796	1.25665	1.26428	1.26955	1.27073	1.26801	1.26104	1.25017	1.23606	1.21954	1.20182	1.18131	1.16088	1.13812	1.1155	1.09201	1.06799	1.04147	1.01476	0.990275	0.96855	0.952355	0.941574	0.935117	0.933688	0.935396	0.940848	0.947305	0.955255	0.964137	0.973706	0.983205	0.993799	1.00457	1.01649	1.02809	1.0393	1.05037	1.06037	1.06782	1.07293	1.0764	1.07772
1.23178	1.24357	1.25468	1.26644	1.27858	1.29063	1.30183	1.30997	1.31641	1.3199	1.31967	1.31476	1.30464	1.29061	1.27283	1.25374	1.23258	1.21012	1.18679	1.16082	1.13398	1.10604	1.07668	1.04541	1.01373	0.983096	0.955639	0.93531	0.924371	0.921371	0.92662	0.938439	0.953903	0.96988	0.985586	0.999689	1.00984	1.01649	1.01948	1.02065	1.02124	1.02177	1.02372	1.02737	1.0319	1.03701	1.04355	1.05024	1.05616	1.06158
1.27894	1.29248	1.30381	1.31329	1.32143	1.32905	1.33552	1.34046	1.34261	1.34371	1.34195	1.33513	1.32105	1.3021	1.28081	1.25816	1.23351	1.20803	1.18173	1.15503	1.12725	1.09813	1.067	1.03519	1.00008	0.966321	0.93836	0.919985	0.910995	0.913091	0.92583	0.945665	0.969225	0.992233	1.01271	1.02896	1.03875	1.04024	1.03607	1.02952	1.02218	1.01533	1.01016	1.00905	1.01235	1.01788	1.0266	1.0378	1.04909	1.06109
1.31008	1.31583	1.31703	1.31679	1.31349	1.31019	1.30882	1.30968	1.30976	1.31058	1.31119	1.30728	1.29667	1.27878	1.258	1.23245	1.20609	1.17814	1.15058	1.12459	1.09762	1.07059	1.0428	1.0129	0.981935	0.951785	0.927026	0.910528	0.903768	0.90696	0.921462	0.944369	0.969391	0.992157	1.01314	1.02943	1.03867	1.0386	1.03342	1.02604	1.01733	1.01031	1.00565	1.00628	1.01187	1.02067	1.03348	1.04845	1.06462	1.08039
1.29642	1.28928	1.27784	1.26291	1.24763	1.23277	1.22422	1.2201	1.22104	1.22428	1.22826	1.22969	1.22235	1.20748	1.18683	1.16317	1.1353	1.10668	1.07835	1.05211	1.02794	1.00469	0.982801	0.960517	0.936523	0.91484	0.899726	0.891974	0.890517	0.897603	0.915058	0.939076	0.963447	0.984467	1.00207	1.01673	1.0236	1.0241	1.02137	1.01676	1.01433	1.01295	1.01538	1.02201	1.03113	1.04369	1.05855	1.07634	1.09318	1.10857
1.24783	1.22966	1.20576	1.1825	1.15783	1.13661	1.11999	1.11184	1.1102	1.11352	1.11886	1.1223	1.11942	1.10944	1.09275	1.07188	1.04686	1.0192	0.992213	0.966858	0.945359	0.92684	0.910564	0.895465	0.882283	0.871545	0.865952	0.866956	0.873354	0.885801	0.905751	0.930295	0.953009	0.972297	0.98849	1.00053	1.00747	1.00998	1.01063	1.01261	1.01628	1.0234	1.03282	1.04505	1.05899	1.07437	1.09091	1.1057	1.12046	1.13371
1.21155	1.18788	1.16078	1.13434	1.10797	1.08318	1.06284	1.0487	1.04122	1.03851	1.03895	1.0398	1.03836	1.03247	1.0219	1.00684	0.987116	0.96228	0.937326	0.913076	0.892591	0.875066	0.861088	0.849458	0.841855	0.838826	0.840827	0.848109	0.858855	0.873226	0.895185	0.920654	0.943647	0.961647	0.97778	0.99108	1.00075	1.00645	1.01141	1.01688	1.02311	1.0332	1.0475	1.06331	1.0799	1.09673	1.11288	1.12663	1.1368	1.14387
1.20467	1.18232	1.15809	1.13411	1.11135	1.08732	1.06456	1.04572	1.03042	1.01773	1.00938	1.00476	1.0017	0.998425	0.994094	0.985722	0.971165	0.951283	0.928071	0.903246	0.879944	0.860935	0.844337	0.832471	0.826204	0.82436	0.828695	0.838283	0.850297	0.864815	0.885887	0.910238	0.932974	0.952672	0.972743	0.990131	1.0043	1.01369	1.01987	1.02581	1.03319	1.04418	1.05871	1.07516	1.09153	1.10876	1.12305	1.1325	1.1375	1.13965
1.21889	1.19983	1.17967	1.16262	1.14729	1.12758	1.10618	1.08458	1.06335	1.04307	1.02706	1.01604	1.00909	1.00688	1.0066	1.00238	0.992078	0.975338	0.95238	0.926747	0.899946	0.876212	0.855781	0.841017	0.833467	0.83232	0.835228	0.843447	0.853018	0.864877	0.881967	0.902266	0.923267	0.947145	0.970357	0.991732	1.00912	1.02221	1.02924	1.03331	1.03985	1.05064	1.06537	1.08108	1.09914	1.11375	1.12414	1.12717	1.12317	1.11955
1.23246	1.21472	1.19745	1.18427	1.17406	1.15935	1.14044	1.12073	1.09706	1.07482	1.05602	1.04128	1.03215	1.03025	1.03172	1.03025	1.0222	1.00798	0.985103	0.95657	0.927636	0.900542	0.876295	0.860895	0.853257	0.85266	0.856009	0.861198	0.867097	0.873621	0.883561	0.899572	0.915725	0.937076	0.96234	0.986194	1.00683	1.0224	1.0318	1.03531	1.04149	1.05248	1.06827	1.08655	1.10352	1.1164	1.12266	1.11978	1.1094	1.09838
1.23202	1.21397	1.19437	1.18037	1.16993	1.15421	1.13722	1.11891	1.09924	1.07772	1.05946	1.04558	1.03793	1.03962	1.04493	1.04702	1.04322	1.03293	1.01066	0.980984	0.947238	0.916224	0.889533	0.873173	0.86825	0.870948	0.876963	0.884542	0.8902	0.891305	0.893393	0.90032	0.909085	0.923928	0.946512	0.970582	0.993686	1.01329	1.02618	1.03367	1.04096	1.05309	1.06809	1.0864	1.10422	1.11693	1.12217	1.11718	1.10381	1.08855
1.21001	1.19196	1.16942	1.15019	1.1321	1.11241	1.09067	1.07187	1.05388	1.03488	1.02122	1.01338	1.01218	1.02091	1.03529	1.04643	1.0506	1.04385	1.02327	0.990541	0.952481	0.912987	0.882617	0.865421	0.863141	0.872421	0.887012	0.90149	0.911432	0.914816	0.91324	0.911813	0.911337	0.919351	0.935043	0.956892	0.980626	1.00482	1.02294	1.03261	1.0432	1.05471	1.06511	1.07998	1.0953	1.10772	1.11354	1.10997	1.09867	1.08479
1.17724	1.1573	1.13247	1.10538	1.07901	1.05084	1.02389	1.0031	0.983726	0.96793	0.960214	0.957919	0.965698	0.985318	1.01352	1.03756	1.05266	1.05423	1.03564	0.999667	0.954649	0.90671	0.868764	0.848725	0.847215	0.862593	0.886562	0.911468	0.932053	0.941495	0.942163	0.93663	0.929302	0.928015	0.938006	0.953291	0.974898	1.00218	1.02374	1.03709	1.04738	1.05373	1.05701	1.06469	1.07395	1.08333	1.09123	1.09192	1.08691	1.08019
1.13986	1.12018	1.08913	1.05517	1.02168	0.987972	0.957272	0.934358	0.915275	0.899717	0.894963	0.897672	0.913128	0.945778	0.987461	1.02646	1.05795	1.07123	1.05932	1.02292	0.970227	0.91353	0.866284	0.839604	0.836556	0.853593	0.885758	0.921634	0.953931	0.973446	0.979344	0.974933	0.962006	0.95063	0.951792	0.961813	0.981535	1.0095	1.03247	1.04662	1.05109	1.04731	1.04036	1.03627	1.03748	1.04399	1.05268	1.05974	1.06421	1.06627
1.1082	1.08852	1.05435	1.01705	0.979296	0.942658	0.912059	0.889104	0.870559	0.856543	0.849815	0.854254	0.873655	0.912957	0.963825	1.01621	1.06366	1.0927	1.09228	1.06142	1.00853	0.944639	0.889208	0.853122	0.843586	0.857455	0.890871	0.933228	0.975132	1.00314	1.01473	1.01034	0.994414	0.97909	0.97225	0.979271	0.997141	1.02399	1.04665	1.0557	1.05242	1.03741	1.01721	1.00248	0.997501	0.999484	1.00978	1.02233	1.03407	1.04566
1.08486	1.06234	1.02631	0.984835	0.945421	0.909556	0.882153	0.863508	0.846751	0.834084	0.826673	0.830264	0.849225	0.887562	0.942798	1.006	1.06882	1.11555	1.13175	1.11438	1.06771	1.00031	0.937961	0.892796	0.871507	0.879329	0.908087	0.951394	0.995178	1.02913	1.04429	1.04017	1.02334	1.00532	0.996535	1.00065	1.01973	1.04582	1.06379	1.06416	1.05074	1.02197	0.989045	0.965451	0.955047	0.954222	0.964644	0.980653	0.999755	1.01925
1.07611	1.04994	1.01049	0.966673	0.926105	0.893043	0.868517	0.855591	0.844229	0.833973	0.827953	0.828312	0.841107	0.872413	0.923789	0.99049	1.06362	1.12735	1.16586	1.16914	1.13564	1.07276	1.0046	0.948776	0.914976	0.910494	0.931048	0.968287	1.00903	1.04352	1.06136	1.05791	1.04138	1.0224	1.01558	1.02116	1.04062	1.06629	1.0798	1.07287	1.04954	1.00942	0.966766	0.936776	0.921247	0.918225	0.927183	0.943847	0.968116	0.996549
1.08159	1.05215	1.00533	0.958624	0.917249	0.884969	0.865726	0.858095	0.854688	0.851533	0.846674	0.843353	0.846665	0.867007	0.906417	0.969462	1.04783	1.12832	1.19126	1.21904	1.20313	1.15013	1.07946	1.01273	0.966743	0.948718	0.958516	0.985981	1.02022	1.05023	1.0669	1.06385	1.0472	1.02938	1.02455	1.03535	1.05792	1.08395	1.09417	1.08109	1.04849	0.999077	0.950212	0.915913	0.898037	0.89218	0.898182	0.914333	0.942127	0.979569
1.10497	1.06631	1.01042	0.958414	0.915945	0.884835	0.872432	0.871481	0.877921	0.883816	0.880735	0.87209	0.863126	0.866581	0.890471	0.94579	1.02801	1.12558	1.2135	1.26712	1.27042	1.22615	1.15214	1.07382	1.01562	0.986921	0.986529	1.00467	1.03062	1.05262	1.06302	1.05635	1.03827	1.02353	1.02362	1.04305	1.07301	1.09951	1.10698	1.08623	1.04345	0.988338	0.937377	0.902766	0.88517	0.87779	0.880222	0.895501	0.926314	0.971772
1.14862	1.09953	1.03533	0.976086	0.929283	0.898271	0.887267	0.89352	0.908824	0.923708	0.923065	0.906947	0.883266	0.865266	0.871474	0.915909	1.00134	1.11408	1.22631	1.30713	1.33328	1.29653	1.21838	1.12862	1.05576	1.01618	1.00426	1.01567	1.03344	1.04952	1.05348	1.04111	1.02089	1.00809	1.01417	1.04093	1.07893	1.10939	1.11715	1.09338	1.04677	0.988691	0.937892	0.904295	0.885559	0.875626	0.873178	0.884987	0.91633	0.967417
1.21117	1.1553	1.08149	1.01302	0.957917	0.92228	0.909141	0.919811	0.943374	0.96729	0.970353	0.948436	0.909556	0.871305	0.857478	0.88851	0.972533	1.09538	1.22863	1.33747	1.38992	1.36503	1.28293	1.1806	1.09072	1.03715	1.01468	1.01825	1.03039	1.04181	1.04187	1.02464	1.00155	0.987761	0.997277	1.02859	1.07478	1.11362	1.12642	1.10593	1.06088	1.00138	0.950655	0.917369	0.897138	0.882825	0.873022	0.878893	0.907748	0.960531
1.28651	1.22204	1.13749	1.05895	0.995104	0.952917	0.939226	0.953909	0.9852	1.01546	1.02054	0.992717	0.940245	0.888342	0.861634	0.887856	0.972599	1.10276	1.24877	1.37554	1.4411	1.42115	1.33113	1.21242	1.10848	1.04275	1.01637	1.01378	1.02402	1.03178	1.02827	1.00585	0.97975	0.966316	0.97876	1.01549	1.06778	1.11544	1.13484	1.11846	1.07522	1.01708	0.967672	0.937201	0.914746	0.895606	0.877697	0.87859	0.905585	0.959838
1.36131	1.29103	1.19641	1.10823	1.03612	0.987567	0.973157	0.990281	1.0274	1.0621	1.06693	1.03453	0.975047	0.917282	0.88871	0.916126	1.00104	1.13141	1.28091	1.41235	1.48036	1.46082	1.36212	1.22844	1.1122	1.03835	1.00871	1.00353	1.01359	1.02123	1.01527	0.991055	0.962322	0.950119	0.96264	1.0027	1.05796	1.11235	1.14015	1.12994	1.08969	1.03555	0.988175	0.958898	0.933479	0.90892	0.885007	0.88214	0.907043	0.963068
1.44371	1.3762	1.27473	1.1755	1.09267	1.03447	1.0142	1.02892	1.06908	1.10948	1.11697	1.08617	1.02752	0.969575	0.942691	0.967645	1.04505	1.16274	1.30422	1.43338	1.50882	1.49795	1.39936	1.25619	1.12385	1.03796	0.997697	0.988848	0.997745	1.00774	1.00395	0.981813	0.951769	0.936812	0.944526	0.981887	1.03885	1.09945	1.13979	1.14131	1.10866	1.0588	1.01397	0.984155	0.957776	0.928532	0.898971	0.8903	0.90916	0.961494
1.51293	1.45218	1.34925	1.24207	1.14938	1.08374	1.05782	1.06938	1.10935	1.15243	1.16234	1.13433	1.08004	1.02824	1.00784	1.03468	1.10435	1.20396	1.32688	1.44595	1.52594	1.52265	1.42726	1.28028	1.13678	1.04094	0.990112	0.975693	0.982703	0.993409	0.992274	0.972329	0.943541	0.925376	0.929062	0.96238	1.0208	1.08475	1.1337	1.1446	1.11832	1.07156	1.0314	1.0043	0.979985	0.95015	0.91779	0.905126	0.919518	0.966599
1.57031	1.52026	1.42214	1.31067	1.20958	1.13686	1.10425	1.11221	1.14897	1.19142	1.20316	1.1782	1.12993	1.08764	1.07612	1.10627	1.16654	1.24351	1.3408	1.44811	1.53361	1.54037	1.4526	1.30582	1.15726	1.05121	0.989909	0.966873	0.969392	0.978111	0.978499	0.960393	0.933684	0.912991	0.913211	0.943449	1.00204	1.06894	1.12249	1.1392	1.11658	1.07332	1.03865	1.01839	1.00012	0.975688	0.943988	0.928393	0.938314	0.980367
1.61244	1.57386	1.48385	1.37158	1.26567	1.18801	1.15169	1.15824	1.19072	1.22724	1.235	1.21097	1.16917	1.14009	1.14219	1.17774	1.2262	1.27683	1.34795	1.44757	1.53707	1.55011	1.46714	1.32158	1.17524	1.06298	0.9948	0.963217	0.958105	0.961573	0.959804	0.942553	0.91728	0.896488	0.896037	0.928384	0.988706	1.05909	1.11015	1.12407	1.0979	1.05849	1.03215	1.02565	1.01941	1.00459	0.977229	0.961418	0.968414	1.00964
1.63489	1.62032	1.5498	1.44312	1.33136	1.24251	1.19523	1.19136	1.21492	1.24372	1.25133	1.23259	1.19862	1.17723	1.18474	1.21834	1.2524	1.27821	1.32408	1.41607	1.51867	1.55793	1.4987	1.36478	1.21874	1.09765	1.01729	0.969845	0.950561	0.945687	0.941468	0.927281	0.903611	0.881717	0.876758	0.906133	0.96587	1.03955	1.0915	1.10494	1.07785	1.03972	1.01891	1.02662	1.03891	1.03848	1.0176	0.998744	0.998241	1.03178
1.63648	1.64324	1.59213	1.49516	1.38213	1.28581	1.23192	1.21819	1.2308	1.24693	1.24803	1.2316	1.2055	1.19416	1.20889	1.2409	1.25895	1.26161	1.29157	1.38132	1.49638	1.55553	1.51268	1.38982	1.24773	1.12783	1.04113	0.979763	0.945727	0.930662	0.921295	0.908317	0.886573	0.865072	0.858344	0.888207	0.951351	1.02704	1.0757	1.0804	1.0476	1.00966	0.998307	1.0238	1.05783	1.07289	1.05868	1.03802	1.03312	1.06041
1.61901	1.64284	1.60966	1.52535	1.41536	1.31505	1.25544	1.23151	1.23111	1.23335	1.22628	1.21072	1.19181	1.18978	1.21037	1.23906	1.24142	1.22651	1.25046	1.34221	1.47034	1.54423	1.51217	1.39945	1.26384	1.15077	1.06187	0.989823	0.943516	0.918978	0.905324	0.892771	0.873338	0.851946	0.84431	0.87495	0.942266	1.01831	1.06274	1.05724	1.01814	0.981034	0.980211	1.02113	1.07361	1.10281	1.09309	1.06997	1.06175	1.08292
1.58419	1.62051	1.60507	1.53629	1.43375	1.3331	1.26699	1.233	1.21799	1.20508	1.18942	1.17391	1.16161	1.16841	1.19445	1.21795	1.20606	1.17907	1.20214	1.30023	1.43868	1.5208	1.49596	1.39277	1.26759	1.16449	1.07717	0.998497	0.943195	0.910855	0.894793	0.882451	0.865152	0.843139	0.834763	0.866996	0.937841	1.01265	1.05116	1.03725	0.992042	0.957891	0.967276	1.02079	1.08675	1.12658	1.1196	1.09304	1.08138	1.09833
1.52451	1.56976	1.5791	1.53591	1.44972	1.35001	1.27342	1.22704	1.19537	1.16603	1.14045	1.12299	1.11568	1.1292	1.16007	1.18101	1.16174	1.1256	1.14249	1.24029	1.38306	1.47574	1.46645	1.37755	1.26691	1.17512	1.09402	1.01252	0.950148	0.91106	0.892235	0.880369	0.865112	0.841753	0.829899	0.859208	0.929056	1.0034	1.03956	1.02435	0.976697	0.943416	0.956125	1.01503	1.08963	1.13972	1.13786	1.10849	1.09014	1.10221
1.46027	1.50663	1.53275	1.51156	1.44304	1.34794	1.26681	1.21155	1.16591	1.12217	1.08769	1.06792	1.06582	1.08829	1.12428	1.14075	1.11416	1.0761	1.09683	1.20009	1.33813	1.42348	1.41527	1.33324	1.23892	1.16305	1.0919	1.01458	0.954328	0.916136	0.896693	0.884134	0.868983	0.844621	0.832896	0.864488	0.934313	1.00462	1.03202	1.0132	0.96526	0.937604	0.95686	1.02026	1.09552	1.14415	1.14072	1.10808	1.08756	1.10054
1.38351	1.42604	1.47086	1.47976	1.43737	1.34976	1.26231	1.197	1.13907	1.08235	1.03938	1.01466	1.01417	1.04329	1.08453	1.1014	1.07417	1.03605	1.05322	1.14953	1.27579	1.35527	1.35484	1.2842	1.20527	1.14569	1.08814	1.01955	0.965369	0.931135	0.909803	0.89451	0.879214	0.855134	0.841144	0.870244	0.93572	1.00273	1.02671	1.00947	0.965686	0.940481	0.959093	1.01925	1.08972	1.13639	1.13497	1.10077	1.0763	1.08903
1.29944	1.33759	1.3993	1.43829	1.42126	1.34112	1.24937	1.17429	1.10714	1.04163	0.992308	0.964076	0.966655	1.00418	1.05044	1.06594	1.03605	1.00318	1.02454	1.11155	1.21614	1.27823	1.27625	1.21553	1.15373	1.11258	1.06992	1.0152	0.976165	0.951756	0.928574	0.90841	0.891425	0.868166	0.856586	0.886471	0.947929	1.00747	1.02509	1.00741	0.970135	0.950746	0.970284	1.02484	1.08401	1.12192	1.11719	1.08082	1.05684	1.07284
1.22038	1.24826	1.32442	1.3965	1.41029	1.34242	1.24512	1.15939	1.0865	1.01701	0.962582	0.929157	0.929585	0.970875	1.02316	1.04204	1.01371	0.984511	1.0038	1.07041	1.15023	1.19905	1.20118	1.15483	1.10611	1.07921	1.05102	1.01245	0.990369	0.977772	0.952721	0.925601	0.905541	0.884377	0.873563	0.900162	0.955984	1.00994	1.02743	1.01343	0.983838	0.965705	0.979595	1.02282	1.06916	1.10064	1.09639	1.05988	1.03412	1.05073
1.14355	1.15694	1.24575	1.35151	1.39901	1.34704	1.24423	1.14686	1.07048	1.00193	0.945523	0.90686	0.902412	0.944984	1.00366	1.02667	1.00034	0.975665	0.991924	1.03443	1.08307	1.1162	1.12304	1.09319	1.05669	1.04022	1.02599	1.00539	1.00487	1.00728	0.982241	0.945631	0.919926	0.901017	0.892988	0.916216	0.966108	1.01459	1.03347	1.02578	1.00429	0.986281	0.990841	1.01927	1.05079	1.0752	1.07122	1.0352	1.007	1.02356
1.07439	1.08592	1.19189	1.3234	1.39088	1.34433	1.23465	1.12929	1.05353	0.991044	0.937854	0.897546	0.891545	0.937852	0.999733	1.01917	0.992007	0.973911	0.990203	1.00935	1.02812	1.04598	1.05489	1.03834	1.01297	1.00397	0.998223	0.995346	1.01887	1.03398	1.00656	0.960289	0.929053	0.913335	0.910594	0.935033	0.981577	1.02488	1.04262	1.04113	1.02644	1.0073	1.00293	1.01689	1.03422	1.05114	1.04435	1.00686	0.979786	0.999773
1.01887	1.01929	1.13511	1.29067	1.3847	1.35312	1.23944	1.12442	1.04899	0.995381	0.947548	0.903762	0.890309	0.93321	0.997844	1.01806	0.991911	0.976619	0.987784	0.986073	0.977544	0.98243	0.99801	0.996479	0.9794	0.972278	0.971809	0.983266	1.02839	1.05984	1.03371	0.976978	0.937637	0.923625	0.924933	0.948545	0.991797	1.03394	1.05504	1.0627	1.05556	1.03227	1.01369	1.01054	1.01441	1.02625	1.02126	0.984052	0.953128	0.971903
0.971441	0.961476	1.08484	1.26017	1.37846	1.36351	1.24873	1.12502	1.05005	1.00812	0.969395	0.923334	0.900055	0.93589	1.00014	1.01997	0.993642	0.979691	0.9855	0.966966	0.934817	0.927202	0.950183	0.963101	0.953597	0.944726	0.944664	0.967369	1.03283	1.08266	1.05997	0.992075	0.942943	0.929764	0.936577	0.96106	1.00189	1.04575	1.07163	1.08949	1.09091	1.06199	1.02633	1.00375	0.993475	1.0009	0.999453	0.962934	0.926543	0.942226
0.936454	0.921089	1.04954	1.23706	1.37219	1.37155	1.25828	1.12861	1.0553	1.02539	0.996877	0.950276	0.91758	0.94345	1.00416	1.02196	0.993318	0.979811	0.981845	0.952303	0.904537	0.887924	0.917449	0.942136	0.938511	0.926033	0.92222	0.951027	1.03201	1.09812	1.07917	1.00195	0.943817	0.930861	0.943666	0.971107	1.01181	1.05887	1.09003	1.11736	1.12688	1.09254	1.03889	0.997104	0.973944	0.978988	0.981809	0.946227	0.904657	0.915832
0.909621	0.891642	1.02276	1.21655	1.36358	1.37741	1.26951	1.13643	1.06493	1.04734	1.0307	0.985492	0.941928	0.953419	1.00709	1.02186	0.98891	0.974266	0.974379	0.938887	0.882126	0.859427	0.894867	0.930172	0.931596	0.913985	0.90301	0.933017	1.02518	1.1069	1.09311	1.00758	0.940323	0.927523	0.947843	0.979905	1.02216	1.07375	1.11135	1.14801	1.16653	1.12737	1.05359	0.990051	0.953923	0.958185	0.966706	0.933275	0.885981	0.89003
0.89193	0.876174	1.00909	1.20282	1.35396	1.3783	1.27794	1.14506	1.07596	1.06903	1.06363	1.02121	0.967227	0.962956	1.0073	1.01789	0.979567	0.96266	0.962861	0.926476	0.868065	0.843759	0.883916	0.927171	0.932092	0.909277	0.890106	0.917447	1.01519	1.10806	1.0985	1.00668	0.93243	0.921188	0.949917	0.987351	1.03209	1.08818	1.13219	1.17688	1.2036	1.16066	1.06761	0.982851	0.935807	0.941299	0.955996	0.925345	0.873111	0.869121
0.881227	0.870811	1.00456	1.19287	1.34208	1.37446	1.28377	1.15408	1.08761	1.08998	1.09567	1.05714	0.992584	0.970701	1.00393	1.00975	0.965458	0.944912	0.946738	0.91387	0.859281	0.83675	0.880423	0.93012	0.937824	0.910239	0.882438	0.903871	1.00233	1.10256	1.09652	1.00019	0.92086	0.913006	0.951094	0.994274	1.0416	1.10169	1.15235	1.20459	1.23933	1.19363	1.08159	0.975248	0.918627	0.926994	0.948882	0.922048	0.865238	0.851772
0.87725	0.874128	1.0072	1.18463	1.32622	1.36509	1.28658	1.16311	1.09922	1.10971	1.12709	1.09378	1.01816	0.976015	0.996292	0.997258	0.946628	0.920436	0.924911	0.900353	0.854213	0.835869	0.881648	0.936995	0.947828	0.916597	0.879879	0.891977	0.985923	1.08992	1.08721	0.988374	0.905923	0.903454	0.952007	1.00113	1.05014	1.11338	1.17145	1.23159	1.27482	1.22771	1.0967	0.967541	0.901706	0.914309	0.945275	0.923944	0.862547	0.837221
0.879001	0.885274	1.01721	1.18039	1.30954	1.35079	1.28357	1.16839	1.10802	1.12521	1.15305	1.12463	1.03899	0.978077	0.986203	0.982678	0.926324	0.893754	0.900836	0.887077	0.851531	0.838652	0.885576	0.945036	0.958992	0.925876	0.881794	0.884145	0.970256	1.07345	1.07187	0.9724	0.890098	0.895091	0.95374	1.00777	1.05663	1.12151	1.18689	1.25488	1.30545	1.25683	1.10922	0.959903	0.886993	0.905113	0.945712	0.92997	0.864304	0.827062
0.886287	0.90271	1.03208	1.17775	1.29066	1.3314	1.27509	1.17016	1.11419	1.1372	1.17505	1.15153	1.05648	0.977527	0.974129	0.967008	0.905309	0.865259	0.874611	0.873965	0.85013	0.842523	0.889661	0.9524	0.970359	0.937226	0.887096	0.879068	0.954354	1.05343	1.05192	0.953575	0.874221	0.887976	0.956327	1.01417	1.06063	1.12572	1.19897	1.27558	1.33312	1.28299	1.12064	0.952879	0.873908	0.89854	0.949721	0.939961	0.869638	0.819658
0.899965	0.926498	1.05082	1.17515	1.26771	1.30518	1.26014	1.16808	1.11758	1.14568	1.19358	1.1758	1.07214	0.975193	0.960348	0.950967	0.884173	0.834907	0.845843	0.86068	0.849417	0.845643	0.89178	0.95751	0.981248	0.950325	0.895602	0.876088	0.937167	1.02919	1.02772	0.932586	0.858877	0.88186	0.959459	1.01999	1.06133	1.12489	1.20711	1.29408	1.35904	1.30814	1.13299	0.947569	0.862334	0.894205	0.957285	0.954383	0.878608	0.814251
0.917472	0.953948	1.07172	1.17345	1.24448	1.27554	1.23941	1.16135	1.11792	1.15051	1.20666	1.19358	1.08323	0.97156	0.947895	0.936989	0.865611	0.807718	0.819804	0.849057	0.849022	0.846729	0.890968	0.959562	0.989302	0.961782	0.904663	0.875275	0.922627	1.00549	1.00253	0.912124	0.846593	0.878444	0.9634	1.02505	1.05906	1.11988	1.2112	1.30946	1.38045	1.32822	1.14271	0.943476	0.85384	0.893599	0.967361	0.969947	0.888137	0.81063
0.940851	0.986399	1.09466	1.17084	1.21707	1.23869	1.21171	1.14976	1.11532	1.15196	1.21596	1.20856	1.09291	0.968443	0.936464	0.925501	0.849748	0.781542	0.794135	0.838235	0.848231	0.844571	0.885716	0.9573	0.994832	0.972603	0.914846	0.875966	0.907913	0.979791	0.975689	0.891953	0.836878	0.876596	0.967073	1.02806	1.05293	1.10938	1.21108	1.3223	1.40023	1.34766	1.1542	0.942127	0.848008	0.895408	0.98013	0.987908	0.899178	0.808123
0.966699	1.02041	1.11756	1.16804	1.18951	1.19997	1.18042	1.13479	1.11065	1.15125	1.22139	1.21865	1.0993	0.966266	0.928534	0.917885	0.837791	0.760121	0.773405	0.830176	0.847002	0.839348	0.876942	0.951856	0.997129	0.980356	0.923561	0.877499	0.896183	0.956621	0.950543	0.874393	0.831238	0.877334	0.970687	1.02902	1.04429	1.09645	1.20846	1.33288	1.41648	1.36316	1.16375	0.942106	0.845434	0.900223	0.993925	1.00431	0.908177	0.806119
0.991994	1.04755	1.1335	1.16362	1.15984	1.15826	1.14675	1.11931	1.10277	1.14101	1.21711	1.23036	1.11967	0.975437	0.923908	0.916799	0.839777	0.746825	0.750247	0.817938	0.8455	0.831132	0.857203	0.934531	0.993631	0.988788	0.936907	0.881783	0.881822	0.930707	0.92996	0.865316	0.82846	0.870883	0.964025	1.02502	1.03154	1.07145	1.18902	1.3285	1.42563	1.38912	1.19685	0.962454	0.846658	0.896403	0.999701	1.02329	0.928157	0.81129
1.02341	1.08729	1.15926	1.16131	1.1299	1.11269	1.10581	1.09675	1.09374	1.13574	1.21612	1.23514	1.126	0.978955	0.923398	0.916542	0.836373	0.733312	0.735349	0.812551	0.843188	0.819995	0.839414	0.921252	0.989529	0.991694	0.943588	0.885035	0.874447	0.910145	0.905608	0.851697	0.829391	0.874844	0.96536	1.02192	1.01816	1.05227	1.17972	1.33464	1.43783	1.40303	1.20915	0.968464	0.849309	0.904076	1.01364	1.03692	0.935056	0.810704
1.05513	1.12637	1.18325	1.158	1.10158	1.06951	1.06642	1.07445	1.08424	1.12995	1.21387	1.23738	1.1311	0.984201	0.926645	0.919517	0.836019	0.7242	0.725705	0.810161	0.840163	0.806828	0.820372	0.907807	0.98418	0.992345	0.947597	0.887813	0.869393	0.893214	0.884324	0.84222	0.834161	0.88065	0.965994	1.01736	1.0041	1.03382	1.17165	1.34028	1.44778	1.41383	1.21893	0.974354	0.853651	0.913156	1.0261	1.04594	0.937786	0.809955
1.08828	1.16568	1.20588	1.15396	1.07331	1.02719	1.02797	1.05198	1.07373	1.123	1.21021	1.2386	1.13674	0.992507	0.933571	0.925683	0.838567	0.718521	0.719802	0.809811	0.836181	0.791419	0.799724	0.893891	0.978064	0.991348	0.950222	0.890518	0.866033	0.878279	0.865565	0.836432	0.842153	0.887287	0.965379	1.0105	0.98901	1.01618	1.16361	1.34529	1.45621	1.42306	1.22848	0.981108	0.859208	0.922484	1.03716	1.05092	0.937133	0.809296
1.11368	1.1993	1.23039	1.15942	1.05373	0.987436	0.985381	1.02395	1.05767	1.10516	1.19465	1.24038	1.15811	1.01582	0.945074	0.936951	0.857801	0.725011	0.709344	0.801773	0.833713	0.778266	0.771041	0.86715	0.964716	0.989504	0.956709	0.898121	0.8642	0.864532	0.850544	0.833747	0.850566	0.889236	0.955306	1.00099	0.975652	0.988328	1.13461	1.33102	1.45658	1.44143	1.26281	1.01132	0.868192	0.919471	1.03654	1.05685	0.947835	0.817214
1.14647	1.23781	1.25189	1.15637	1.03042	0.951445	0.951107	1.00181	1.04482	1.0951	1.18796	1.2393	1.16474	1.02844	0.957015	0.947319	0.865405	0.725893	0.709488	0.804527	0.828502	0.760811	0.750928	0.855569	0.959117	0.986378	0.95661	0.900794	0.864152	0.854923	0.837252	0.833854	0.863727	0.898173	0.953396	0.992487	0.961787	0.973251	1.12805	1.33451	1.46225	1.44661	1.26992	1.01771	0.874047	0.928175	1.04268	1.05353	0.940263	0.816777
1.18061	1.27649	1.27264	1.15355	1.00885	0.91785	0.918667	0.979392	1.02978	1.0823	1.17902	1.23766	1.17326	1.04409	0.971366	0.959611	0.875342	0.729645	0.712066	0.807993	0.822328	0.742289	0.731308	0.845955	0.954371	0.982709	0.956097	0.90407	0.865311	0.846538	0.826612	0.837812	0.879635	0.907652	0.950473	0.982786	0.948166	0.959471	1.12183	1.3367	1.46642	1.44993	1.27683	1.02455	0.879736	0.935377	1.04578	1.04569	0.92975	0.817499
1.19831	1.30526	1.29722	1.16542	1.00432	0.896043	0.887659	0.952644	1.01064	1.06081	1.15846	1.23317	1.19096	1.06987	0.987844	0.973093	0.89835	0.74562	0.710613	0.803844	0.821101	0.732343	0.709701	0.827055	0.945134	0.978865	0.958825	0.911512	0.869669	0.842821	0.82026	0.839752	0.892041	0.915001	0.943177	0.973708	0.940788	0.941104	1.09701	1.31998	1.4618	1.45839	1.30167	1.05117	0.887898	0.930204	1.03881	1.04092	0.929358	0.82333
1.22825	1.33725	1.31219	1.16185	0.989298	0.873852	0.865387	0.934745	0.994852	1.04595	1.14762	1.22922	1.1972	1.08357	1.00101	0.984754	0.907895	0.751694	0.717362	0.809394	0.814414	0.715648	0.698098	0.826954	0.945591	0.976046	0.957776	0.914773	0.872504	0.83852	0.815807	0.848241	0.909207	0.924556	0.941474	0.965575	0.931375	0.934301	1.09651	1.32317	1.4636	1.45616	1.30109	1.0517	0.890538	0.935521	1.03712	1.02711	0.913313	0.823819
1.24045	1.36257	1.33651	1.17683	0.993179	0.863113	0.841835	0.908643	0.972867	1.02054	1.12174	1.21863	1.21076	1.10875	1.01844	0.997816	0.931621	0.772446	0.720663	0.807166	0.814888	0.709247	0.682466	0.814782	0.941379	0.973205	0.95999	0.922826	0.880026	0.83937	0.813698	0.852133	0.922759	0.934776	0.937426	0.957892	0.927739	0.922465	1.07469	1.30485	1.4551	1.45858	1.31899	1.07545	0.897852	0.928358	1.02652	1.01802	0.907155	0.827342
1.26624	1.38838	1.34659	1.1721	0.983412	0.850234	0.828013	0.893891	0.955844	1.00314	1.10854	1.21177	1.21383	1.11872	1.02862	1.00774	0.939211	0.779037	0.730285	0.814363	0.808942	0.696002	0.679136	0.82427	0.947441	0.972138	0.959576	0.926716	0.883958	0.837725	0.813904	0.864466	0.939468	0.943618	0.937724	0.952278	0.922129	0.921908	1.07941	1.30819	1.45366	1.45068	1.31138	1.07032	0.89735	0.931161	1.02132	1.00074	0.888214	0.828332
1.29	1.41071	1.35292	1.16598	0.975441	0.840874	0.816525	0.879382	0.937062	0.9836	1.09275	1.20272	1.21562	1.12704	1.03739	1.01698	0.947134	0.786864	0.741365	0.821502	0.802693	0.684609	0.680505	0.838361	0.955525	0.97199	0.960226	0.93169	0.888352	0.836797	0.816419	0.878556	0.955922	0.951734	0.938439	0.947569	0.918327	0.924358	1.08554	1.31071	1.44951	1.44005	1.301	1.06341	0.896154	0.932096	1.01323	0.981718	0.869043	0.831039
1.29125	1.42472	1.36951	1.17775	0.985184	0.843873	0.806824	0.860119	0.91623	0.958261	1.06484	1.18484	1.21836	1.14187	1.04862	1.02545	0.965027	0.806265	0.748665	0.823075	0.806838	0.685413	0.676736	0.838782	0.960727	0.973204	0.963262	0.939876	0.897428	0.841593	0.818406	0.883303	0.966121	0.96107	0.940016	0.945022	0.919685	0.922627	1.07299	1.29506	1.43675	1.43456	1.30561	1.07737	0.900045	0.923414	1.00136	0.972895	0.860293	0.830725
1.30897	1.4388	1.36818	1.16701	0.978396	0.840418	0.80199	0.849506	0.898815	0.940246	1.04999	1.17399	1.21484	1.14217	1.05191	1.03163	0.968496	0.811068	0.760802	0.831649	0.801972	0.678971	0.686587	0.860536	0.972759	0.975169	0.96522	0.944937	0.901161	0.841618	0.823386	0.898184	0.978704	0.966375	0.9429	0.943509	0.918919	0.93044	1.08478	1.29889	1.42957	1.4192	1.28871	1.06476	0.896666	0.922916	0.992477	0.955309	0.843192	0.834767
1.30249	1.44648	1.38081	1.17527	0.988737	0.849362	0.798803	0.833075	0.877846	0.914594	1.02014	1.15018	1.20993	1.14969	1.05939	1.03807	0.983387	0.829394	0.770424	0.83617	0.809259	0.684559	0.688492	0.866686	0.983659	0.979489	0.969407	0.95371	0.911121	0.848045	0.826536	0.902404	0.986335	0.974581	0.947924	0.944138	0.922088	0.933372	1.07714	1.28419	1.41276	1.40874	1.28646	1.07485	0.90009	0.913257	0.979608	0.948716	0.835571	0.832419
1.31412	1.45425	1.37336	1.15961	0.981644	0.849744	0.798011	0.824349	0.861103	0.898095	1.006	1.13769	1.2017	1.14265	1.05859	1.04259	0.983498	0.83151	0.783416	0.84637	0.806331	0.682864	0.704655	0.893389	0.998303	0.983118	0.972894	0.958966	0.914065	0.848451	0.832776	0.916901	0.994854	0.977335	0.95273	0.945021	0.923447	0.944725	1.09296	1.288	1.40177	1.38921	1.26548	1.05942	0.896018	0.911195	0.970192	0.934333	0.82226	0.838404
1.30106	1.45572	1.38139	1.16251	0.988795	0.861233	0.800165	0.812314	0.842968	0.876172	0.97959	1.11267	1.19109	1.14203	1.06167	1.0474	0.994045	0.845497	0.793216	0.853432	0.815729	0.691533	0.709762	0.90208	1.01227	0.989641	0.977797	0.966912	0.922986	0.854829	0.835678	0.919431	0.998788	0.982617	0.959691	0.948227	0.926889	0.949841	1.09037	1.27643	1.38319	1.37604	1.25887	1.06595	0.899445	0.902267	0.957971	0.931986	0.818902	0.835307
1.30608	1.45896	1.36947	1.14189	0.98077	0.864906	0.802056	0.803998	0.826094	0.861037	0.965822	1.09865	1.17862	1.12832	1.05865	1.05186	0.991821	0.845592	0.807443	0.865657	0.815379	0.694176	0.730109	0.93166	1.02878	0.994625	0.982947	0.972327	0.925153	0.855323	0.842286	0.932639	1.00337	0.983406	0.966536	0.950716	0.929482	0.963433	1.10921	1.27892	1.36735	1.3527	1.23573	1.05035	0.896145	0.898272	0.947782	0.922379	0.810664	0.843358
1.28671	1.45613	1.37518	1.14009	0.983909	0.878017	0.808183	0.794895	0.809758	0.841839	0.942595	1.0733	1.16427	1.12095	1.05858	1.05685	0.999902	0.855893	0.81716	0.875351	0.826974	0.70484	0.736092	0.941008	1.04491	1.00293	0.988729	0.979551	0.932994	0.861263	0.844321	0.933408	1.00444	0.985887	0.974761	0.955768	0.93228	0.968956	1.11023	1.26992	1.34637	1.33726	1.227	1.0555	0.900673	0.890003	0.935002	0.924386	0.812734	0.84037
1.28668	1.45681	1.35957	1.1148	0.974496	0.883791	0.811638	0.78725	0.79411	0.83024	0.931714	1.06107	1.14969	1.10195	1.05527	1.06232	0.995208	0.853397	0.832042	0.889045	0.828474	0.709781	0.757759	0.970845	1.061	1.00809	0.99504	0.984084	0.933388	0.860923	0.850161	0.944668	1.00528	0.984976	0.982972	0.958444	0.934777	0.983171	1.13137	1.2711	1.32693	1.31252	1.20434	1.04131	0.898987	0.884581	0.925159	0.920975	0.810625	0.850602
1.262	1.45129	1.36474	1.1094	0.973509	0.89782	0.820952	0.780617	0.779633	0.813758	0.912385	1.03748	1.13425	1.08948	1.05322	1.06883	1.00207	0.860253	0.841085	0.900995	0.841876	0.720926	0.762431	0.979132	1.07774	1.0172	1.0015	0.990353	0.939669	0.865914	0.85068	0.943782	1.00444	0.984749	0.991586	0.964399	0.935988	0.987645	1.13476	1.26473	1.30388	1.29602	1.19561	1.04639	0.905402	0.877403	0.91123	0.927247	0.818941	0.848474
1.26021	1.45185	1.34623	1.08129	0.964052	0.904768	0.824542	0.773718	0.766207	0.806887	0.905572	1.02999	1.1202	1.06821	1.05215	1.07578	0.995292	0.855791	0.856292	0.914988	0.843808	0.725662	0.782997	1.00731	1.09098	1.02111	1.00828	0.993124	0.937744	0.864182	0.855142	0.95341	1.00264	0.983131	1.00029	0.96545	0.937493	1.00146	1.15681	1.26393	1.28274	1.27291	1.17595	1.03477	0.905548	0.870742	0.903035	0.930033	0.822204	0.860432
1.22958	1.44448	1.35249	1.07333	0.959583	0.92042	0.837339	0.769115	0.752927	0.792012	0.889097	1.00839	1.10526	1.05154	1.0492	1.08529	1.00261	0.860185	0.864866	0.929552	0.859605	0.736709	0.784923	1.01387	1.10784	1.03032	1.0155	0.998731	0.942452	0.868289	0.853616	0.951124	1.00106	0.980481	1.00908	0.971727	0.936344	1.00422	1.16154	1.25967	1.25651	1.25559	1.16841	1.04095	0.914916	0.864628	0.886574	0.940866	0.837867	0.859494
1.19879	1.43506	1.35852	1.06562	0.953176	0.934337	0.851207	0.766919	0.74165	0.779129	0.875622	0.990088	1.09242	1.03455	1.04493	1.09563	1.01043	0.863209	0.872178	0.943332	0.875878	0.747265	0.785388	1.01827	1.12205	1.03868	1.02218	1.00366	0.945929	0.871932	0.850839	0.948346	1.0001	0.977143	1.01643	0.978018	0.933617	1.00533	1.16603	1.2576	1.23147	1.23892	1.16179	1.04635	0.925164	0.860618	0.869483	0.951776	0.856848	0.859747
1.19277	1.43683	1.33857	1.0346	0.945174	0.945482	0.856467	0.76107	0.730285	0.776547	0.871705	0.988388	1.08063	1.01111	1.04934	1.10729	1.00386	0.857679	0.888904	0.95985	0.879916	0.750127	0.801405	1.0438	1.13178	1.03994	1.02993	1.00399	0.941393	0.868701	0.852085	0.95678	0.997058	0.975026	1.02636	0.975535	0.93209	1.01769	1.18815	1.25302	1.20551	1.21931	1.14756	1.03996	0.929679	0.851638	0.861514	0.965637	0.869288	0.872361
1.15956	1.42685	1.3456	1.02768	0.937534	0.960254	0.873064	0.761516	0.721921	0.765855	0.861147	0.974043	1.07251	0.994455	1.04628	1.12039	1.01337	0.859658	0.894704	0.975085	0.896122	0.758597	0.797565	1.04434	1.14367	1.04554	1.03594	1.00823	0.942361	0.871556	0.847872	0.953235	0.997196	0.9702	1.03246	0.980294	0.926698	1.01651	1.19101	1.25281	1.17985	1.2045	1.14433	1.04633	0.942831	0.850141	0.843607	0.979065	0.894279	0.874507
1.15669	1.42996	1.32247	0.997814	0.934262	0.973004	0.87726	0.757079	0.713635	0.767519	0.859399	0.97895	1.06372	0.974382	1.05737	1.13314	1.00671	0.854913	0.912527	0.990655	0.898411	0.758276	0.810829	1.06679	1.14734	1.04309	1.04302	1.00559	0.936332	0.867513	0.847992	0.962425	0.994295	0.969505	1.04176	0.973033	0.924053	1.02825	1.21112	1.24363	1.15481	1.19112	1.13473	1.0429	0.948961	0.839437	0.839683	0.999319	0.909418	0.885952
1.12026	1.41768	1.32956	0.991721	0.926487	0.989111	0.89717	0.761129	0.708411	0.758652	0.850418	0.968213	1.06127	0.9589	1.05595	1.14958	1.01962	0.857002	0.917344	1.0072	0.915504	0.765251	0.802556	1.06319	1.15544	1.04454	1.04762	1.00929	0.935305	0.870392	0.842146	0.958518	0.996943	0.964069	1.04653	0.976027	0.915356	1.02434	1.21112	1.24436	1.12826	1.17836	1.13496	1.04974	0.965268	0.840847	0.820451	1.01614	0.941489	0.889867
1.08636	1.40274	1.33388	0.987273	0.918824	1.00282	0.91703	0.767472	0.705785	0.751573	0.842973	0.9595	1.06221	0.946566	1.05392	1.16561	1.03386	0.859722	0.920809	1.02227	0.931674	0.772002	0.793628	1.05696	1.1601	1.04373	1.05031	1.01263	0.933092	0.873575	0.836362	0.954426	1.00115	0.959819	1.04994	0.978373	0.905712	1.01909	1.2087	1.24552	1.10456	1.16676	1.13635	1.05495	0.981265	0.845107	0.802798	1.03094	0.974747	0.895326
1.08668	1.40515	1.30559	0.959649	0.922777	1.01873	0.920999	0.766493	0.702498	0.75792	0.842518	0.972879	1.05923	0.933161	1.07449	1.1796	1.02942	0.856444	0.940206	1.03693	0.93085	0.766867	0.802444	1.07406	1.15465	1.03385	1.05541	1.00589	0.926184	0.869886	0.835513	0.966255	1.00052	0.961139	1.05811	0.963968	0.901391	1.02868	1.22361	1.23038	1.08161	1.16328	1.13173	1.05372	0.989752	0.833459	0.805023	1.061	0.993023	0.903391
1.0512	1.3866	1.30777	0.956871	0.917012	1.03351	0.943585	0.777154	0.704434	0.753071	0.836092	0.96731	1.06712	0.92554	1.0752	1.19696	1.04721	0.860869	0.942185	1.05174	0.945197	0.771863	0.789786	1.06251	1.15379	1.0268	1.0543	1.00905	0.922772	0.874071	0.830436	0.962356	1.00822	0.957437	1.0595	0.964302	0.889208	1.02061	1.21556	1.2314	1.05975	1.15459	1.13636	1.05732	1.00727	0.842245	0.788915	1.07761	1.03038	0.91084
1.05522	1.38532	1.27346	0.932488	0.927236	1.05029	0.94629	0.7789	0.704976	0.762181	0.836067	0.986671	1.0665	0.919723	1.10164	1.20872	1.04378	0.859121	0.962844	1.06325	0.940131	0.763875	0.797454	1.07484	1.14054	1.01199	1.05721	0.999155	0.916957	0.871728	0.830839	0.976981	1.00897	0.961142	1.0658	0.945044	0.885773	1.02831	1.22497	1.21113	1.04149	1.15819	1.13239	1.05583	1.01585	0.830379	0.799328	1.11254	1.04725	0.914852
1.02269	1.36154	1.26878	0.930557	0.923564	1.06362	0.968707	0.792992	0.711443	0.760361	0.831146	0.983893	1.08074	0.918943	1.10364	1.22422	1.06371	0.865032	0.963485	1.07572	0.950601	0.767437	0.783483	1.05862	1.13359	0.998857	1.05153	1.00152	0.913203	0.877527	0.827165	0.974249	1.01999	0.959807	1.06642	0.943498	0.872443	1.01735	1.21059	1.21054	1.02414	1.15354	1.13836	1.05558	1.03238	0.843928	0.788275	1.12929	1.08399	0.923005
0.993155	1.33655	1.26203	0.929035	0.921237	1.07475	0.989683	0.808041	0.72003	0.759901	0.827303	0.981687	1.09599	0.921976	1.10557	1.23705	1.08258	0.872441	0.962563	1.08523	0.958256	0.77064	0.770509	1.04108	1.12404	0.984449	1.04279	1.00429	0.910115	0.883714	0.826037	0.971199	1.03161	0.960022	1.06537	0.942872	0.859863	1.00613	1.19344	1.20929	1.01098	1.14877	1.14443	1.05279	1.0459	0.859938	0.780932	1.14227	1.11717	0.932916
1.00096	1.32827	1.21898	0.908225	0.937815	1.09077	0.989711	0.812575	0.725103	0.771854	0.8287	1.00804	1.09901	0.926668	1.13556	1.24278	1.07932	0.870941	0.983683	1.08974	0.945328	0.759304	0.777446	1.04692	1.10155	0.963048	1.04209	0.991747	0.907571	0.884315	0.829191	0.990114	1.03458	0.96647	1.06966	0.919588	0.858598	1.00938	1.19371	1.18457	1.00124	1.16044	1.13758	1.04745	1.05307	0.850388	0.804056	1.17992	1.12687	0.931268
[truncated: 66 more columns]
