# Supplementary material for: Dog–human vocal interactions match dogs’ sensory-motor tuning
Source: PLoS Biol. 2024 Oct 1;22(10):e3002789. doi: 10.1371/journal.pbio.3002789 (PMC11444399; doi:10.1371/journal.pbio.3002789)
Supplement: S9 Data — (XLSX) [file pbio.3002789.s016.xlsx]

## Sheet: Legend
Each sheet is the individual dataset of a human EEG data
The matrix dimension order is freq by time
Time	Freq
-1	1.00708
-0.98	1.49536
-0.96	2.01416
-0.94	2.50244
-0.92	2.99072
-0.9	3.50952
-0.88	3.9978
-0.86	4.48608
-0.84	5.00488
-0.82	5.49316
-0.8	6.01196
-0.78	6.50024
-0.76	6.98853
-0.74	7.50732
-0.72	7.99561
-0.7	8.5144
-0.68	9.00269
-0.66	9.49097
-0.64	10.0098
-0.62	10.498
-0.6	10.9863
-0.58	11.5051
-0.56	11.9934
-0.54	12.5122
-0.52	13.0005
-0.5	13.4888
-0.48	14.0076
-0.46	14.4958
-0.44	15.0146
-0.42	15.5029
-0.4	15.9912
-0.38	16.51
-0.36	16.9983
-0.34	17.4866
-0.32	18.0054
-0.3	18.4937
-0.28	19.0125
-0.26	19.5007
-0.24	19.989
-0.22	20.5078
-0.2	20.9961
-0.18	21.5149
-0.16	22.0032
-0.14	22.4915
-0.12	23.0103
-0.1	23.4985
-0.08	23.9868
-0.06	24.5056
-0.04	24.9939
-0.02	25.5127
0	26.001
0.02	26.4893
0.04	27.0081
0.06	27.4963
0.08	28.0151
0.1	28.5034
0.12	28.9917
0.14	29.5105
0.16	29.9988
0.18	30.4871
0.2	31.0059
0.22	31.4941
0.24	32.0129
0.26	32.5012
0.28	32.9895
0.3	33.5083
0.32	33.9966
0.34	34.4849
0.36	35.0037
0.38	35.4919
0.4	36.0107
0.42	36.499
0.44	36.9873
0.46	37.5061
0.48	37.9944
0.5	38.5132
0.52	39.0015
0.54	39.4897
0.56	40.0085
0.58	40.4968
0.6	40.9851
0.62	41.5039
0.64	41.9922
0.66	42.511
0.68	42.9993
0.7	43.4875
0.72	44.0063
0.74	44.4946
0.76	45.0134
0.78	45.5017
0.8	45.99
0.82	46.5088
0.84	46.9971
0.86	47.4854
0.88	48.0042
0.9	48.4924
0.92	49.0112
0.94	49.4995
0.96	49.9878
0.98
1
1.02
1.04
1.06
1.08
1.1
1.12
1.14
1.16
1.18
1.2
1.22
1.24
1.26
1.28
1.3

## Sheet: H01
0.950673	0.951636	0.952474	0.953302	0.954164	0.955384	0.956802	0.9581	0.959059	0.959978	0.961012	0.962382	0.963759	0.965039	0.966172	0.967214	0.968491	0.969872	0.97128	0.972732	0.974	0.975349	0.976797	0.97829	0.97977	0.981166	0.982557	0.983961	0.985547	0.98717	0.988527	0.989709	0.990824	0.992024	0.993545	0.995309	0.997008	0.998585	1.00011	1.00169	1.00343	1.00501	1.0063	1.00741	1.00865	1.01017	1.01175	1.01327	1.01448	1.01574
0.930023	0.931008	0.932042	0.93303	0.934093	0.935255	0.936501	0.937854	0.939153	0.940487	0.941905	0.943461	0.944988	0.946528	0.94805	0.94966	0.95139	0.953118	0.954832	0.956573	0.95832	0.960161	0.962102	0.964042	0.966003	0.968031	0.970166	0.972378	0.974541	0.976746	0.97892	0.981245	0.983688	0.986122	0.988444	0.990806	0.993412	0.996107	0.998785	1.00151	1.00422	1.00698	1.00978	1.01263	1.01557	1.01853	1.02158	1.0247	1.02792	1.03109
1.01231	1.01423	1.01587	1.01719	1.01828	1.01929	1.02001	1.02024	1.02012	1.01986	1.01958	1.01917	1.0185	1.01754	1.01647	1.01517	1.0136	1.01184	1.01017	1.00859	1.00716	1.00552	1.00371	1.00193	1.00021	0.998524	0.996963	0.995667	0.994684	0.993821	0.993063	0.992244	0.991622	0.99133	0.991361	0.99159	0.991955	0.992656	0.993601	0.994842	0.996419	0.998208	1.00012	1.00237	1.00482	1.0074	1.01022	1.01342	1.01691	1.02055
1.02025	1.02109	1.02157	1.02161	1.02122	1.02066	1.02002	1.01913	1.01782	1.01607	1.01405	1.01187	1.00956	1.00715	1.00448	1.00182	0.999245	0.996739	0.994304	0.991887	0.989678	0.98738	0.985212	0.983226	0.981513	0.980021	0.978843	0.977852	0.97715	0.976765	0.976877	0.97728	0.977971	0.979074	0.980453	0.982348	0.984721	0.987557	0.990761	0.994216	0.997976	1.00194	1.00633	1.01119	1.01636	1.02178	1.02753	1.03373	1.04036	1.0471
1.04626	1.04631	1.04577	1.04479	1.04331	1.04105	1.03843	1.0358	1.03305	1.02995	1.02627	1.02232	1.01822	1.01427	1.01052	1.00685	1.00341	1.00027	0.997116	0.99412	0.991452	0.989	0.986798	0.98482	0.983347	0.982456	0.981852	0.981178	0.980653	0.98047	0.980797	0.981373	0.982119	0.983199	0.98475	0.98652	0.988389	0.990478	0.992956	0.995824	0.998822	1.00193	1.00539	1.00933	1.01361	1.01813	1.02264	1.02731	1.03228	1.03742
1.09228	1.08912	1.08534	1.08097	1.07604	1.07068	1.06506	1.05919	1.05292	1.04661	1.04031	1.03422	1.02822	1.02238	1.01664	1.01106	1.00595	1.00145	0.997488	0.994276	0.991745	0.989611	0.987899	0.98667	0.986082	0.98596	0.986186	0.986754	0.987702	0.989247	0.990906	0.992756	0.99494	0.997052	0.998908	1.00046	1.00203	1.00361	1.00491	1.00595	1.00688	1.00734	1.00744	1.00724	1.00694	1.0063	1.00531	1.00423	1.0034	1.00246
0.955965	0.951006	0.94576	0.940507	0.935427	0.93075	0.926425	0.922547	0.919183	0.916527	0.914362	0.912931	0.91232	0.912328	0.912957	0.914205	0.916083	0.918484	0.921342	0.924783	0.92905	0.933998	0.938952	0.943697	0.948761	0.95414	0.959168	0.963966	0.969	0.974308	0.979214	0.983774	0.988226	0.992675	0.996723	1.00013	1.00321	1.00595	1.00814	1.01008	1.0119	1.01373	1.01464	1.0149	1.01532	1.01576	1.01586	1.0157	1.01581	1.01599
0.950289	0.943216	0.936029	0.929344	0.923139	0.916942	0.911097	0.906037	0.901774	0.898106	0.895049	0.893407	0.89313	0.893624	0.894821	0.897244	0.900647	0.904624	0.909408	0.915036	0.921046	0.927432	0.934164	0.940986	0.947705	0.953931	0.959552	0.964872	0.969841	0.974154	0.977624	0.980926	0.983612	0.985696	0.9873	0.988896	0.990609	0.992566	0.994708	0.997008	0.999991	1.00339	1.00727	1.01164	1.0166	1.02169	1.02672	1.03236	1.03846	1.04441
0.946826	0.939429	0.93258	0.926279	0.920114	0.91407	0.908465	0.903343	0.898859	0.895146	0.892726	0.891669	0.891616	0.892842	0.895574	0.899804	0.9055	0.912688	0.921124	0.930424	0.940391	0.950584	0.960899	0.970776	0.980178	0.988393	0.995355	1.00059	1.00379	1.00491	1.00442	1.00243	0.999044	0.994656	0.989742	0.984703	0.979658	0.975655	0.97325	0.972413	0.972508	0.974329	0.978511	0.985002	0.993344	1.00348	1.01498	1.02764	1.04146	1.05626
0.944539	0.944811	0.944692	0.943771	0.941886	0.939466	0.93634	0.932593	0.928737	0.925162	0.922007	0.919631	0.918634	0.919108	0.920594	0.923792	0.929015	0.935827	0.944104	0.953487	0.963379	0.973372	0.983169	0.992199	0.99999	1.00593	1.00954	1.0108	1.00951	1.0058	0.999856	0.99278	0.985069	0.976987	0.969007	0.962407	0.957971	0.955766	0.955539	0.957855	0.963061	0.970375	0.979076	0.989813	1.00249	1.0166	1.03169	1.04755	1.06462	1.08323
0.94367	0.950637	0.956753	0.961686	0.96506	0.966434	0.966256	0.96486	0.9621	0.958227	0.954076	0.950317	0.947263	0.945532	0.945827	0.94755	0.950835	0.956483	0.96362	0.971647	0.980087	0.98845	0.995796	1.00185	1.00593	1.00712	1.00531	1.00046	0.992746	0.9831	0.972543	0.96149	0.950827	0.942119	0.936917	0.935287	0.937167	0.942883	0.952442	0.965201	0.979654	0.995182	1.01097	1.02589	1.03945	1.05196	1.06308	1.07333	1.08338	1.09358
0.881952	0.886609	0.891314	0.895932	0.899644	0.902083	0.90349	0.903738	0.90302	0.901476	0.899254	0.896923	0.895297	0.894603	0.895071	0.897282	0.901403	0.907144	0.914547	0.923765	0.933649	0.943657	0.953757	0.962796	0.970191	0.975727	0.978875	0.97933	0.977518	0.974261	0.969817	0.964948	0.960654	0.958142	0.958017	0.960563	0.96594	0.973824	0.984082	0.99598	1.00818	1.01985	1.03043	1.03889	1.04431	1.0468	1.04705	1.04544	1.04241	1.03886
0.847582	0.847916	0.848774	0.849948	0.851077	0.852143	0.853099	0.853831	0.854335	0.854986	0.855432	0.856055	0.857399	0.859397	0.862015	0.865817	0.870875	0.876941	0.88427	0.892958	0.902609	0.912845	0.923521	0.934082	0.944332	0.954014	0.962297	0.969216	0.975326	0.979911	0.983086	0.985767	0.988027	0.99	0.992592	0.995706	0.99934	1.00396	1.00887	1.01345	1.01803	1.02201	1.02448	1.02538	1.02471	1.02184	1.0171	1.0112	1.00388	0.995892
0.852557	0.851063	0.849834	0.84872	0.848101	0.84783	0.847673	0.847947	0.848822	0.849963	0.851721	0.854258	0.857191	0.860759	0.865294	0.870411	0.876091	0.882829	0.890259	0.898364	0.907276	0.916703	0.926242	0.935926	0.945637	0.95469	0.963194	0.971132	0.978048	0.984022	0.988995	0.993065	0.996688	0.99995	1.0025	1.00498	1.00773	1.01029	1.01257	1.01457	1.01626	1.01751	1.01794	1.01727	1.01538	1.0122	1.00777	1.00228	0.995971	0.988762
0.868599	0.866173	0.863917	0.861672	0.859707	0.858287	0.857255	0.856938	0.857564	0.859018	0.861323	0.864732	0.868897	0.873822	0.879601	0.885944	0.89269	0.900077	0.908001	0.916174	0.924625	0.93329	0.941771	0.950123	0.958123	0.965329	0.972022	0.978053	0.983027	0.987086	0.990451	0.992851	0.994961	0.996919	0.998394	0.999943	1.00214	1.00423	1.00623	1.00861	1.01068	1.01232	1.01381	1.01442	1.01393	1.01264	1.01032	1.00678	1.00243	0.997121
0.889012	0.885711	0.88248	0.879192	0.875967	0.873216	0.871281	0.870122	0.869986	0.871348	0.874029	0.877859	0.883101	0.889397	0.896471	0.904242	0.912377	0.92056	0.929016	0.93751	0.945745	0.953669	0.961336	0.968363	0.974368	0.979532	0.983619	0.986752	0.988864	0.989817	0.989913	0.98965	0.989031	0.988499	0.988407	0.988898	0.990345	0.992838	0.99585	0.999288	1.00318	1.00706	1.01076	1.01393	1.01608	1.01739	1.01768	1.01693	1.01519	1.01214
0.908435	0.905186	0.901259	0.897138	0.892776	0.88851	0.88523	0.88284	0.881745	0.882724	0.885542	0.889965	0.896104	0.90365	0.911861	0.920757	0.929836	0.938648	0.947269	0.955655	0.963284	0.970138	0.976553	0.982029	0.986307	0.98979	0.992287	0.993272	0.993322	0.991936	0.989257	0.986306	0.983001	0.979586	0.977574	0.976854	0.977511	0.980395	0.984926	0.990279	0.996633	1.00337	1.00967	1.0153	1.02008	1.02346	1.02602	1.02781	1.02818	1.02734
0.925639	0.922618	0.918574	0.913701	0.907873	0.901986	0.896935	0.893479	0.892005	0.893009	0.896888	0.902813	0.910374	0.919414	0.928941	0.938485	0.947864	0.956443	0.963992	0.970792	0.976301	0.980678	0.98439	0.987314	0.989559	0.991384	0.993193	0.994353	0.994389	0.992858	0.989323	0.984548	0.978714	0.972434	0.967623	0.965061	0.965031	0.968714	0.975512	0.983775	0.993372	1.00356	1.01244	1.02019	1.02684	1.03159	1.035	1.03757	1.03849	1.03821
0.941732	0.939083	0.93453	0.927798	0.920067	0.912068	0.905044	0.900803	0.899835	0.902248	0.908435	0.917403	0.927481	0.937966	0.948424	0.957643	0.965963	0.972726	0.978163	0.982167	0.984269	0.984336	0.982707	0.980624	0.978904	0.978652	0.980649	0.984868	0.989185	0.992228	0.992409	0.988514	0.981143	0.971848	0.962704	0.956723	0.955527	0.959511	0.968774	0.981199	0.994486	1.00816	1.0202	1.02956	1.03653	1.04104	1.04348	1.04409	1.0423	1.03931
0.957413	0.95317	0.946106	0.936063	0.925119	0.914933	0.906567	0.903168	0.904746	0.910891	0.921931	0.935454	0.948506	0.96034	0.969864	0.97688	0.982128	0.986427	0.989927	0.992189	0.991687	0.987383	0.978812	0.968464	0.959236	0.953881	0.9553	0.96419	0.976807	0.989477	0.998618	0.999716	0.992964	0.981271	0.967368	0.957142	0.954337	0.958546	0.970152	0.986033	1.00225	1.01752	1.03011	1.03884	1.04451	1.04725	1.04703	1.04299	1.03571	1.0262
0.975959	0.968219	0.956282	0.941113	0.926339	0.913993	0.90628	0.906129	0.912617	0.924981	0.942456	0.961391	0.977934	0.989717	0.996238	0.999324	0.999599	1.00063	1.00296	1.00553	1.00556	0.998449	0.983157	0.962102	0.940504	0.925231	0.92284	0.935538	0.959237	0.986117	1.0092	1.01985	1.01646	1.00307	0.984864	0.969939	0.964728	0.968998	0.981633	0.998629	1.01428	1.02653	1.03539	1.04026	1.0431	1.04404	1.0412	1.03242	1.01859	1.00098
0.998037	0.983795	0.964855	0.944115	0.926802	0.915802	0.912713	0.919177	0.93307	0.952798	0.976424	0.999771	1.01896	1.02978	1.03209	1.02904	1.02242	1.01801	1.01885	1.02344	1.02638	1.01945	0.999393	0.967407	0.931743	0.903977	0.894968	0.90984	0.94499	0.988253	1.02712	1.04992	1.05207	1.0375	1.01558	0.996777	0.988852	0.992646	1.00365	1.01726	1.02599	1.02913	1.02836	1.02578	1.02376	1.02289	1.01893	1.00773	0.989419	0.966246
1.0165	0.994541	0.969153	0.946042	0.930503	0.925105	0.930067	0.944033	0.964278	0.988479	1.01437	1.03923	1.05916	1.06942	1.06914	1.06046	1.04708	1.03554	1.03326	1.03809	1.04403	1.0397	1.01859	0.981664	0.937905	0.901629	0.887547	0.903353	0.945621	1.0004	1.05043	1.08217	1.08879	1.07368	1.04952	1.02799	1.01681	1.01859	1.02527	1.03122	1.02997	1.02099	1.00846	0.996994	0.990138	0.987895	0.984185	0.974509	0.956825	0.934962
1.02927	1.00124	0.971849	0.949568	0.938883	0.940543	0.952949	0.972973	0.995665	1.02065	1.04521	1.06932	1.08988	1.10117	1.1021	1.09169	1.07405	1.05514	1.04547	1.04623	1.05155	1.05021	1.03299	0.999162	0.955455	0.917432	0.901083	0.915419	0.958672	1.01764	1.0726	1.1098	1.12015	1.10598	1.08102	1.05678	1.04177	1.03866	1.03943	1.03662	1.02586	1.00588	0.982667	0.962969	0.951158	0.947602	0.944966	0.939148	0.927242	0.913861
1.03103	0.999986	0.970858	0.952584	0.947862	0.955506	0.971924	0.993191	1.01412	1.03628	1.05725	1.07914	1.09964	1.11223	1.11672	1.10845	1.09192	1.07013	1.05453	1.04904	1.04866	1.0452	1.02932	0.999646	0.96211	0.931391	0.920948	0.938333	0.981074	1.03821	1.09009	1.12571	1.13552	1.12078	1.09561	1.07047	1.05382	1.04597	1.04177	1.03198	1.01504	0.989602	0.961804	0.93863	0.924868	0.920467	0.917788	0.914593	0.909605	0.90699
1.02745	0.996742	0.971093	0.958159	0.957822	0.967633	0.983087	0.999586	1.01472	1.03095	1.04732	1.0663	1.0869	1.10137	1.11109	1.10899	1.09776	1.07843	1.06052	1.04953	1.04126	1.03135	1.01254	0.984692	0.954695	0.934688	0.933901	0.956413	0.998564	1.05117	1.09744	1.1293	1.13815	1.12334	1.09897	1.07347	1.05538	1.04366	1.03525	1.02067	1.00199	0.976902	0.950485	0.929022	0.9157	0.910461	0.907056	0.90482	0.905945	0.913135
1.02483	0.997436	0.976645	0.968279	0.968902	0.975401	0.983735	0.990435	0.996052	1.00419	1.01541	1.03187	1.05219	1.06951	1.08503	1.09207	1.08942	1.07773	1.06265	1.04891	1.03374	1.01531	0.99028	0.961899	0.937271	0.926562	0.934566	0.961614	1.00292	1.05097	1.09242	1.12219	1.13192	1.11923	1.09642	1.07048	1.0506	1.03563	1.02368	1.0075	0.990538	0.970553	0.950668	0.934962	0.923914	0.917193	0.911713	0.908913	0.913754	0.927271
1.0286	1.00594	0.98885	0.981919	0.979553	0.978382	0.975766	0.970775	0.96621	0.966345	0.973522	0.988021	1.00811	1.02801	1.04831	1.06378	1.07089	1.06919	1.06056	1.04847	1.03016	1.00597	0.975931	0.945302	0.922244	0.915184	0.926718	0.954989	0.994291	1.03922	1.07872	1.10886	1.12185	1.11285	1.09172	1.06552	1.04414	1.02692	1.01348	0.998276	0.984781	0.971727	0.959864	0.950754	0.942058	0.934207	0.92581	0.920882	0.925881	0.941002
1.0395	1.02267	1.00864	1.00005	0.991304	0.978809	0.962726	0.944856	0.930189	0.923508	0.927801	0.941079	0.961373	0.98349	1.00707	1.02921	1.04501	1.05461	1.05479	1.04818	1.03069	1.00445	0.971509	0.938597	0.914671	0.907493	0.918672	0.944953	0.98115	1.02306	1.06165	1.09262	1.10855	1.10296	1.08322	1.05759	1.03528	1.01751	1.0043	0.9917	0.982749	0.976855	0.973151	0.970722	0.964871	0.955978	0.944757	0.936868	0.940504	0.954303
1.05723	1.04558	1.03312	1.02046	1.00355	0.979128	0.95085	0.922209	0.899975	0.888677	0.891134	0.904114	0.924741	0.948558	0.973418	0.999302	1.02102	1.0399	1.04924	1.04987	1.03675	1.01254	0.97983	0.945516	0.919255	0.908284	0.915307	0.936585	0.968495	1.00721	1.04478	1.07634	1.09452	1.09211	1.07404	1.04906	1.02626	1.00916	0.997439	0.98808	0.983654	0.983445	0.986065	0.989	0.985817	0.976235	0.96308	0.952752	0.953871	0.964765
1.07922	1.07222	1.06011	1.04239	1.01565	0.979046	0.939765	0.902916	0.876072	0.863049	0.865551	0.879823	0.901654	0.926665	0.951856	0.978625	1.00378	1.02881	1.04611	1.05372	1.04588	1.02542	0.994811	0.96061	0.932102	0.916299	0.917312	0.93292	0.960084	0.995591	1.03104	1.06195	1.08044	1.0798	1.06298	1.03802	1.01524	0.999292	0.990018	0.984628	0.985107	0.989896	0.998036	1.00528	1.00369	0.993236	0.978467	0.967126	0.966692	0.974932
1.10502	1.10138	1.08732	1.06207	1.02333	0.97427	0.925627	0.884334	0.857185	0.846755	0.853108	0.871184	0.89563	0.921484	0.946261	0.9721	0.998439	1.02711	1.04913	1.06138	1.05736	1.04001	1.01192	0.97817	0.947739	0.927307	0.92271	0.933524	0.957145	0.989734	1.02254	1.05074	1.06725	1.06573	1.04806	1.0229	1.00071	0.986825	0.980968	0.980657	0.986936	0.997454	1.01088	1.02051	1.01829	1.00555	0.989596	0.978516	0.978956	0.986481
1.13033	1.12892	1.11219	1.07975	1.03127	0.9729	0.918084	0.874964	0.849365	0.842663	0.853629	0.875812	0.902797	0.92936	0.95301	0.976919	1.00258	1.03248	1.05704	1.07204	1.07115	1.05676	1.03128	0.997626	0.964311	0.938059	0.927281	0.933672	0.954203	0.984498	1.01489	1.04072	1.05607	1.05452	1.0365	1.01176	0.989482	0.97662	0.973234	0.977471	0.988915	1.00462	1.02251	1.03309	1.02967	1.01413	0.99743	0.986606	0.988448	0.996709
1.15407	1.15495	1.13666	1.09876	1.04301	0.978124	0.918878	0.874676	0.850503	0.8473	0.86272	0.889182	0.918745	0.946393	0.968642	0.990029	1.01349	1.04248	1.06796	1.08433	1.08596	1.07452	1.05148	1.01808	0.981387	0.94864	0.930998	0.932806	0.950078	0.978494	1.00661	1.03094	1.04582	1.04575	1.02907	1.00534	0.982569	0.969304	0.966844	0.974476	0.990349	1.01068	1.03247	1.04385	1.03934	1.02095	1.00312	0.992182	0.995538	1.00541
1.17776	1.17823	1.15544	1.11041	1.0468	0.977975	0.917772	0.876192	0.857093	0.860292	0.8826	0.914508	0.946897	0.974775	0.995036	1.01344	1.03421	1.0608	1.08418	1.0983	1.09951	1.08805	1.06549	1.03074	0.990784	0.953298	0.932001	0.932495	0.948976	0.976049	1.00142	1.02313	1.03626	1.03635	1.02064	0.998482	0.976626	0.963819	0.962534	0.973834	0.994362	1.01927	1.04342	1.05293	1.04457	1.022	1.00351	0.994367	1.00115	1.01403
1.19862	1.19689	1.16803	1.11578	1.04569	0.975707	0.918019	0.881445	0.868724	0.878805	0.907891	0.944501	0.978907	1.00577	1.02374	1.03903	1.05712	1.08044	1.09995	1.10992	1.10882	1.09577	1.07258	1.03578	0.993055	0.952946	0.931139	0.932861	0.949793	0.974928	0.997056	1.01575	1.02744	1.02786	1.01378	0.993821	0.973786	0.96185	0.961689	0.976013	1.00045	1.02847	1.05282	1.05833	1.04467	1.01857	1.00058	0.994961	1.00542	1.0214
1.2193	1.21668	1.18359	1.12559	1.05063	0.98059	0.925624	0.893833	0.885653	0.900587	0.934543	0.975378	1.01123	1.03741	1.05312	1.06508	1.0794	1.0983	1.11323	1.11892	1.11516	1.10103	1.07799	1.04055	0.996042	0.954114	0.931621	0.933975	0.950069	0.972153	0.989926	1.00553	1.01686	1.02005	1.00955	0.993469	0.97561	0.964463	0.963387	0.979218	1.00554	1.03573	1.05959	1.06168	1.04394	1.01495	0.997938	0.995215	1.00901	1.0271
1.23817	1.23381	1.19554	1.1314	1.05213	0.982886	0.932494	0.906689	0.90352	0.923072	0.961127	1.00464	1.04081	1.06534	1.07831	1.08737	1.09829	1.11267	1.12235	1.12322	1.11601	1.10065	1.07752	1.03993	0.994968	0.953366	0.932434	0.936623	0.951952	0.969918	0.982567	0.994731	1.0057	1.01123	1.00468	0.992983	0.978406	0.968597	0.967521	0.984207	1.01165	1.04271	1.0646	1.06209	1.03995	1.00961	0.994799	0.996476	1.01392	1.03365
1.25613	1.24934	1.20546	1.13496	1.05181	0.983964	0.939133	0.920024	0.922311	0.945975	0.987114	1.03178	1.0669	1.08885	1.09874	1.10513	1.113	1.12295	1.12708	1.12295	1.11256	1.09621	1.07339	1.03619	0.991867	0.952176	0.933982	0.940178	0.954139	0.967017	0.973926	0.982505	0.993032	1.00075	0.998351	0.991691	0.981328	0.973521	0.973034	0.990373	1.01827	1.04926	1.06824	1.06068	1.0344	1.00395	0.992598	0.999822	1.02149	1.04234
1.27292	1.25992	1.2067	1.12828	1.04287	0.979118	0.943326	0.933616	0.94376	0.972525	1.0161	1.05955	1.09061	1.10756	1.11349	1.11735	1.12281	1.12838	1.12623	1.11657	1.10385	1.08649	1.06374	1.02633	0.983429	0.948348	0.93565	0.944416	0.956055	0.962037	0.962918	0.96846	0.9786	0.987857	0.989031	0.988048	0.982696	0.978011	0.979694	0.999125	1.0277	1.0569	1.07042	1.05573	1.02496	0.997068	0.992568	1.00827	1.03484	1.05562
1.28591	1.2731	1.21863	1.13698	1.04822	0.984494	0.951897	0.947264	0.960808	0.990324	1.03282	1.07459	1.10338	1.1172	1.12051	1.1224	1.12624	1.12911	1.12331	1.111	1.09714	1.0808	1.06048	1.02545	0.984019	0.950202	0.938037	0.945898	0.954547	0.955862	0.95176	0.953987	0.963168	0.973909	0.979562	0.984419	0.984979	0.983048	0.984935	1.00328	1.03081	1.05976	1.07241	1.0562	1.02442	0.997235	0.995311	1.01622	1.04712	1.06925
1.29487	1.27902	1.22041	1.13524	1.04562	0.98441	0.958049	0.960838	0.979443	1.01037	1.05052	1.08806	1.11185	1.12054	1.12031	1.12067	1.12395	1.12487	1.11589	1.10157	1.088	1.07311	1.05444	1.02068	0.980379	0.949112	0.93889	0.945818	0.950703	0.946518	0.938702	0.938952	0.947258	0.958548	0.967529	0.978513	0.985189	0.986753	0.98997	1.00856	1.03539	1.0631	1.07337	1.05501	1.02267	0.998515	1.00162	1.02958	1.06476	1.08715
1.29813	1.279	1.21717	1.13012	1.04165	0.983504	0.963595	0.97352	0.996262	1.02745	1.06368	1.09558	1.11392	1.11736	1.11357	1.11314	1.11682	1.11697	1.10649	1.09183	1.08004	1.06728	1.04956	1.01643	0.976626	0.947195	0.938008	0.943077	0.9441	0.93525	0.925901	0.92557	0.933296	0.944542	0.956001	0.972559	0.984702	0.989242	0.993713	1.01254	1.03847	1.06491	1.07353	1.05482	1.02339	1.00295	1.01091	1.04489	1.0831	1.10484
1.29627	1.2741	1.21017	1.12272	1.0367	0.982543	0.969475	0.985962	1.01206	1.04201	1.07299	1.09814	1.11087	1.10905	1.10174	1.10105	1.10572	1.10589	1.09559	1.08241	1.0734	1.0633	1.04607	1.01265	0.972699	0.944445	0.935458	0.937713	0.934428	0.922567	0.913339	0.913729	0.92104	0.932045	0.945464	0.96715	0.983948	0.991002	0.996587	1.01487	1.0401	1.06511	1.07305	1.05588	1.02698	1.01084	1.02307	1.06143	1.10157	1.12131
1.29074	1.26975	1.20835	1.12353	1.0388	0.985362	0.975541	0.996387	1.0249	1.05242	1.07685	1.09551	1.10403	1.09787	1.08658	1.0848	1.09075	1.09293	1.08486	1.07464	1.06955	1.06296	1.04682	1.01324	0.972832	0.943684	0.932082	0.930628	0.923704	0.910195	0.902114	0.903627	0.910741	0.920655	0.93478	0.96024	0.982589	0.992369	0.998221	1.01451	1.03797	1.06256	1.0732	1.06111	1.0374	1.02321	1.03557	1.07511	1.1166	1.13661
1.2798	1.25623	1.19437	1.11091	1.03074	0.983172	0.980834	1.00751	1.03753	1.06142	1.0791	1.09072	1.09416	1.08306	1.06815	1.06648	1.07412	1.07754	1.07172	1.06582	1.06594	1.06187	1.04404	1.00796	0.967149	0.939287	0.927191	0.921619	0.910531	0.896376	0.891685	0.896998	0.904829	0.913762	0.928545	0.957192	0.982321	0.993224	0.999373	1.01471	1.03701	1.06005	1.0714	1.06385	1.04537	1.03584	1.0509	1.09124	1.13084	1.14611
1.26703	1.24476	1.18562	1.10552	1.02829	0.983149	0.984595	1.01502	1.0461	1.06666	1.07767	1.08374	1.08392	1.06913	1.05012	1.04682	1.05575	1.06179	1.05886	1.05769	1.06395	1.06294	1.04432	1.00589	0.964597	0.937179	0.923293	0.913786	0.899036	0.884509	0.883655	0.893351	0.902562	0.910058	0.923626	0.953191	0.981395	0.994001	1.00017	1.01335	1.03342	1.05542	1.06952	1.06834	1.0572	1.05026	1.06426	1.10231	1.13873	1.15183
1.24911	1.22485	1.16622	1.08834	1.0168	0.979374	0.988554	1.02403	1.05434	1.06937	1.07371	1.07413	1.07067	1.05142	1.02819	1.02461	1.03555	1.04307	1.04296	1.04832	1.06175	1.06255	1.03972	0.997165	0.956394	0.931858	0.918305	0.903954	0.885098	0.87191	0.877282	0.893483	0.90458	0.910515	0.922729	0.953113	0.981861	0.995038	1.00114	1.01265	1.0307	1.05074	1.06625	1.07166	1.06777	1.0653	1.07959	1.1144	1.14429	1.15035
1.23193	1.20915	1.15287	1.07815	1.01036	0.976337	0.98952	1.02801	1.05798	1.06923	1.06801	1.06498	1.05976	1.0375	1.00987	1.00383	1.01563	1.02562	1.02777	1.03844	1.05948	1.06305	1.03803	0.991924	0.951322	0.929217	0.915742	0.89813	0.875677	0.862643	0.873493	0.896342	0.910223	0.914762	0.923383	0.951795	0.98138	0.996155	1.00272	1.01166	1.02676	1.04481	1.06238	1.07434	1.07883	1.07898	1.09066	1.12012	1.14282	1.14505
1.21268	1.19138	1.13755	1.06618	1.00188	0.971787	0.988768	1.02955	1.05904	1.06631	1.06064	1.05475	1.04879	1.02405	0.991463	0.982103	0.994708	1.00682	1.01085	1.02707	1.05548	1.06324	1.03575	0.985521	0.9452	0.926477	0.914509	0.89413	0.868064	0.855452	0.871657	0.902238	0.919896	0.923128	0.926586	0.951251	0.980354	0.997732	1.00512	1.01135	1.02337	1.03833	1.05722	1.07566	1.08865	1.09188	1.09963	1.12214	1.13677	1.1342
1.19252	1.16893	1.11555	1.04546	0.987205	0.966013	0.989859	1.03289	1.05852	1.05972	1.0509	1.04407	1.03695	1.00803	0.971411	0.962787	0.977209	0.989181	0.995417	1.01818	1.0529	1.0606	1.02708	0.973524	0.936514	0.922593	0.912629	0.888519	0.860568	0.851709	0.87568	0.91304	0.932309	0.932704	0.93174	0.95371	0.981242	0.999938	1.0078	1.01253	1.02121	1.03348	1.05346	1.07735	1.09607	1.10054	1.10548	1.12073	1.12637	1.1174
1.17415	1.15171	1.10054	1.03277	0.977752	0.960533	0.987471	1.03098	1.05485	1.05259	1.04166	1.03467	1.02824	0.9973	0.956162	0.944871	0.959922	0.973142	0.980349	1.00726	1.04792	1.05926	1.02387	0.967694	0.931854	0.921505	0.913568	0.888256	0.858756	0.851295	0.880135	0.92425	0.946555	0.944887	0.937653	0.95366	0.979619	1.00167	1.01157	1.01445	1.01961	1.02826	1.04848	1.07649	1.10122	1.1066	1.10643	1.11382	1.11237	1.10054
1.15547	1.13474	1.08575	1.01981	0.968325	0.954666	0.984317	1.02759	1.04899	1.04378	1.03115	1.02537	1.01995	0.987544	0.942218	0.928059	0.94316	0.958062	0.965648	0.995588	1.04235	1.05712	1.02161	0.963565	0.928922	0.921502	0.915328	0.890103	0.860187	0.854266	0.887677	0.938156	0.963139	0.959244	0.944763	0.953372	0.977251	1.00272	1.01646	1.0177	1.01907	1.02378	1.04348	1.07394	1.10374	1.10894	1.10332	1.10226	1.09434	1.0816
1.13879	1.11929	1.07246	1.00829	0.959618	0.949886	0.981569	1.02377	1.04247	1.03442	1.02125	1.0168	1.01298	0.979685	0.930649	0.914229	0.930015	0.946029	0.953631	0.985861	1.03671	1.05507	1.01995	0.961368	0.927777	0.922707	0.917941	0.892883	0.863678	0.8605	0.897866	0.95311	0.979597	0.972791	0.951548	0.952844	0.974024	1.0033	1.02117	1.02197	1.02014	1.02111	1.03945	1.07087	1.10328	1.10741	1.0959	1.08768	1.07569	1.06341
1.12248	1.1046	1.06014	0.997627	0.951636	0.945859	0.978938	1.01934	1.03499	1.02425	1.01096	1.00815	1.00642	0.973016	0.920726	0.902073	0.91866	0.935962	0.943114	0.976609	1.03079	1.05305	1.01976	0.961763	0.928877	0.925299	0.921499	0.896971	0.869552	0.869935	0.911082	0.970075	0.997121	0.9868	0.95851	0.951796	0.969618	1.00287	1.02615	1.0275	1.02276	1.01991	1.03598	1.0667	1.09993	1.10199	1.08406	1.06945	1.05505	1.04512
1.10856	1.09211	1.04956	0.988293	0.945149	0.94351	0.977484	1.0156	1.02792	1.01468	1.0015	1.00042	1.00055	0.96747	0.912992	0.893171	0.91076	0.929102	0.935693	0.969761	1.02612	1.05129	1.02041	0.963849	0.931704	0.928683	0.925162	0.901051	0.876177	0.880989	0.925842	0.986974	1.01305	0.998793	0.96414	0.950452	0.965066	1.00172	1.03061	1.03328	1.02634	1.02029	1.03386	1.06262	1.09468	1.09352	1.06971	1.05051	1.03565	1.02948
1.0961	1.08113	1.04012	0.979909	0.939947	0.942616	0.976977	1.01233	1.02126	1.00562	0.992505	0.993013	0.994905	0.962696	0.906933	0.886676	0.905422	0.924642	0.930621	0.96464	1.02221	1.04979	1.02204	0.967492	0.935936	0.932702	0.929025	0.905232	0.883433	0.893331	0.941852	1.00389	1.02786	1.00936	0.968842	0.948831	0.960191	0.999802	1.03464	1.03945	1.03087	1.0219	1.03277	1.05848	1.08779	1.0825	1.05314	1.03097	1.01726	1.01588
1.08439	1.07121	1.03135	0.972169	0.935906	0.94308	0.977282	1.0093	1.01506	0.997101	0.98364	0.985274	0.989059	0.958492	0.902423	0.882209	0.902195	0.92223	0.927604	0.960797	1.01853	1.04841	1.02474	0.972804	0.941437	0.937323	0.933214	0.909701	0.891387	0.906824	0.958927	1.02083	1.04187	1.01899	0.973176	0.947109	0.954803	0.996792	1.03822	1.0463	1.03652	1.02461	1.03254	1.05418	1.0792	1.069	1.03426	1.01076	0.999667	1.00382
1.07482	1.06293	1.0232	0.965032	0.933138	0.944985	0.978663	1.00711	1.01006	0.99005	0.975826	0.978089	0.983295	0.954454	0.899113	0.880102	0.901442	0.921819	0.926885	0.959183	1.01599	1.04699	1.02724	0.977913	0.946747	0.941563	0.936813	0.913475	0.898582	0.919567	0.974897	1.03554	1.05299	1.02607	0.976163	0.945674	0.950149	0.993815	1.04117	1.05275	1.04203	1.02762	1.03322	1.05076	1.07067	1.05503	1.01588	0.992788	0.98539	0.994879
1.06654	1.05561	1.01512	0.958185	0.931346	0.947998	0.9807	1.00528	1.00601	0.984178	0.96857	0.970815	0.977257	0.950406	0.896755	0.879699	0.902391	0.922848	0.927858	0.959004	1.01378	1.04523	1.02954	0.982924	0.95172	0.945446	0.94005	0.916984	0.905419	0.931657	0.989651	1.04815	1.06181	1.03147	0.978577	0.944743	0.945995	0.990737	1.04374	1.05911	1.04741	1.03063	1.03446	1.04794	1.06211	1.04072	0.997863	0.976604	0.973721	0.988158
1.05898	1.0488	1.00665	0.951371	0.93032	0.951979	0.983169	1.00355	1.00283	0.979338	0.961471	0.962808	0.970521	0.946166	0.895317	0.880745	0.904642	0.925126	0.930315	0.959754	1.01118	1.04265	1.03154	0.988001	0.956309	0.949017	0.94315	0.920595	0.912252	0.943114	1.00294	1.05849	1.06859	1.03577	0.981189	0.94469	0.942261	0.987271	1.04598	1.06561	1.05266	1.03339	1.03605	1.0456	1.05348	1.02617	0.980094	0.961913	0.964274	0.983101
1.0527	1.04275	0.998102	0.945221	0.929544	0.956545	0.985782	1.0022	1.001	0.975254	0.955219	0.954935	0.964089	0.941153	0.893781	0.883064	0.908237	0.928068	0.933676	0.961433	1.00877	1.04009	1.03221	0.991529	0.959344	0.951798	0.945888	0.923215	0.918346	0.953084	1.01361	1.06536	1.07229	1.03782	0.983754	0.944783	0.939886	0.985211	1.0483	1.07166	1.05625	1.03477	1.03732	1.04422	1.04594	1.01292	0.964448	0.951014	0.958214	0.980577
1.04752	1.03671	0.98862	0.938608	0.929715	0.961704	0.988599	1.00079	0.999341	0.972104	0.948705	0.946495	0.956404	0.936134	0.893356	0.886292	0.912105	0.931675	0.937901	0.963576	1.00555	1.0354	1.03211	0.994623	0.961858	0.953791	0.948037	0.926594	0.924602	0.962048	1.02196	1.06925	1.0737	1.03947	0.986353	0.946671	0.938365	0.98297	1.05046	1.07691	1.05894	1.03546	1.03873	1.04314	1.03928	1.00057	0.950447	0.941594	0.954182	0.979391
1.0439	1.03071	0.978857	0.932452	0.930569	0.967101	0.991258	0.999545	0.998036	0.969398	0.942542	0.938541	0.948797	0.930998	0.893203	0.89008	0.916224	0.935317	0.942379	0.965959	1.00214	1.03002	1.03085	0.996402	0.963246	0.954831	0.949543	0.929785	0.930569	0.969774	1.02785	1.0701	1.07263	1.03991	0.988537	0.949236	0.938093	0.982165	1.05281	1.08089	1.05968	1.03486	1.0397	1.04254	1.03406	0.990035	0.939161	0.935019	0.952687	0.979854
1.039	1.02938	0.975359	0.928717	0.929748	0.968808	0.993345	0.99846	0.998471	0.97084	0.939125	0.929876	0.940961	0.928773	0.896505	0.89281	0.917429	0.938541	0.945912	0.965557	0.995497	1.0217	1.03009	1.00182	0.966624	0.955996	0.951746	0.934193	0.934987	0.971632	1.02674	1.06648	1.07143	1.04355	0.996489	0.955933	0.938954	0.975127	1.04962	1.08389	1.06306	1.03411	1.03944	1.04253	1.03275	0.988074	0.932811	0.929111	0.950947	0.978125
1.03713	1.02332	0.96507	0.922891	0.931242	0.974418	0.996313	0.997546	0.997418	0.968629	0.93317	0.921816	0.932549	0.923087	0.897024	0.897698	0.921863	0.942345	0.950751	0.96814	0.991259	1.01434	1.02697	1.00254	0.967269	0.955942	0.952465	0.937421	0.941337	0.978321	1.02929	1.06268	1.06661	1.04256	0.999048	0.960258	0.941287	0.976152	1.05185	1.08599	1.061	1.03081	1.03894	1.04252	1.03031	0.981038	0.924714	0.92547	0.952407	0.980622
1.03596	1.01734	0.955066	0.918762	0.932861	0.979595	0.999129	0.996918	0.996588	0.965382	0.927489	0.914435	0.924869	0.917354	0.897861	0.903077	0.926414	0.945837	0.954837	0.970408	0.987511	1.00803	1.02373	1.00229	0.967668	0.955857	0.952909	0.940008	0.947687	0.984825	1.03051	1.0577	1.06067	1.04063	1.00173	0.963632	0.944929	0.979203	1.05473	1.08709	1.05712	1.02635	1.03781	1.04247	1.02885	0.975289	0.918232	0.92407	0.954502	0.984012
1.036	1.01057	0.945378	0.915298	0.935968	0.98501	1.00163	0.996214	0.995183	0.962487	0.92201	0.907854	0.91737	0.912785	0.90001	0.908542	0.930476	0.949054	0.959118	0.972571	0.983535	1.00144	1.02076	1.00277	0.968391	0.955371	0.952778	0.943069	0.95466	0.991013	1.03092	1.0514	1.05414	1.03872	1.00355	0.968114	0.94894	0.982853	1.0573	1.08666	1.05193	1.02163	1.0363	1.04265	1.02853	0.971063	0.913506	0.923004	0.95761	0.987336
1.03448	1.01024	0.942314	0.91243	0.93543	0.985987	1.00509	0.996351	0.994905	0.964143	0.92069	0.901454	0.909402	0.909193	0.903792	0.913068	0.932207	0.951471	0.961977	0.973975	0.979329	0.992599	1.01705	1.00696	0.972833	0.956129	0.952785	0.945804	0.959386	0.993202	1.028	1.04348	1.0472	1.03834	1.00951	0.976506	0.955159	0.980879	1.0538	1.08603	1.05114	1.01627	1.03229	1.04302	1.03298	0.976778	0.912746	0.918919	0.958068	0.988274
1.03542	1.00348	0.933542	0.911447	0.938854	0.990618	1.00777	0.995903	0.993255	0.960073	0.915991	0.896132	0.90297	0.905025	0.907061	0.919462	0.936221	0.954369	0.965153	0.976174	0.977171	0.988437	1.01496	1.0075	0.974506	0.956421	0.952196	0.948069	0.966509	0.999691	1.02764	1.03684	1.03957	1.03505	1.01108	0.980055	0.961073	0.986961	1.05691	1.08406	1.04409	1.01018	1.03007	1.04336	1.03484	0.975027	0.909484	0.918963	0.960649	0.991735
1.03673	0.99583	0.925518	0.911326	0.94345	0.995477	1.01009	0.995204	0.991066	0.956389	0.911978	0.891667	0.896819	0.902142	0.911906	0.925969	0.939835	0.956876	0.968786	0.978723	0.975371	0.984705	1.0137	1.00977	0.977258	0.956865	0.951222	0.950679	0.974279	1.00597	1.02696	1.02938	1.03203	1.03183	1.01192	0.984855	0.967149	0.993004	1.05922	1.08077	1.03616	1.00421	1.0277	1.04445	1.03801	0.974823	0.907363	0.918179	0.963614	0.994617
1.0377	0.995853	0.923749	0.910351	0.943645	0.995493	1.01299	0.995749	0.989992	0.957414	0.912512	0.888687	0.891194	0.899029	0.91588	0.931155	0.941666	0.957966	0.970513	0.981176	0.975243	0.98059	1.01119	1.01436	0.983606	0.95943	0.950563	0.951323	0.97796	1.00876	1.02558	1.02315	1.02464	1.02897	1.01471	0.9919	0.974274	0.99396	1.05656	1.07865	1.03409	0.9983	1.02299	1.04487	1.04472	0.983991	0.909412	0.913198	0.962536	0.99524
1.03904	0.988067	0.917225	0.912558	0.948189	0.999126	1.01473	0.994623	0.987273	0.952751	0.909211	0.885727	0.886809	0.897162	0.921426	0.937695	0.944678	0.959904	0.972776	0.98344	0.975854	0.980615	1.01184	1.01683	0.987028	0.960966	0.949762	0.953325	0.985018	1.01463	1.02472	1.01712	1.01764	1.02513	1.01525	0.995161	0.980769	1.0011	1.05911	1.07439	1.02564	0.993023	1.02172	1.04679	1.04926	0.984423	0.907502	0.912777	0.963712	0.996904
1.04141	0.988401	0.91602	0.912351	0.94866	0.9982	1.01672	0.995073	0.985431	0.953353	0.910516	0.884426	0.882394	0.894055	0.925333	0.943415	0.946651	0.959982	0.973615	0.986139	0.978	0.979771	1.01024	1.02187	0.994959	0.965386	0.949575	0.95274	0.98763	1.01745	1.02418	1.01213	1.01019	1.02096	1.0164	1.0016	0.988203	1.00315	1.05663	1.07158	1.02328	0.987476	1.01721	1.04755	1.05718	0.995679	0.911353	0.906681	0.960617	0.996607
1.04239	0.979722	0.910874	0.915545	0.95368	1.00148	1.01659	0.992772	0.982107	0.94905	0.908038	0.882967	0.879311	0.893997	0.931497	0.948991	0.948705	0.960668	0.975974	0.988451	0.979768	0.982076	1.01291	1.02611	0.998978	0.967691	0.949019	0.954689	0.993668	1.02192	1.0231	1.00682	1.00489	1.0175	1.0155	1.00518	0.993157	1.00904	1.0583	1.06634	1.015	0.983837	1.01749	1.05124	1.06268	0.996872	0.91009	0.904872	0.961727	0.997291
1.04254	0.97153	0.906864	0.919715	0.957956	1.00327	1.01639	0.989965	0.978025	0.944061	0.905661	0.88165	0.876591	0.894163	0.938154	0.954482	0.950145	0.961178	0.976973	0.990194	0.982697	0.985728	1.01588	1.03003	1.0036	0.970658	0.948849	0.956615	0.999593	1.02598	1.02141	1.00175	0.999273	1.01395	1.01584	1.00834	0.999081	1.01538	1.05916	1.06023	1.00683	0.981236	1.01877	1.05567	1.06899	0.998152	0.908558	0.903344	0.960997	0.996752
1.04559	0.972366	0.906479	0.919854	0.958314	1.00077	1.0157	0.988991	0.975432	0.943974	0.906763	0.88184	0.874265	0.891678	0.940771	0.958873	0.951194	0.959566	0.976081	0.991485	0.985963	0.988648	1.0161	1.03464	1.01113	0.976575	0.950277	0.955033	0.999713	1.02723	1.02122	0.99912	0.993891	1.0099	1.01509	1.01294	1.00433	1.01679	1.05683	1.05736	1.00532	0.978187	1.01659	1.05742	1.07647	1.00922	0.9135	0.897038	0.955974	0.995085
1.04442	0.964387	0.903834	0.924319	0.961958	1.00136	1.01379	0.98476	0.970899	0.938788	0.904241	0.881042	0.872612	0.893017	0.946905	0.96237	0.951168	0.959163	0.976095	0.992026	0.989153	0.993503	1.02005	1.03833	1.01482	0.979632	0.950691	0.957	1.00439	1.02961	1.019	0.995038	0.990119	1.00736	1.01539	1.01537	1.00826	1.02169	1.05678	1.05092	0.998376	0.978234	1.02012	1.06297	1.08189	1.00919	0.911556	0.895633	0.955061	0.993731
1.04767	0.966201	0.903858	0.924053	0.962022	0.997585	1.01115	0.982465	0.967563	0.93807	0.904662	0.881486	0.871153	0.890377	0.948398	0.965668	0.951438	0.956377	0.973627	0.991623	0.992024	0.998091	1.02084	1.04229	1.02191	0.986486	0.953659	0.954995	1.00294	1.02976	1.01871	0.993402	0.985861	1.00365	1.01371	1.01916	1.01222	1.02228	1.05405	1.04793	0.997514	0.976972	1.01949	1.06517	1.08848	1.02025	0.917853	0.88951	0.948734	0.991186
1.04519	0.958941	0.902365	0.928366	0.964799	0.99691	1.0076	0.976737	0.962671	0.932626	0.901808	0.880802	0.870169	0.892409	0.953807	0.966969	0.949805	0.955131	0.972463	0.990605	0.995072	1.00357	1.02517	1.04548	1.02459	0.989614	0.954654	0.956896	1.00648	1.03063	1.01601	0.990032	0.983635	1.00207	1.01415	1.02103	1.01415	1.02554	1.05292	1.04134	0.992063	0.979581	1.02502	1.07128	1.09245	1.01916	0.915838	0.888269	0.947904	0.989373
1.04781	0.961605	0.902757	0.927418	0.964459	0.992667	1.00347	0.973234	0.959189	0.931544	0.901298	0.881006	0.869509	0.88982	0.953895	0.968411	0.948991	0.951671	0.968888	0.988256	0.996337	1.00853	1.02618	1.04816	1.02982	0.995958	0.958676	0.955037	1.00385	1.02968	1.0156	0.989345	0.981157	0.999487	1.01181	1.02376	1.01614	1.02474	1.05002	1.0388	0.992017	0.980104	1.02594	1.07332	1.0966	1.02838	0.922731	0.883467	0.941827	0.986706
1.04421	0.955536	0.902199	0.931178	0.966298	0.990738	0.998295	0.965999	0.95404	0.925825	0.898028	0.88032	0.86901	0.892109	0.958345	0.967315	0.945671	0.949642	0.966328	0.985231	0.998991	1.01451	1.03047	1.05059	1.03141	0.999211	0.960276	0.956697	1.00626	1.02935	1.01264	0.98658	0.980313	0.998715	1.01236	1.02514	1.01609	1.02617	1.04783	1.03226	0.988184	0.985128	1.03317	1.07919	1.09847	1.0267	0.921298	0.882507	0.94124	0.984665
1.04608	0.95913	0.902939	0.929382	0.965501	0.986196	0.992991	0.961229	0.950417	0.924571	0.896632	0.880118	0.868892	0.889282	0.957186	0.966994	0.943616	0.945665	0.961739	0.980743	0.998344	1.01963	1.03155	1.05205	1.03476	1.00484	0.965231	0.955126	1.00271	1.02758	1.01219	0.986535	0.979273	0.99716	1.0095	1.0272	1.01653	1.02385	1.04468	1.03021	0.988772	0.986947	1.03538	1.08071	1.09998	1.03434	0.929099	0.879074	0.935616	0.982072
1.04137	0.954114	0.90294	0.932372	0.966507	0.983713	0.986686	0.953044	0.945627	0.918903	0.893131	0.879526	0.868853	0.891819	0.960528	0.963261	0.938784	0.943332	0.958145	0.975758	1.00039	1.02555	1.03541	1.05333	1.0346	1.00749	0.966936	0.956609	1.00429	1.02655	1.00933	0.984399	0.979983	0.997319	1.01024	1.02796	1.01432	1.02342	1.04184	1.02424	0.98649	0.993926	1.04368	1.08527	1.09884	1.03165	0.928121	0.878973	0.936181	0.980335
1.04229	0.958369	0.903926	0.929686	0.965264	0.979285	0.980748	0.947257	0.9421	0.917867	0.891119	0.878992	0.869175	0.888718	0.958352	0.961294	0.935452	0.93912	0.952921	0.969203	0.997645	1.0305	1.03647	1.0536	1.03578	1.01184	0.972466	0.955515	1.00016	1.02435	1.00907	0.984833	0.980149	0.996778	1.00703	1.02966	1.01358	1.01959	1.03862	1.02286	0.98742	0.996425	1.04673	1.08585	1.09739	1.03754	0.936778	0.877093	0.93148	0.978097
1.03666	0.953905	0.903979	0.931971	0.965685	0.976937	0.974023	0.93904	0.938281	0.912655	0.887872	0.87883	0.869531	0.891616	0.960753	0.955268	0.929749	0.937036	0.948762	0.962938	0.999486	1.03591	1.03958	1.05368	1.03367	1.01342	0.973702	0.956795	1.00138	1.02326	1.00664	0.983236	0.982256	0.997723	1.0082	1.02989	1.00961	1.01783	1.0356	1.01766	0.986292	1.0045	1.05509	1.08829	1.09331	1.03393	0.935878	0.878094	0.933722	0.977004
1.03656	0.958737	0.905131	0.928251	0.963966	0.972628	0.967661	0.932236	0.934874	0.91215	0.88553	0.878255	0.870341	0.888124	0.957733	0.951724	0.92496	0.932576	0.942879	0.953957	0.994391	1.0407	1.04059	1.05272	1.03247	1.01623	0.979782	0.956174	0.996698	1.02096	1.00683	0.984066	0.98333	0.998126	1.00476	1.03167	1.00815	1.01252	1.0323	1.01698	0.987208	1.00718	1.05865	1.08756	1.08858	1.03831	0.945837	0.877803	0.929966	0.975084
1.03594	0.963503	0.906893	0.92479	0.962548	0.968961	0.962681	0.926025	0.931279	0.911283	0.883586	0.878578	0.871752	0.885448	0.954779	0.948107	0.919808	0.928881	0.937443	0.944099	0.988504	1.04476	1.04174	1.05048	1.03025	1.01777	0.984803	0.955355	0.992311	1.01966	1.00702	0.984507	0.984196	0.99935	1.00298	1.03246	1.00686	1.00765	1.0295	1.01657	0.987654	1.00995	1.06236	1.08642	1.0825	1.04092	0.955275	0.879464	0.926971	0.972998
1.02958	0.959667	0.90615	0.925507	0.962383	0.966538	0.955451	0.917636	0.928954	0.906952	0.88094	0.879736	0.872813	0.888279	0.955962	0.938987	0.912677	0.927016	0.931812	0.934725	0.989281	1.04986	1.04372	1.04847	1.02456	1.01776	0.985848	0.955903	0.992971	1.0194	1.00583	0.983597	0.987822	1.00126	1.00471	1.03296	1.00096	1.00441	1.02672	1.01252	0.98712	1.01841	1.07	1.08477	1.07374	1.03708	0.955779	0.881871	0.931229	0.972375
1.02725	0.963815	0.907437	0.921146	0.960211	0.963678	0.950321	0.911009	0.926352	0.90822	0.879555	0.879927	0.874813	0.885418	0.952783	0.934554	0.906738	0.923003	0.92645	0.924393	0.980843	1.05269	1.04451	1.04623	1.01991	1.01664	0.99128	0.956108	0.988382	1.01774	1.00701	0.984779	0.98956	1.00353	1.00195	1.03508	1.00023	0.99831	1.02343	1.01268	0.986948	1.01969	1.07254	1.08257	1.06501	1.03775	0.965976	0.884747	0.929774	0.971535
1.02053	0.959611	0.905677	0.921454	0.959806	0.961748	0.943482	0.904077	0.925711	0.904837	0.878255	0.882558	0.876399	0.888855	0.953473	0.924245	0.900155	0.921846	0.920071	0.91471	0.982177	1.05666	1.04529	1.04289	1.01227	1.01565	0.991543	0.955751	0.989345	1.01853	1.00658	0.984137	0.994017	1.0058	1.00478	1.03566	0.994073	0.995481	1.02112	1.00893	0.986303	1.02753	1.07823	1.07782	1.0545	1.03417	0.966365	0.888316	0.935411	0.971299
1.01686	0.96334	0.906704	0.916349	0.957168	0.959113	0.939101	0.89759	0.923836	0.907562	0.877871	0.883839	0.879522	0.886322	0.950463	0.919254	0.893307	0.917916	0.914456	0.902769	0.971161	1.05803	1.04563	1.03963	1.00492	1.01175	0.99664	0.956109	0.984616	1.01775	1.00893	0.98571	0.995885	1.00896	1.00281	1.03903	0.994622	0.98952	1.01799	1.00955	0.985022	1.02727	1.07947	1.07403	1.0427	1.03287	0.977122	0.892908	0.935224	0.970661
1.01326	0.96643	0.907893	0.911685	0.954979	0.957055	0.936528	0.892339	0.921813	0.909666	0.878314	0.88654	0.883606	0.885276	0.948001	0.915076	0.886407	0.914857	0.909686	0.890825	0.95974	1.05835	1.04633	1.03578	0.997211	1.00675	0.999929	0.955512	0.980316	1.01829	1.01126	0.986797	0.997117	1.01298	1.00292	1.04175	0.995548	0.984934	1.01528	1.0102	0.983326	1.02668	1.08024	1.07034	1.0307	1.02999	0.986553	0.899037	0.936026	0.969767
1.00611	0.961408	0.904193	0.911368	0.954251	0.955559	0.930628	0.887591	0.92366	0.907893	0.879216	0.891727	0.886382	0.889599	0.948661	0.903806	0.88067	0.914522	0.901808	0.88028	0.960691	1.06049	1.04552	1.03052	0.986405	1.00431	0.999265	0.953337	0.981959	1.02107	1.01208	0.986382	1.00219	1.01578	1.00759	1.04382	0.99055	0.983701	1.01394	1.00635	0.981449	1.03238	1.08259	1.06124	1.01786	1.02689	0.98715	0.904022	0.943084	0.969409
1.00038	0.963568	0.904992	0.906251	0.950971	0.953572	0.928544	0.882825	0.922921	0.912978	0.881352	0.895005	0.891693	0.888871	0.946971	0.900066	0.873826	0.9111	0.896798	0.868541	0.946747	1.05811	1.04522	1.02675	0.976792	0.996081	1.00253	0.953618	0.977391	1.02157	1.01573	0.988289	1.00355	1.02011	1.00789	1.0492	0.995067	0.980238	1.01086	1.00687	0.978209	1.02907	1.08074	1.0565	1.00369	1.02177	0.996556	0.911161	0.944921	0.969133
0.992999	0.95787	0.900089	0.906057	0.949753	0.952478	0.923422	0.88035	0.926327	0.912392	0.884151	0.901887	0.895233	0.894219	0.947539	0.888998	0.86971	0.911121	0.887594	0.858594	0.947841	1.05855	1.0435	1.02028	0.964774	0.993376	1.00104	0.949849	0.979825	1.02536	1.01672	0.98772	1.00888	1.0232	1.01435	1.05218	0.992214	0.980817	1.01002	1.00205	0.975473	1.03303	1.08042	1.04474	0.990562	1.01936	0.996879	0.917489	0.952227	0.968505
0.987677	0.959237	0.900275	0.901009	0.946802	0.950995	0.92366	0.877666	0.926305	0.91734	0.887667	0.907322	0.902331	0.89556	0.947228	0.886808	0.863108	0.908744	0.883338	0.846771	0.932966	1.05457	1.04361	1.01616	0.954283	0.983874	1.00194	0.948308	0.975837	1.02776	1.02055	0.989054	1.00931	1.02809	1.01731	1.05872	0.998524	0.980402	1.00781	1.00224	0.97122	1.02817	1.0772	1.03947	0.975982	1.01267	1.00469	0.925823	0.955438	0.967353
0.981052	0.95989	0.901079	0.896848	0.943166	0.94931	0.923997	0.875604	0.926636	0.924088	0.892237	0.911869	0.909159	0.897129	0.947525	0.8859	0.857864	0.906003	0.879506	0.837525	0.918792	1.04855	1.04284	1.01312	0.945287	0.973277	1.00273	0.948367	0.971598	1.02878	1.02445	0.990909	1.00958	1.03224	1.02009	1.06614	1.00783	0.98151	1.00519	1.00191	0.966646	1.0225	1.07244	1.03504	0.962384	1.00475	1.01083	0.933747	0.958659	0.966957
0.97383	0.953613	0.894925	0.897215	0.941463	0.949005	0.920465	0.876315	0.931976	0.925115	0.897107	0.920241	0.913563	0.903863	0.948898	0.876215	0.856217	0.906532	0.869207	0.829561	0.920171	1.04749	1.04071	1.00606	0.933013	0.970965	1	0.942682	0.975442	1.03333	1.02498	0.989678	1.01454	1.03536	1.02887	1.07135	1.00913	0.985145	1.00494	0.995222	0.962817	1.02397	1.0694	1.02112	0.950066	1.00329	1.01024	0.94081	0.965494	0.965412
[truncated: 66 more columns]

## Sheet: H02
0.972988	0.974144	0.975489	0.976917	0.978218	0.979359	0.980398	0.981628	0.982774	0.983937	0.984839	0.985404	0.986123	0.987156	0.988384	0.989194	0.990031	0.990832	0.991564	0.992371	0.993374	0.994198	0.99473	0.99522	0.995557	0.99613	0.996813	0.997508	0.99818	0.998794	0.999108	0.999176	0.999267	0.999731	1.00013	1.00033	1.00044	1.00071	1.00109	1.00143	1.00139	1.00124	1.00143	1.00153	1.00125	1.00083	1.0003	1.00015	0.999998	0.999778
0.994453	0.995002	0.995513	0.995996	0.996296	0.996441	0.996206	0.996221	0.996472	0.996737	0.99694	0.996876	0.996496	0.996327	0.996326	0.996371	0.996295	0.99597	0.995811	0.995874	0.99575	0.995513	0.995241	0.995297	0.995131	0.995059	0.995034	0.995076	0.995046	0.99488	0.994852	0.994873	0.995217	0.995763	0.99627	0.996636	0.997089	0.997598	0.99813	0.998884	0.999648	1.00047	1.00135	1.00224	1.00338	1.00473	1.006	1.00723	1.0085	1.00984
1.03528	1.03813	1.04042	1.04241	1.04381	1.04459	1.0451	1.04548	1.04543	1.04493	1.04411	1.04314	1.04179	1.04035	1.03864	1.03682	1.03444	1.03208	1.02957	1.02691	1.02439	1.02192	1.01921	1.01665	1.01416	1.0118	1.00974	1.00785	1.00571	1.00397	1.0025	1.00129	1.00005	0.999305	0.998578	0.99772	0.997091	0.996592	0.996575	0.996784	0.997183	0.997342	0.99755	0.997795	0.998376	0.998934	0.999466	0.99988	0.999998	0.999972
1.15199	1.15415	1.15492	1.15502	1.15422	1.15281	1.15084	1.14808	1.14453	1.14033	1.1355	1.12966	1.12389	1.11795	1.11146	1.10452	1.0974	1.09045	1.08349	1.07618	1.0692	1.0625	1.05579	1.04936	1.04298	1.0369	1.03133	1.02608	1.02135	1.0169	1.01312	1.00947	1.0059	1.00286	1.00055	0.998876	0.997068	0.995195	0.994069	0.993345	0.992596	0.991738	0.991568	0.991402	0.990804	0.990033	0.989525	0.989606	0.989429	0.988884
1.13959	1.13605	1.13169	1.12674	1.12108	1.11524	1.10879	1.10153	1.094	1.08717	1.08044	1.07333	1.06579	1.05881	1.05268	1.04665	1.0408	1.03589	1.0317	1.02785	1.02431	1.02135	1.01892	1.01694	1.01516	1.01371	1.01256	1.0117	1.01061	1.00963	1.00941	1.00876	1.00821	1.00815	1.00805	1.00749	1.00598	1.00431	1.00311	1.00171	1.00012	0.998251	0.996274	0.994152	0.991846	0.989503	0.987226	0.985621	0.984021	0.982486
1.02247	1.01594	1.00959	1.0032	0.997662	0.992619	0.987142	0.982326	0.978679	0.97561	0.973104	0.971694	0.972005	0.972951	0.97409	0.975685	0.978727	0.981735	0.984184	0.986863	0.991015	0.994837	0.998564	1.00236	1.00586	1.00848	1.01055	1.01257	1.01452	1.01612	1.01749	1.01831	1.01827	1.01793	1.01757	1.01685	1.0154	1.0135	1.0111	1.00876	1.00541	1.00087	0.996232	0.991934	0.987363	0.982409	0.976711	0.971157	0.965342	0.959502
0.969899	0.963769	0.956941	0.94964	0.942118	0.934549	0.926366	0.918349	0.911079	0.904494	0.898297	0.89285	0.889093	0.886353	0.883979	0.883702	0.885124	0.887285	0.889994	0.894243	0.899813	0.905687	0.912382	0.919687	0.927553	0.935772	0.944569	0.952857	0.96045	0.968486	0.976384	0.983599	0.990335	0.996067	1.00077	1.00536	1.00922	1.0127	1.01612	1.01863	1.02009	1.02094	1.02094	1.02034	1.01891	1.01666	1.01458	1.01239	1.00991	1.00672
1.00992	1.00371	0.996633	0.98824	0.978356	0.967461	0.95596	0.943944	0.931816	0.92005	0.907775	0.896175	0.885891	0.877015	0.869134	0.862932	0.859103	0.856003	0.855343	0.856643	0.859217	0.862999	0.868923	0.876212	0.883869	0.892231	0.901964	0.91152	0.921128	0.93128	0.940643	0.949021	0.957816	0.966893	0.975015	0.982779	0.991028	0.999194	1.00718	1.01469	1.02202	1.029	1.03547	1.04094	1.04656	1.05211	1.05723	1.06195	1.06549	1.06843
1.01131	1.0005	0.987949	0.974109	0.959285	0.944256	0.929548	0.914983	0.902119	0.890296	0.879388	0.870772	0.86438	0.859416	0.856248	0.855584	0.856141	0.858463	0.862728	0.86828	0.874484	0.88253	0.890559	0.898484	0.906294	0.913871	0.920492	0.926617	0.93183	0.935999	0.939448	0.942402	0.945606	0.948817	0.95216	0.956448	0.961772	0.967979	0.975435	0.984657	0.995555	1.0073	1.0204	1.03518	1.05093	1.06636	1.08147	1.09619	1.10892	1.11951
1.01323	0.996914	0.97872	0.959729	0.940075	0.920341	0.902056	0.885699	0.870471	0.858015	0.84937	0.843367	0.8402	0.840576	0.843105	0.847925	0.855061	0.863654	0.872773	0.882727	0.893252	0.903992	0.913946	0.923071	0.931007	0.937723	0.943357	0.947821	0.950352	0.951398	0.951209	0.950369	0.948958	0.946932	0.945515	0.945216	0.946356	0.94981	0.955876	0.964383	0.975724	0.989819	1.00641	1.02449	1.04368	1.06394	1.08397	1.10336	1.12159	1.13796
1.00097	0.990509	0.978749	0.965549	0.952111	0.939413	0.926809	0.915246	0.905777	0.898034	0.891771	0.888354	0.887303	0.888137	0.89062	0.89553	0.901824	0.908911	0.916454	0.924083	0.93187	0.939111	0.945759	0.951786	0.956366	0.960453	0.963551	0.965322	0.966176	0.965915	0.964869	0.963313	0.961846	0.960461	0.959807	0.959985	0.961745	0.965058	0.969549	0.975904	0.984526	0.994771	1.00625	1.01909	1.03272	1.0464	1.05975	1.07296	1.0843	1.09392
0.970558	0.969218	0.96661	0.963454	0.959656	0.954734	0.948844	0.942479	0.936002	0.929835	0.924288	0.918932	0.914708	0.912203	0.910885	0.910661	0.912355	0.915002	0.91939	0.925577	0.932248	0.939284	0.946831	0.954144	0.961415	0.967929	0.973133	0.977093	0.980375	0.982535	0.983649	0.984015	0.983764	0.983831	0.98406	0.98509	0.987637	0.990903	0.995191	1.00079	1.00673	1.01237	1.0176	1.02208	1.02454	1.02569	1.02562	1.02342	1.02048	1.01699
0.931572	0.931739	0.93088	0.92828	0.924545	0.919111	0.911782	0.903286	0.893428	0.882732	0.871957	0.861563	0.85197	0.843949	0.8385	0.835773	0.835461	0.838759	0.845405	0.854469	0.866406	0.880614	0.89617	0.912869	0.929672	0.945317	0.959412	0.971829	0.981512	0.988293	0.992733	0.994915	0.995929	0.99641	0.997086	0.998704	1.00155	1.00576	1.01118	1.01695	1.0221	1.0264	1.02916	1.02886	1.02594	1.01981	1.01076	0.999843	0.98741	0.974703
0.900423	0.896266	0.89097	0.885337	0.878279	0.86981	0.86017	0.848947	0.836552	0.823149	0.809656	0.796418	0.784561	0.774534	0.767049	0.762722	0.761805	0.764575	0.771653	0.78246	0.796573	0.813771	0.833114	0.854161	0.875712	0.896707	0.916786	0.934492	0.949675	0.962668	0.972698	0.980901	0.98714	0.99222	0.997217	1.00293	1.00885	1.01606	1.02424	1.03199	1.0389	1.04448	1.04705	1.04639	1.04164	1.03334	1.02187	1.00826	0.993963	0.979814
0.89715	0.888012	0.878288	0.868403	0.858197	0.847627	0.83683	0.825518	0.81376	0.801895	0.790044	0.779046	0.768827	0.760268	0.753863	0.750055	0.749354	0.751639	0.757561	0.766963	0.779032	0.793923	0.811436	0.830384	0.850413	0.871102	0.891192	0.910491	0.928042	0.943594	0.957323	0.969072	0.979527	0.988776	0.997836	1.00635	1.0149	1.02346	1.032	1.0396	1.04597	1.0502	1.05175	1.05055	1.04612	1.03854	1.02886	1.01767	1.00652	0.995746
0.917904	0.904844	0.891724	0.878372	0.865991	0.854447	0.84334	0.833185	0.823569	0.814368	0.805964	0.798161	0.791265	0.785494	0.781249	0.778465	0.77762	0.779279	0.783309	0.790217	0.799557	0.811283	0.825753	0.842094	0.860153	0.879088	0.89794	0.916261	0.933447	0.949087	0.963587	0.976138	0.986486	0.995775	1.00392	1.01115	1.0177	1.02379	1.02863	1.03287	1.03591	1.03754	1.03784	1.03635	1.03297	1.02836	1.02241	1.01639	1.01026	1.00479
0.955505	0.94045	0.924907	0.909197	0.894327	0.880768	0.868534	0.858113	0.849392	0.841809	0.835703	0.830615	0.826134	0.822153	0.81872	0.815961	0.814128	0.813957	0.815722	0.819895	0.82684	0.836523	0.849059	0.864039	0.88091	0.899119	0.917636	0.935449	0.952005	0.966702	0.979259	0.989816	0.998129	1.00493	1.00983	1.01325	1.01582	1.01755	1.0187	1.01958	1.0198	1.0193	1.01861	1.01738	1.01595	1.01418	1.01244	1.01131	1.01072	1.01063
0.998639	0.982806	0.965436	0.947692	0.930234	0.914043	0.899747	0.887723	0.878207	0.871011	0.865541	0.861273	0.857532	0.853915	0.850142	0.846327	0.842925	0.840408	0.839882	0.841826	0.8471	0.85581	0.867669	0.883181	0.900621	0.919394	0.938564	0.956474	0.972373	0.985808	0.99629	1.00418	1.00939	1.01212	1.01358	1.01349	1.01279	1.01109	1.009	1.00662	1.00415	1.00195	1.00018	0.999084	0.998959	0.999728	1.00227	1.00576	1.01016	1.01536
1.04327	1.02785	1.01008	0.991242	0.971891	0.953091	0.936539	0.922225	0.910717	0.901772	0.894745	0.88921	0.883998	0.878701	0.87289	0.866635	0.860664	0.855491	0.852653	0.852956	0.856997	0.86543	0.878116	0.894821	0.914309	0.934717	0.955014	0.97301	0.98832	1.00057	1.00904	1.0144	1.01714	1.01772	1.01679	1.01523	1.01277	1.00924	1.00507	1.00022	0.994931	0.99022	0.986162	0.983769	0.983463	0.985511	0.990332	0.997752	1.00698	1.0178
1.07349	1.06063	1.04479	1.02672	1.00742	0.988089	0.970606	0.955001	0.941674	0.930369	0.920513	0.911755	0.903035	0.893988	0.884485	0.875296	0.866688	0.859717	0.855342	0.854677	0.858884	0.868064	0.882551	0.901169	0.922524	0.944839	0.965889	0.984011	0.997914	1.00748	1.01338	1.0165	1.01851	1.01937	1.01941	1.0193	1.01778	1.01516	1.0109	1.00472	0.996963	0.988408	0.98032	0.974376	0.971055	0.97167	0.976656	0.98604	0.99899	1.01441
1.08772	1.0798	1.06823	1.05404	1.03758	1.02049	1.00414	0.989037	0.975004	0.961512	0.948207	0.933858	0.919321	0.904869	0.891292	0.879271	0.868947	0.860754	0.855245	0.853892	0.857472	0.866501	0.882147	0.902515	0.926114	0.950236	0.97173	0.988931	1.00025	1.00602	1.00889	1.01041	1.01275	1.01605	1.02032	1.0253	1.02881	1.02996	1.02783	1.02136	1.01119	0.998265	0.984355	0.971798	0.962455	0.958589	0.961056	0.970008	0.984915	1.00362
1.08325	1.08198	1.07745	1.0702	1.05972	1.04806	1.03628	1.02492	1.01241	0.997562	0.979762	0.958742	0.936773	0.915645	0.89828	0.884968	0.874406	0.866373	0.859954	0.856252	0.856814	0.86346	0.878389	0.900087	0.926217	0.952387	0.973595	0.988131	0.99474	0.995855	0.995225	0.995551	0.999825	1.0083	1.01986	1.03305	1.04472	1.05226	1.05372	1.04815	1.03589	1.01815	0.997318	0.976194	0.958806	0.947821	0.945193	0.95153	0.966522	0.987182
1.06655	1.07174	1.07474	1.07431	1.07051	1.06574	1.06054	1.05533	1.04645	1.03222	1.01141	0.9849	0.956685	0.930554	0.910995	0.898111	0.889489	0.882607	0.874532	0.86642	0.86084	0.862627	0.874795	0.896557	0.924367	0.951877	0.972416	0.983499	0.985049	0.981025	0.977266	0.978358	0.986455	1.00165	1.02113	1.04208	1.06058	1.0738	1.07872	1.07419	1.06035	1.0386	1.01177	0.983896	0.95937	0.941547	0.933616	0.936344	0.949508	0.970765
1.04703	1.05668	1.06558	1.07059	1.07283	1.07375	1.07517	1.07745	1.07504	1.06558	1.04563	1.01699	0.984545	0.955704	0.935541	0.924461	0.919226	0.913582	0.903448	0.88951	0.87536	0.869203	0.875407	0.894849	0.922726	0.950773	0.97079	0.979137	0.975893	0.967295	0.961161	0.964275	0.97725	0.998798	1.02465	1.05068	1.07321	1.08979	1.09708	1.09395	1.07922	1.05519	1.02481	0.992314	0.962653	0.9394	0.926111	0.924301	0.934329	0.954726
1.03641	1.04661	1.05716	1.06381	1.06819	1.07088	1.07612	1.0838	1.08793	1.08445	1.06824	1.04116	1.00873	0.980852	0.963712	0.956828	0.954948	0.950109	0.937986	0.919101	0.89843	0.885782	0.886417	0.902802	0.929339	0.956107	0.974357	0.979397	0.972098	0.961043	0.955293	0.961574	0.979143	1.00461	1.0324	1.05773	1.07923	1.09472	1.10145	1.09796	1.08278	1.05819	1.02686	0.993278	0.962166	0.937133	0.921377	0.917383	0.926211	0.946734
1.03357	1.04236	1.05187	1.05723	1.0602	1.06193	1.06807	1.07846	1.08776	1.08972	1.07844	1.0552	1.02653	1.00313	0.991591	0.989829	0.991104	0.986642	0.973183	0.951326	0.927276	0.910519	0.907005	0.919018	0.942172	0.965921	0.98177	0.983878	0.9747	0.963809	0.960295	0.969945	0.990354	1.01538	1.04017	1.05971	1.07573	1.08725	1.09254	1.08872	1.07502	1.05211	1.02206	0.989973	0.959775	0.935215	0.918972	0.914565	0.92366	0.94576
1.03355	1.04094	1.04849	1.05177	1.05174	1.05062	1.05499	1.06522	1.07734	1.08308	1.07635	1.05774	1.03485	1.01856	1.0137	1.01695	1.02141	1.018	1.00506	0.983613	0.959776	0.941332	0.933823	0.93939	0.956479	0.975856	0.98938	0.99085	0.982882	0.974327	0.973825	0.986	1.00621	1.02645	1.04347	1.05374	1.06152	1.06793	1.07188	1.06977	1.05975	1.04072	1.01477	0.986185	0.958987	0.93646	0.921524	0.917789	0.92747	0.951451
1.03096	1.03806	1.04486	1.04773	1.04548	1.04143	1.04214	1.05013	1.06217	1.06875	1.06456	1.04929	1.03122	1.02072	1.02157	1.02929	1.03706	1.0365	1.02647	1.00867	0.987744	0.968842	0.956903	0.955	0.964954	0.980017	0.992572	0.996332	0.992032	0.986691	0.988858	1.00146	1.01891	1.03304	1.04135	1.04238	1.04252	1.04445	1.0477	1.04823	1.04282	1.02925	1.009	0.985274	0.96236	0.942943	0.930094	0.927506	0.936952	0.960951
1.02331	1.03093	1.03824	1.04204	1.03871	1.03239	1.02947	1.03443	1.04408	1.04858	1.04359	1.02894	1.01353	1.00734	1.0136	1.02655	1.03858	1.04232	1.03692	1.02441	1.00739	0.988577	0.972666	0.964017	0.967155	0.978495	0.991122	0.998406	0.998902	0.997998	1.00321	1.01539	1.02874	1.03671	1.03624	1.02894	1.02212	1.0202	1.02271	1.02564	1.02471	1.01713	1.0033	0.985686	0.968295	0.953169	0.943479	0.942817	0.952144	0.974824
1.01205	1.01999	1.02804	1.03311	1.02998	1.02257	1.0174	1.0195	1.02614	1.02753	1.01951	1.00293	0.986996	0.982448	0.992005	1.00965	1.02679	1.03572	1.03544	1.02796	1.01407	0.996021	0.977828	0.964869	0.963288	0.972171	0.985524	0.99642	1.00168	1.0054	1.01296	1.02463	1.03451	1.03784	1.03118	1.01853	1.00673	1.00196	1.00375	1.00867	1.01113	1.00834	0.999768	0.987322	0.97479	0.963592	0.956823	0.957691	0.966851	0.987197
0.999346	1.00709	1.01515	1.02047	1.01752	1.00977	1.00369	1.00416	1.00824	1.00615	0.993568	0.973042	0.954866	0.950507	0.96228	0.983861	1.00573	1.01949	1.02376	1.02006	1.0087	0.992224	0.973908	0.959683	0.956374	0.96434	0.9784	0.991773	1.00128	1.00944	1.01953	1.03126	1.03844	1.03763	1.02656	1.0106	0.99626	0.989971	0.991837	0.998468	1.00304	1.00276	0.997107	0.987852	0.978877	0.970981	0.966965	0.969522	0.979254	0.998059
0.986403	0.993794	1.00104	1.00485	1.0007	0.992585	0.986617	0.987286	0.989632	0.983563	0.965212	0.939942	0.919426	0.91546	0.929261	0.95388	0.978952	0.996066	1.00343	1.00205	0.992776	0.978377	0.962132	0.950111	0.948592	0.957523	0.972321	0.986921	0.999544	1.01147	1.02421	1.03587	1.04021	1.03538	1.02083	1.00342	0.989314	0.984235	0.988081	0.996166	1.00108	1.00026	0.994597	0.986345	0.979204	0.97367	0.972327	0.97699	0.988455	1.00764
0.975315	0.982228	0.988594	0.990581	0.985158	0.976408	0.97082	0.972212	0.974302	0.966213	0.944273	0.915312	0.891691	0.885822	0.898822	0.92401	0.950572	0.96997	0.98028	0.981592	0.975233	0.963873	0.951294	0.942807	0.943517	0.952969	0.967527	0.982218	0.996407	1.01075	1.02521	1.03659	1.03965	1.03324	1.01813	1.00129	0.988573	0.985547	0.991316	1.00007	1.00409	1.0012	0.993684	0.984841	0.977738	0.973008	0.97298	0.978804	0.991646	1.01155
0.965446	0.972434	0.978108	0.978637	0.972042	0.962316	0.956954	0.95924	0.962755	0.955467	0.932699	0.90113	0.873118	0.862509	0.871386	0.894338	0.920484	0.941472	0.955167	0.960367	0.958192	0.951161	0.943402	0.939106	0.941864	0.951205	0.964418	0.977767	0.991749	1.0068	1.0221	1.03361	1.0373	1.03192	1.01901	1.00399	0.992839	0.991342	0.998475	1.00751	1.0103	1.00481	0.994473	0.983851	0.975817	0.970784	0.97071	0.976644	0.990421	1.01092
0.956989	0.964463	0.969285	0.967759	0.959362	0.948747	0.944463	0.948987	0.954629	0.948637	0.925326	0.891654	0.860193	0.845543	0.850282	0.869501	0.892981	0.913602	0.929445	0.938132	0.940565	0.938933	0.937597	0.938985	0.945245	0.954734	0.965792	0.976038	0.987747	1.00127	1.01598	1.02705	1.03179	1.02882	1.01981	1.00794	0.999525	1.00014	1.00882	1.01732	1.01767	1.00834	0.994298	0.981445	0.972379	0.967212	0.967232	0.97365	0.988727	1.01026
0.950886	0.958541	0.962421	0.959225	0.949542	0.938733	0.935846	0.943005	0.951407	0.947624	0.924672	0.88946	0.855344	0.83692	0.83733	0.851676	0.871243	0.890411	0.907577	0.919354	0.926556	0.930892	0.936455	0.943594	0.953341	0.962547	0.970501	0.976168	0.983818	0.993961	1.00673	1.01748	1.0245	1.02588	1.02183	1.0136	1.00742	1.00922	1.01859	1.02625	1.02403	1.01115	0.993711	0.97901	0.969505	0.964645	0.964825	0.971945	0.987803	1.00941
0.94525	0.952769	0.956178	0.953021	0.943482	0.932715	0.930017	0.938873	0.951558	0.953166	0.93396	0.898886	0.861568	0.837282	0.830671	0.837934	0.851694	0.868227	0.885943	0.901072	0.913913	0.925174	0.938567	0.952071	0.965606	0.974616	0.978467	0.977645	0.978401	0.9827	0.992139	1.00314	1.0146	1.023	1.02611	1.02183	1.01673	1.01746	1.02648	1.03402	1.03124	1.01619	0.995641	0.978939	0.968913	0.964486	0.964541	0.971394	0.986496	1.00676
0.941418	0.947587	0.950514	0.9482	0.940014	0.930104	0.927337	0.937242	0.953705	0.960843	0.946153	0.912562	0.8736	0.845115	0.832504	0.832869	0.840333	0.852739	0.869273	0.886324	0.903879	0.921775	0.94287	0.963176	0.980827	0.989692	0.988934	0.980571	0.973029	0.97021	0.97561	0.986941	1.00347	1.0196	1.02998	1.0293	1.02412	1.02337	1.03179	1.03963	1.03699	1.02069	0.997914	0.979784	0.969896	0.966506	0.967029	0.973712	0.987669	1.00557
0.938972	0.942361	0.94472	0.944398	0.938908	0.930472	0.927208	0.937264	0.956899	0.969646	0.960342	0.929619	0.890616	0.859567	0.842056	0.835885	0.836463	0.843226	0.856664	0.874199	0.895718	0.920041	0.94896	0.976552	0.998735	1.00743	1.00141	0.984323	0.967076	0.955966	0.956838	0.968706	0.990994	1.01562	1.03344	1.03575	1.02955	1.02692	1.03486	1.04357	1.04201	1.02538	1.00108	0.982039	0.972779	0.97093	0.9722	0.978579	0.991033	1.00584
0.937955	0.936907	0.938913	0.941961	0.940078	0.933364	0.929915	0.940385	0.962931	0.979782	0.974485	0.946352	0.90929	0.878694	0.858877	0.847355	0.840673	0.840516	0.849294	0.866392	0.891871	0.923076	0.960435	0.99533	1.02125	1.0278	1.01404	0.985925	0.957871	0.938484	0.935788	0.949968	0.979827	1.0137	1.03757	1.04059	1.03205	1.02825	1.03701	1.04688	1.04599	1.02881	1.00341	0.985061	0.977787	0.978522	0.980533	0.9867	0.997775	1.00841
0.938897	0.932346	0.933238	0.940574	0.944514	0.940444	0.934526	0.941422	0.964379	0.987075	0.989681	0.967978	0.934769	0.905162	0.883508	0.867271	0.853267	0.844095	0.844978	0.858497	0.885279	0.921381	0.965514	1.0077	1.03943	1.04758	1.02973	0.992836	0.953487	0.92386	0.914581	0.927843	0.962709	1.00551	1.03773	1.04396	1.0335	1.02663	1.035	1.04753	1.05083	1.03603	1.01086	0.9917	0.984923	0.987062	0.989311	0.993879	1.00269	1.01074
0.942198	0.92895	0.928968	0.941553	0.951787	0.950312	0.942184	0.945995	0.968881	0.994786	1.00214	0.985203	0.957525	0.93259	0.912922	0.894485	0.873848	0.854972	0.846762	0.855897	0.883943	0.925087	0.975548	1.02351	1.05938	1.06712	1.04356	0.996873	0.946786	0.908226	0.893608	0.907286	0.948057	0.999629	1.03822	1.04532	1.03212	1.02333	1.03263	1.04789	1.05448	1.04143	1.01691	0.99879	0.993768	0.998014	0.999781	1.00244	1.00942	1.01479
0.947621	0.927813	0.9274	0.945368	0.961586	0.962263	0.951733	0.952648	0.974739	1.00167	1.01116	0.997469	0.975666	0.957365	0.942245	0.923953	0.898218	0.870195	0.852856	0.857414	0.886234	0.931419	0.986122	1.03758	1.07605	1.08285	1.05414	0.999223	0.940736	0.895358	0.876381	0.890366	0.936197	0.995225	1.0385	1.04514	1.02909	1.01909	1.02963	1.0475	1.05697	1.04546	1.02209	1.00593	1.003	1.0091	1.00947	1.00956	1.01514	1.01892
0.955747	0.929624	0.92886	0.952254	0.974385	0.976383	0.963681	0.961835	0.98246	1.0082	1.01736	1.00567	0.989509	0.979216	0.970749	0.954772	0.92538	0.888816	0.8625	0.862406	0.89176	0.939692	0.996416	1.04946	1.08909	1.09477	1.06174	1.00051	0.935997	0.885689	0.863071	0.876607	0.926798	0.99231	1.03879	1.04393	1.02498	1.0142	1.02582	1.04617	1.05803	1.04825	1.02643	1.01286	1.01263	1.01967	1.01782	1.01504	1.0195	1.02252
0.971426	0.937003	0.932425	0.959059	0.988187	0.994058	0.979567	0.973487	0.989761	1.01257	1.0208	1.01082	0.999425	0.99688	0.997547	0.988082	0.958632	0.914769	0.877858	0.869661	0.895773	0.943373	0.999331	1.0525	1.09463	1.10389	1.0716	1.00813	0.939807	0.884391	0.855028	0.862778	0.912606	0.983546	1.03634	1.04323	1.02193	1.0082	1.01817	1.04053	1.05651	1.05032	1.03143	1.01941	1.021	1.0291	1.02511	1.01809	1.02079	1.0256
0.985138	0.945989	0.941334	0.972166	1.00519	1.01092	0.995338	0.988161	1.00167	1.01901	1.02215	1.01063	1.0028	1.00788	1.01711	1.01341	0.984122	0.93543	0.892517	0.881017	0.906538	0.953275	1.00632	1.05714	1.09848	1.10673	1.07231	1.00731	0.939179	0.884008	0.85264	0.858491	0.910603	0.985547	1.03853	1.04157	1.01671	1.00194	1.01246	1.03639	1.0538	1.04903	1.03238	1.02392	1.02865	1.03682	1.02948	1.01878	1.02079	1.02741
1.0052	0.96057	0.95216	0.98357	1.02057	1.02872	1.01292	1.004	1.01315	1.0245	1.02262	1.00897	1.00243	1.01197	1.02933	1.03427	1.0095	0.959379	0.911015	0.893552	0.91462	0.957595	1.00568	1.05293	1.09464	1.10634	1.07475	1.01194	0.946505	0.892451	0.857141	0.856487	0.905826	0.982978	1.03887	1.04128	1.01314	0.995123	1.00337	1.02812	1.04837	1.04666	1.03308	1.02657	1.03321	1.0424	1.03254	1.01724	1.01762	1.02743
1.02292	0.976544	0.968451	1.00201	1.03979	1.04604	1.03032	1.0219	1.02763	1.03136	1.0223	1.00532	0.999792	1.01361	1.03727	1.04846	1.02709	0.977082	0.927659	0.908838	0.927529	0.965857	1.00732	1.04965	1.09002	1.10123	1.06979	1.00986	0.950567	0.901439	0.865604	0.86233	0.912371	0.990886	1.04329	1.03905	1.00643	0.986569	0.994972	1.02092	1.04254	1.04233	1.03102	1.02808	1.03753	1.04618	1.03245	1.01344	1.01342	1.02672
1.04417	0.995924	0.984615	1.0163	1.05484	1.06155	1.04622	1.03789	1.04026	1.03801	1.02349	1.00348	0.996587	1.01017	1.03733	1.05546	1.04112	0.994891	0.945557	0.923269	0.936494	0.968695	1.00315	1.04015	1.07995	1.09461	1.0674	1.01246	0.960067	0.916317	0.879022	0.869883	0.916024	0.994043	1.04573	1.03835	1.00181	0.978395	0.984283	1.01102	1.03538	1.03813	1.02923	1.0276	1.03832	1.04803	1.03206	1.00908	1.00744	1.02377
1.06613	1.01721	1.00264	1.03181	1.06943	1.07543	1.06084	1.05263	1.05256	1.04528	1.02606	1.00347	0.994089	1.00525	1.03283	1.05636	1.04988	1.00988	0.962882	0.938136	0.945577	0.97061	0.997591	1.0287	1.06739	1.08571	1.06385	1.01474	0.970288	0.933195	0.895562	0.88112	0.92299	0.99902	1.04836	1.03747	0.996803	0.969189	0.972721	1.00028	1.02784	1.03386	1.0268	1.02588	1.03769	1.04801	1.03101	1.00481	1.00039	1.01917
1.07907	1.03357	1.02122	1.04995	1.08373	1.08498	1.07027	1.064	1.06214	1.04992	1.02702	1.00371	0.993567	1.00293	1.02967	1.05444	1.05089	1.01526	0.973109	0.950387	0.955021	0.974103	0.994545	1.02155	1.05916	1.07659	1.0557	1.01217	0.976038	0.944688	0.908295	0.894653	0.938658	1.01254	1.05234	1.03173	0.987576	0.9595	0.964344	0.994603	1.02381	1.03034	1.02395	1.02493	1.03809	1.04671	1.02638	0.998666	0.995495	1.01724
1.0954	1.05162	1.03729	1.06243	1.09332	1.09249	1.07784	1.07208	1.06943	1.0551	1.03079	1.00732	0.994707	0.998897	1.02203	1.04848	1.05087	1.02211	0.984344	0.961276	0.961295	0.974186	0.988675	1.01101	1.0474	1.06772	1.05187	1.01403	0.984537	0.958483	0.922702	0.906806	0.94852	1.01903	1.05383	1.02893	0.981927	0.95128	0.9548	0.986598	1.01902	1.02803	1.02233	1.0229	1.03613	1.04468	1.0242	0.995057	0.989927	1.01268
1.11016	1.06922	1.05249	1.07263	1.10061	1.09759	1.08241	1.07759	1.0745	1.05939	1.03515	1.01274	0.997863	0.995432	1.01362	1.04028	1.04804	1.02631	0.9936	0.970792	0.966644	0.973935	0.98291	1.00049	1.03549	1.0587	1.04817	1.01622	0.992262	0.970988	0.936066	0.918535	0.958724	1.02543	1.05475	1.02536	0.976584	0.944138	0.945792	0.979432	1.01512	1.02685	1.02164	1.02104	1.0335	1.04222	1.02177	0.992108	0.985518	1.00768
1.12118	1.08292	1.06434	1.08014	1.10462	1.09935	1.08406	1.0796	1.07658	1.06174	1.03875	1.01811	1.0015	0.99306	1.00587	1.0322	1.04381	1.0276	0.999196	0.977355	0.970437	0.973277	0.978015	0.991786	1.02547	1.05092	1.04521	1.01808	0.99824	0.979787	0.945497	0.928073	0.968094	1.03129	1.05479	1.02169	0.972095	0.938702	0.93957	0.974334	1.01289	1.02661	1.02151	1.01981	1.03118	1.03924	1.01962	0.990342	0.982216	1.00347
1.13052	1.09497	1.07401	1.08482	1.10569	1.09857	1.08338	1.0791	1.07637	1.0627	1.04192	1.02361	1.00548	0.990855	0.997896	1.02372	1.03864	1.02708	1.00245	0.981957	0.973164	0.972322	0.973413	0.983408	1.01569	1.04348	1.04286	1.02021	1.00336	0.986491	0.952538	0.935915	0.976418	1.03631	1.05421	1.01823	0.96895	0.935165	0.935115	0.970248	1.01151	1.02715	1.02212	1.0191	1.02859	1.0358	1.01763	0.989453	0.9797	0.999117
1.13683	1.10368	1.08018	1.08629	1.10406	1.09551	1.08073	1.07675	1.07424	1.06205	1.04378	1.02775	1.00838	0.988494	0.990964	1.01659	1.03371	1.02497	1.00294	0.983972	0.97456	0.97133	0.969688	0.976485	1.00771	1.03742	1.04109	1.02213	1.00694	0.990197	0.956141	0.941132	0.983135	1.04036	1.05317	1.01514	0.967494	0.934066	0.933182	0.968119	1.01122	1.02813	1.02314	1.01897	1.0262	1.03236	1.01561	0.98903	0.978178	0.995364
1.1413	1.11011	1.08357	1.085	1.10016	1.09068	1.07663	1.07306	1.07081	1.06031	1.04456	1.03053	1.00989	0.985448	0.984395	1.01037	1.02906	1.02177	1.00132	0.983974	0.97496	0.970329	0.966491	0.97027	1.00061	1.03211	1.03979	1.02403	1.0095	0.991879	0.957328	0.944332	0.988333	1.04339	1.05186	1.01297	0.968122	0.935366	0.933326	0.967254	1.01146	1.02924	1.02446	1.01925	1.0237	1.02872	1.01358	0.988903	0.977044	0.991634
1.14453	1.11483	1.08453	1.08104	1.09398	1.08414	1.0712	1.06818	1.06637	1.05775	1.04437	1.03178	1.0097	0.981322	0.977681	1.00462	1.02451	1.01757	0.997748	0.982114	0.974527	0.969444	0.963735	0.964339	0.993669	1.02701	1.03878	1.02601	1.01131	0.992058	0.956628	0.945702	0.991848	1.04528	1.05051	1.0124	0.971576	0.939563	0.935558	0.967228	1.01178	1.03021	1.02602	1.01985	1.02081	1.02459	1.0115	0.988924	0.975836	0.987421
1.14604	1.11718	1.08306	1.07546	1.08699	1.07696	1.06533	1.06322	1.06192	1.05491	1.04314	1.0311	1.00736	0.976211	0.971829	1.00035	1.02063	1.01282	0.992782	0.978766	0.973432	0.968923	0.961782	0.959571	0.988145	1.02282	1.03789	1.02754	1.01209	0.990741	0.954235	0.945585	0.994139	1.04629	1.04927	1.01317	0.977228	0.945866	0.939514	0.96843	1.01224	1.03071	1.02741	1.02053	1.0179	1.02046	1.00924	0.988604	0.974446	0.983347
1.14643	1.11786	1.07983	1.06871	1.07941	1.0693	1.05914	1.0583	1.05774	1.05216	1.0412	1.02877	1.00308	0.970096	0.966386	0.996919	1.017	1.00754	0.986741	0.974293	0.97196	0.96894	0.960631	0.95563	0.983361	1.01893	1.03691	1.02869	1.01211	0.988459	0.950791	0.94437	0.99527	1.04642	1.04835	1.01574	0.985428	0.954365	0.944956	0.970343	1.01243	1.0306	1.02867	1.02122	1.01467	1.0161	1.00685	0.987881	0.972497	0.979005
1.14589	1.11719	1.07517	1.06094	1.07128	1.06112	1.0526	1.05347	1.05407	1.04978	1.03875	1.02478	0.996821	0.962893	0.961016	0.993824	1.01317	1.00165	0.979689	0.968748	0.970273	0.969821	0.96061	0.952509	0.978856	1.01474	1.0355	1.02937	1.01145	0.985447	0.946623	0.942092	0.994982	1.04548	1.04803	1.0208	0.996898	0.965623	0.952051	0.972684	1.01195	1.02965	1.02984	1.02197	1.0109	1.01122	1.00429	0.986626	0.96963	0.974076
1.14443	1.1147	1.06998	1.05383	1.06353	1.05346	1.04669	1.04951	1.05196	1.04823	1.03636	1.0195	0.989309	0.955575	0.956597	0.991901	1.00933	0.995691	0.972533	0.963317	0.96873	0.971646	0.961831	0.951216	0.975505	1.01095	1.03372	1.02908	1.01016	0.981512	0.942448	0.939934	0.993855	1.04414	1.04818	1.02781	1.00916	0.977805	0.959772	0.975401	1.01128	1.02786	1.03086	1.02257	1.00689	1.00644	1.00199	0.98445	0.965895	0.96965
1.14183	1.11135	1.06373	1.04674	1.05693	1.04624	1.04105	1.04648	1.05067	1.04769	1.03372	1.01311	0.980345	0.947498	0.952523	0.98991	1.00515	0.989354	0.965301	0.957249	0.967556	0.974989	0.964916	0.950863	0.972663	1.00666	1.03107	1.02811	1.00791	0.977413	0.937887	0.936951	0.992001	1.04186	1.04931	1.03689	1.0246	0.991565	0.96843	0.978508	1.00951	1.02519	1.03167	1.02306	1.00238	1.00147	0.999329	0.981823	0.961278	0.964813
1.1383	1.10687	1.05741	1.04118	1.05211	1.04025	1.03656	1.04476	1.05075	1.04833	1.03137	1.00628	0.970968	0.939852	0.949534	0.988486	1.00092	0.98326	0.958828	0.951869	0.96726	0.979629	0.969503	0.951964	0.971007	1.00264	1.02801	1.02617	1.00482	0.973006	0.933544	0.934375	0.990232	1.03944	1.0512	1.04697	1.04013	1.00441	0.976801	0.981755	1.00734	1.02206	1.0323	1.02322	0.997765	0.996995	0.996837	0.978589	0.956077	0.960801
1.13548	1.10643	1.05529	1.03653	1.04841	1.03696	1.03225	1.04283	1.05161	1.05084	1.03257	1.00249	0.964777	0.934374	0.943976	0.983539	0.996534	0.979598	0.955302	0.94645	0.965506	0.984656	0.978014	0.955532	0.967224	0.995716	1.02236	1.02464	1.0035	0.972138	0.932371	0.929102	0.982023	1.03364	1.05336	1.05829	1.0576	1.02134	0.986534	0.983556	1.00319	1.01693	1.03215	1.02646	0.99503	0.991684	0.995458	0.977225	0.95124	0.955422
1.1299	1.10019	1.04902	1.03332	1.04657	1.03319	1.0292	1.04275	1.05411	1.05429	1.03198	0.995374	0.954622	0.926972	0.941652	0.982109	0.991484	0.973529	0.950256	0.942095	0.966527	0.992423	0.987124	0.960341	0.967277	0.991342	1.01773	1.02075	0.998614	0.967002	0.928628	0.92701	0.979572	1.03059	1.05653	1.07072	1.0741	1.03387	0.995252	0.98771	1.00037	1.01228	1.03245	1.02693	0.990193	0.987455	0.993364	0.972977	0.944443	0.952444
1.12379	1.09283	1.04315	1.03139	1.04533	1.03072	1.02724	1.04328	1.05766	1.05832	1.03184	0.98793	0.945114	0.920661	0.940062	0.980759	0.986116	0.968099	0.946252	0.939115	0.968309	1.00137	0.997152	0.966293	0.96772	0.987663	1.01337	1.01633	0.993156	0.961417	0.92577	0.925931	0.977292	1.02856	1.06035	1.08333	1.08757	1.04397	1.00234	0.991894	0.997465	1.00757	1.03288	1.02674	0.985424	0.984218	0.991829	0.96809	0.937809	0.951246
1.11679	1.08509	1.03742	1.03086	1.04628	1.02942	1.02613	1.04425	1.06154	1.06357	1.03205	0.980838	0.935764	0.915099	0.938938	0.978917	0.980624	0.962955	0.943326	0.937282	0.971773	1.0117	1.00834	0.972786	0.969043	0.984276	1.00923	1.01118	0.98667	0.956103	0.923268	0.925371	0.975761	1.02676	1.0652	1.09538	1.09986	1.05116	1.00872	0.995711	0.994186	1.00313	1.03333	1.02626	0.980777	0.981786	0.990294	0.962979	0.93087	0.951428
1.11059	1.0819	1.03512	1.02965	1.04818	1.03186	1.0245	1.04295	1.06446	1.0709	1.03893	0.979809	0.930135	0.910187	0.933886	0.973921	0.97564	0.959406	0.943437	0.935396	0.971266	1.02001	1.02419	0.984126	0.970451	0.979951	1.00303	1.00746	0.982145	0.953656	0.923946	0.92316	0.968865	1.02138	1.06715	1.1049	1.1127	1.06278	1.01637	1.00101	0.992101	0.996173	1.03144	1.03044	0.980127	0.977819	0.99038	0.961299	0.924794	0.947814
1.10294	1.0728	1.02922	1.02977	1.04968	1.03256	1.02407	1.04309	1.06841	1.07691	1.04026	0.972621	0.92158	0.905473	0.932737	0.971396	0.969566	0.955036	0.941976	0.935611	0.975679	1.03158	1.03654	0.991791	0.972578	0.978694	1.00061	1.00253	0.974715	0.947871	0.923118	0.924054	0.968037	1.02161	1.07248	1.11498	1.11884	1.06517	1.01965	1.00527	0.989252	0.991989	1.03186	1.02918	0.976479	0.977176	0.989632	0.955479	0.91833	0.950402
1.09461	1.06344	1.02313	1.03024	1.05258	1.03392	1.02348	1.04221	1.07187	1.08373	1.04173	0.96561	0.912848	0.900971	0.931216	0.967703	0.963112	0.950425	0.941352	0.936985	0.981474	1.0439	1.04901	0.999558	0.975737	0.978615	0.999376	0.997382	0.966631	0.942569	0.922985	0.925727	0.967928	1.02238	1.07849	1.12313	1.12262	1.06432	1.02218	1.009	0.986321	0.988341	1.03221	1.02791	0.973541	0.977449	0.988691	0.949263	0.91158	0.95436
1.08847	1.05962	1.01939	1.02804	1.05504	1.03845	1.02246	1.03797	1.0716	1.09066	1.05031	0.966655	0.908018	0.896293	0.92599	0.962336	0.958168	0.946548	0.942472	0.937966	0.98146	1.05014	1.06306	1.01122	0.980161	0.979568	0.998123	0.996194	0.962174	0.939753	0.924981	0.926713	0.964113	1.01956	1.07947	1.12621	1.12641	1.06727	1.02415	1.01434	0.987226	0.983191	1.0296	1.03137	0.975478	0.976196	0.989966	0.948113	0.906359	0.951365
1.08141	1.04993	1.01264	1.02727	1.05606	1.03966	1.02077	1.03464	1.0731	1.09561	1.05038	0.958395	0.899773	0.891946	0.923985	0.95799	0.951529	0.94268	0.942102	0.940557	0.987357	1.06082	1.07208	1.01631	0.983311	0.982997	1.00086	0.993421	0.955115	0.935197	0.926411	0.929232	0.965363	1.0229	1.08465	1.12965	1.12256	1.06146	1.02293	1.0171	0.984683	0.981285	1.0303	1.02884	0.974369	0.978618	0.989218	0.941464	0.901205	0.957042
1.07574	1.04611	1.00732	1.02261	1.05677	1.04419	1.01913	1.02716	1.06896	1.10071	1.05908	0.960021	0.89427	0.886197	0.91765	0.951623	0.945901	0.937739	0.94248	0.942757	0.987102	1.06439	1.08324	1.02686	0.989264	0.988043	1.00416	0.9957	0.95224	0.93251	0.928948	0.93204	0.963075	1.0214	1.08465	1.12815	1.12084	1.05974	1.02084	1.02143	0.987421	0.977738	1.02739	1.03178	0.978368	0.97925	0.991189	0.940703	0.896378	0.952848
1.06996	1.03734	0.999869	1.02024	1.05737	1.04393	1.01543	1.02092	1.06782	1.10386	1.05683	0.950955	0.885097	0.881171	0.914549	0.945936	0.938748	0.932688	0.942042	0.946048	0.9935	1.07259	1.08739	1.02894	0.993726	0.99492	1.01068	0.995072	0.946724	0.929566	0.931025	0.935827	0.965911	1.02595	1.08895	1.12617	1.1124	1.04931	1.01737	1.02197	0.985564	0.977919	1.02857	1.02953	0.979093	0.983233	0.98983	0.933641	0.891477	0.959218
1.06513	1.02796	0.991861	1.01682	1.05558	1.04292	1.01015	1.01296	1.06567	1.10524	1.05336	0.940225	0.875818	0.875572	0.910759	0.939338	0.931264	0.928278	0.941391	0.94986	0.999303	1.07942	1.08946	1.0297	0.99833	1.00412	1.01937	0.996176	0.942623	0.927589	0.934189	0.939236	0.96894	1.03138	1.09139	1.12137	1.10021	1.03836	1.01255	1.02199	0.983217	0.978903	1.02976	1.0268	0.981748	0.987948	0.988303	0.92659	0.887926	0.965795
1.06235	1.02578	0.985668	1.00907	1.05268	1.04446	1.00673	1.00241	1.05663	1.10547	1.05853	0.940811	0.869185	0.868529	0.90366	0.932543	0.92513	0.922166	0.939599	0.95211	0.998247	1.0779	1.09294	1.035	1.00436	1.01318	1.02813	1.00367	0.944196	0.926654	0.936459	0.943199	0.968299	1.03103	1.08954	1.11422	1.09312	1.03269	1.00615	1.02259	0.98684	0.978263	1.02796	1.02916	0.987535	0.990886	0.990597	0.926545	0.884096	0.959731
1.05985	1.01731	0.977823	1.00493	1.04924	1.04089	0.999537	0.993406	1.05333	1.10394	1.05173	0.928436	0.859605	0.862726	0.899786	0.925568	0.917863	0.917664	0.93854	0.955895	1.00346	1.08159	1.08998	1.03269	1.00942	1.02433	1.0386	1.00645	0.942642	0.926629	0.939742	0.946437	0.972181	1.03669	1.08967	1.10575	1.07897	1.02114	1.00053	1.02039	0.984241	0.980971	1.02995	1.02686	0.991668	0.996009	0.988276	0.919851	0.881775	0.966323
1.05885	1.01633	0.971404	0.995373	1.04354	1.04008	0.995149	0.981387	1.04112	1.10077	1.05463	0.928412	0.85188	0.85447	0.89205	0.918081	0.910984	0.910624	0.93476	0.958036	1.00172	1.07705	1.08932	1.03536	1.01538	1.03521	1.04999	1.01725	0.947883	0.92713	0.941429	0.950909	0.971913	1.03622	1.08644	1.09581	1.06975	1.01477	0.992122	1.01818	0.987688	0.981812	1.02898	1.0291	0.998522	1.00022	0.990957	0.920688	0.878584	0.958116
1.05851	1.00863	0.963885	0.990919	1.03873	1.03424	0.986611	0.972006	1.03719	1.0968	1.04525	0.914782	0.84201	0.848592	0.888271	0.910686	0.903954	0.905963	0.933474	0.96185	1.00604	1.07788	1.08291	1.03157	1.02126	1.04762	1.061	1.02113	0.948707	0.928739	0.944582	0.953876	0.976231	1.04136	1.08405	1.08464	1.05533	1.00408	0.986285	1.01421	0.984908	0.985714	1.0316	1.02771	1.00396	1.00508	0.988058	0.914754	0.877329	0.964165
1.05937	1.00912	0.958584	0.981662	1.03173	1.03139	0.982308	0.96119	1.02442	1.09136	1.04577	0.91446	0.834501	0.840625	0.881303	0.903721	0.897392	0.899192	0.928463	0.96349	1.00393	1.07167	1.07946	1.03218	1.02626	1.05765	1.07191	1.03255	0.956445	0.930624	0.945204	0.958016	0.976058	1.04044	1.08015	1.07429	1.04662	0.999079	0.978163	1.00985	0.987272	0.987432	1.03158	1.02975	1.01044	1.00948	0.990764	0.9165	0.875226	0.95518
1.06111	1.00214	0.951512	0.977155	1.02561	1.02365	0.973248	0.951932	1.01999	1.08529	1.03471	0.900177	0.824448	0.834894	0.877887	0.895884	0.890693	0.894372	0.927085	0.967522	1.00709	1.06985	1.07111	1.02827	1.03326	1.07071	1.08247	1.0372	0.959585	0.933494	0.947958	0.960837	0.980604	1.04458	1.07527	1.0611	1.03303	0.990134	0.972338	1.00447	0.984409	0.992125	1.03464	1.02945	1.01693	1.01366	0.987709	0.911813	0.874989	0.960146
1.06378	1.00395	0.947255	0.968502	1.01764	1.0192	0.969407	0.942615	1.00698	1.07833	1.03363	0.899939	0.817215	0.827356	0.871846	0.889426	0.88443	0.888065	0.921099	0.968826	1.00457	1.06247	1.06635	1.02798	1.03755	1.07948	1.09206	1.04851	0.969304	0.93664	0.947516	0.964613	0.980403	1.04308	1.07087	1.05073	1.02523	0.987103	0.965065	0.998634	0.985504	0.994163	1.03535	1.03137	1.02292	1.01803	0.990665	0.914647	0.873959	0.950432
1.06736	0.997582	0.941304	0.965036	1.01113	1.0104	0.961142	0.934976	1.00347	1.0713	1.02182	0.885681	0.807917	0.822936	0.869784	0.881949	0.878906	0.883803	0.920455	0.973098	1.00659	1.05901	1.05785	1.02503	1.04537	1.09145	1.10016	1.05229	0.973605	0.94001	0.94957	0.967127	0.985114	1.04609	1.06424	1.03723	1.01429	0.980784	0.960285	0.992806	0.982578	0.999165	1.03859	1.03195	1.02933	1.02072	0.987631	0.911333	0.874767	0.954966
1.07176	1.00059	0.938155	0.957498	1.00277	1.00489	0.958258	0.927733	0.990956	1.06374	1.0199	0.885901	0.801307	0.816349	0.865151	0.876369	0.873274	0.878443	0.914058	0.974202	1.00373	1.05103	1.05306	1.02475	1.04907	1.09841	1.10738	1.06238	0.984354	0.944081	0.948033	0.9704	0.984933	1.04413	1.05973	1.02751	1.00794	0.980141	0.954642	0.986434	0.982401	1.00107	1.03981	1.03366	1.03444	1.02467	0.990884	0.915262	0.874791	0.945015
1.07648	0.99441	0.93365	0.955587	0.996599	0.996125	0.951702	0.922386	0.989413	1.05691	1.00837	0.87213	0.793459	0.814094	0.864961	0.869811	0.869539	0.875259	0.915056	0.978786	1.0047	1.04717	1.04597	1.02354	1.05742	1.10814	1.11194	1.06422	0.98845	0.946935	0.949421	0.972635	0.989814	1.04622	1.05218	1.01506	1.00061	0.976367	0.951446	0.981321	0.979779	1.00607	1.04288	1.03476	1.03986	1.02541	0.988024	0.913074	0.87634	0.949778
1.08297	0.998674	0.931387	0.948985	0.987652	0.989577	0.950001	0.917089	0.977031	1.04894	1.00615	0.873075	0.787276	0.80852	0.861946	0.86513	0.864534	0.871043	0.908432	0.979966	1.0014	1.03843	1.04186	1.02396	1.06093	1.11351	1.11653	1.07296	1.00013	0.951834	0.946696	0.975469	0.989753	1.04388	1.0476	1.00581	0.995538	0.978266	0.947666	0.974928	0.978413	1.00759	1.04451	1.03625	1.04413	1.0289	0.991829	0.918354	0.877356	0.939293
1.09065	1.00356	0.930084	0.944399	0.979299	0.982532	0.949832	0.914202	0.966518	1.04132	1.00456	0.874647	0.7822	0.804385	0.860779	0.861847	0.860595	0.869339	0.902878	0.981079	0.999032	1.03038	1.03949	1.02438	1.06387	1.11824	1.11956	1.0804	1.01149	0.957773	0.944507	0.977044	0.990274	1.04162	1.04362	0.997732	0.990382	0.981463	0.945472	0.969206	0.975152	1.0067	1.04596	1.03698	1.04754	1.03187	0.995725	0.924193	0.879781	0.930539
1.09809	0.997971	0.926988	0.94355	0.972479	0.973485	0.946438	0.911158	0.965897	1.03463	0.994289	0.86198	0.775596	0.805068	0.86344	0.85639	0.859035	0.867672	0.905895	0.98651	0.998102	1.0256	1.03564	1.02602	1.07303	1.12499	1.11942	1.0804	1.01591	0.959708	0.944534	0.979348	0.995242	1.04267	1.03526	0.986299	0.98755	0.98133	0.944317	0.965319	0.972772	1.01122	1.04892	1.03848	1.05163	1.03056	0.994289	0.924105	0.881817	0.9341
1.10631	1.00393	0.926742	0.93956	0.964479	0.966759	0.946588	0.910251	0.956158	1.02779	0.992666	0.864624	0.77117	0.802004	0.86349	0.85433	0.855638	0.866727	0.90081	0.987954	0.995548	1.01791	1.03371	1.02795	1.07596	1.1276	1.11925	1.08494	1.02629	0.964986	0.940822	0.980899	0.995804	1.04066	1.03181	0.97964	0.984559	0.986023	0.944667	0.961364	0.970453	1.01164	1.05049	1.03894	1.05345	1.0324	0.997983	0.930587	0.884181	0.924939
1.11372	0.997821	0.924994	0.939333	0.957654	0.958915	0.945561	0.908637	0.957231	1.02185	0.984051	0.852775	0.766293	0.805438	0.867793	0.849787	0.856162	0.866543	0.906381	0.993961	0.993535	1.01427	1.03281	1.03151	1.08522	1.13162	1.116	1.08345	1.0296	0.965055	0.940586	0.98341	1.00095	1.04126	1.02336	0.970238	0.985267	0.987074	0.944904	0.959491	0.969198	1.01623	1.05284	1.04022	1.05573	1.02933	0.997326	0.931148	0.885979	0.92826
1.12377	1.00493	0.925605	0.936212	0.949411	0.951573	0.94692	0.909793	0.947893	1.01518	0.983	0.85659	0.762589	0.804038	0.870054	0.849287	0.853837	0.867744	0.902506	0.996189	0.99112	1.00651	1.03284	1.03496	1.08821	1.13302	1.11295	1.08602	1.03958	0.97026	0.935945	0.984265	1.00175	1.03943	1.02035	0.964714	0.983499	0.993716	0.947814	0.957541	0.966841	1.01629	1.05462	1.04025	1.05623	1.03019	1.00125	0.938819	0.888856	0.918632
1.13444	1.01308	0.926952	0.934601	0.942492	0.943812	0.949446	0.913198	0.94066	1.00893	0.98275	0.861487	0.759991	0.803693	0.873647	0.850124	0.852031	0.871075	0.90063	0.998464	0.990315	0.999785	1.0346	1.03841	1.09074	1.13441	1.10949	1.08734	1.04851	0.976392	0.932755	0.983872	1.00304	1.03812	1.01808	0.960056	0.981292	1.00049	0.951711	0.956738	0.963793	1.01339	1.05555	1.0395	1.05623	1.03043	1.00507	0.946862	0.892724	0.911245
1.14234	1.00668	0.926526	0.934301	0.935185	0.937362	0.951747	0.91283	0.942699	1.00358	0.976658	0.851119	0.757325	0.810999	0.880179	0.846667	0.855143	0.873374	0.909513	1.0057	0.987207	0.997944	1.03832	1.04401	1.09972	1.13502	1.10255	1.08455	1.05053	0.973973	0.932021	0.986862	1.00822	1.03842	1.00993	0.953314	0.98597	1.00295	0.954026	0.957944	0.964106	1.0182	1.05724	1.04007	1.05611	1.02545	1.00585	0.948352	0.893691	0.913142
1.15316	1.01533	0.928768	0.932687	0.927913	0.93005	0.95387	0.917302	0.935447	0.997548	0.976591	0.857144	0.755572	0.811979	0.885101	0.848799	0.854369	0.878278	0.908816	1.00929	0.986584	0.992057	1.04129	1.04929	1.10224	1.13537	1.09654	1.08385	1.05841	0.978723	0.927435	0.986249	1.00943	1.0373	1.00798	0.950443	0.985402	1.01047	0.960413	0.960371	0.963075	1.01787	1.05886	1.03899	1.05417	1.02434	1.00891	0.956928	0.897173	0.904049
1.15974	1.00871	0.929246	0.931678	0.92026	0.925307	0.958086	0.917167	0.938117	0.992202	0.972543	0.847921	0.755202	0.821959	0.89204	0.845735	0.859385	0.882457	0.920269	1.01701	0.982981	0.992706	1.04815	1.05552	1.11042	1.13344	1.08813	1.08092	1.05943	0.974478	0.927267	0.989732	1.01467	1.03709	1.00005	0.946182	0.992299	1.01261	0.963986	0.963874	0.964787	1.02331	1.05977	1.03852	1.05182	1.01841	1.01066	0.958692	0.897209	0.904839
1.17137	1.01895	0.932186	0.93076	0.914551	0.917623	0.961943	0.924076	0.932576	0.986241	0.973587	0.856318	0.755379	0.82493	0.898646	0.849298	0.859117	0.889925	0.922445	1.02151	0.984652	0.988546	1.05391	1.0608	1.11213	1.13328	1.0815	1.07872	1.06561	0.979562	0.924027	0.98823	1.01605	1.03682	0.998979	0.944517	0.991682	1.02035	0.9717	0.968359	0.964414	1.02032	1.06006	1.03637	1.04921	1.01635	1.01377	0.967798	0.901289	0.897532
1.18076	1.02792	0.935639	0.929977	0.909147	0.911491	0.963642	0.930258	0.92773	0.980908	0.974024	0.864063	0.756161	0.827752	0.904587	0.853156	0.859669	0.897399	0.925055	1.02642	0.986512	0.985847	1.05928	1.06683	1.11351	1.13335	1.07488	1.07602	1.07066	0.98319	0.920658	0.986454	1.01715	1.0362	0.997921	0.944297	0.991822	1.02658	0.9796	0.974715	0.96583	1.0206	1.06156	1.03438	1.04527	1.01361	1.01508	0.97593	0.904785	0.889553
1.18497	1.0211	0.936433	0.92766	0.902031	0.909323	0.969824	0.929792	0.930721	0.975669	0.972544	0.85663	0.759221	0.84086	0.911187	0.850127	0.866746	0.903946	0.93921	1.03488	0.983421	0.990624	1.06982	1.0722	1.11989	1.12871	1.06572	1.07335	1.06979	0.976754	0.921572	0.990808	1.02204	1.03543	0.990686	0.943218	1.00034	1.02762	0.984522	0.980811	0.96942	1.02723	1.06146	1.03233	1.04046	1.00706	1.0177	0.977394	0.903223	0.889406
[truncated: 66 more columns]

## Sheet: H03
0.862505	0.8676	0.872669	0.877814	0.882996	0.888152	0.89317	0.898276	0.903371	0.908308	0.913116	0.917958	0.922756	0.927357	0.931955	0.936509	0.941041	0.94548	0.949827	0.954026	0.958033	0.961966	0.96584	0.969605	0.973165	0.976583	0.979807	0.982877	0.985752	0.988389	0.990842	0.993244	0.995475	0.99755	0.999453	1.00111	1.00258	1.00386	1.00496	1.0059	1.00656	1.00703	1.00731	1.00746	1.00744	1.00723	1.00676	1.00606	1.0052	1.00418
0.892199	0.901298	0.910243	0.919048	0.927637	0.936004	0.94415	0.952108	0.959828	0.967283	0.974443	0.981245	0.987736	0.993873	0.999706	1.00513	1.01014	1.01474	1.0189	1.02262	1.02585	1.02878	1.03126	1.03325	1.03479	1.03592	1.03661	1.03683	1.03659	1.03586	1.0347	1.03311	1.03107	1.02861	1.02566	1.02229	1.01849	1.01428	1.00974	1.00474	0.999381	0.993704	0.987744	0.98146	0.974841	0.96788	0.960719	0.953258	0.945523	0.937554
1.22647	1.23363	1.24011	1.24596	1.25106	1.25532	1.25875	1.26149	1.2634	1.2645	1.26471	1.26407	1.26259	1.26032	1.2572	1.25325	1.24853	1.24303	1.23671	1.22953	1.22173	1.21329	1.20418	1.19436	1.18396	1.17309	1.16166	1.14976	1.1374	1.12465	1.11153	1.09811	1.08434	1.07037	1.05624	1.04199	1.02775	1.01352	0.999269	0.984969	0.970771	0.956794	0.942936	0.929139	0.915565	0.902251	0.88921	0.876445	0.86388	0.851647
1.51971	1.5325	1.54359	1.55294	1.56044	1.56597	1.56949	1.5711	1.57072	1.56825	1.56359	1.55685	1.54826	1.53775	1.52542	1.5113	1.49538	1.47787	1.45887	1.43847	1.41675	1.39393	1.3702	1.34553	1.32017	1.29428	1.26812	1.24192	1.21554	1.18927	1.1632	1.13742	1.11206	1.08713	1.06296	1.03965	1.01716	0.9956	0.97503	0.955475	0.937053	0.91983	0.903678	0.888567	0.874662	0.861942	0.850213	0.839512	0.829798	0.820993
1.63944	1.6553	1.66944	1.68176	1.6921	1.70063	1.70712	1.71137	1.71316	1.71237	1.70938	1.70407	1.69644	1.68631	1.67366	1.65875	1.64146	1.62187	1.60014	1.57627	1.55055	1.52327	1.49462	1.46426	1.43243	1.39957	1.36617	1.33201	1.29742	1.26268	1.22782	1.19298	1.15855	1.1246	1.0913	1.05884	1.02737	0.996953	0.967888	0.940135	0.913766	0.888927	0.865667	0.843988	0.824015	0.805724	0.789165	0.774264	0.760951	0.749381
1.4417	1.45368	1.46466	1.47465	1.48329	1.49054	1.49647	1.50095	1.50421	1.50607	1.50643	1.50512	1.50212	1.49739	1.49106	1.48313	1.47374	1.46275	1.44994	1.4354	1.41926	1.40168	1.38276	1.36259	1.3412	1.31888	1.29551	1.27138	1.24664	1.22128	1.19511	1.16871	1.14224	1.11573	1.08912	1.06297	1.037	1.01128	0.985776	0.961041	0.937006	0.913657	0.891217	0.869868	0.849571	0.830386	0.812383	0.79543	0.779573	0.765089
1.39007	1.39595	1.40084	1.40422	1.4063	1.40749	1.40781	1.40704	1.40517	1.40198	1.39769	1.39245	1.38605	1.37867	1.3701	1.3606	1.35045	1.33937	1.3274	1.31458	1.30094	1.28651	1.27113	1.25529	1.23909	1.22252	1.20571	1.18855	1.17135	1.154	1.13633	1.11841	1.10093	1.08329	1.06552	1.04812	1.03105	1.01385	0.996818	0.979769	0.962739	0.945739	0.928832	0.912274	0.896015	0.880278	0.864982	0.849989	0.83542	0.821635
1.39775	1.39563	1.39288	1.38936	1.38518	1.38066	1.37544	1.36969	1.36382	1.35744	1.3504	1.34276	1.33477	1.32656	1.31828	1.30962	1.30049	1.29157	1.28237	1.27292	1.2632	1.25291	1.24206	1.23072	1.219	1.20688	1.19432	1.18076	1.16613	1.15078	1.1344	1.11751	1.10019	1.08217	1.06345	1.04453	1.02559	1.00684	0.988719	0.971213	0.954298	0.937966	0.922612	0.908028	0.894509	0.882193	0.871543	0.862323	0.853804	0.846352
1.27422	1.27018	1.26609	1.26239	1.25886	1.25493	1.25114	1.24751	1.24402	1.24049	1.23714	1.23449	1.23239	1.23152	1.2318	1.23326	1.23559	1.23896	1.24279	1.24673	1.25083	1.25386	1.25531	1.25477	1.25153	1.24584	1.23754	1.22606	1.21107	1.19301	1.17234	1.14945	1.12458	1.09831	1.07135	1.04426	1.01715	0.990617	0.965785	0.9431	0.922545	0.904472	0.88901	0.875793	0.864953	0.856663	0.850868	0.847645	0.84675	0.847519
1.15791	1.15896	1.15993	1.15996	1.15825	1.15559	1.15209	1.14811	1.14335	1.13807	1.13306	1.1293	1.12753	1.12756	1.1294	1.13355	1.14004	1.14852	1.15889	1.17055	1.18181	1.19259	1.20224	1.20929	1.21312	1.21344	1.2096	1.20175	1.19029	1.17536	1.15748	1.13672	1.11425	1.09076	1.06691	1.04312	1.01973	0.996869	0.974985	0.954891	0.936527	0.920529	0.905845	0.892485	0.880704	0.870429	0.862057	0.855593	0.850743	0.847363
1.10476	1.10629	1.10597	1.10356	1.09896	1.09207	1.08317	1.07329	1.06297	1.05247	1.04282	1.03508	1.02989	1.0273	1.02724	1.03009	1.03578	1.04467	1.05547	1.0669	1.07888	1.09095	1.10214	1.1123	1.12003	1.12464	1.1259	1.12399	1.11941	1.11205	1.1024	1.09089	1.07828	1.06511	1.05224	1.03992	1.02746	1.01447	1.00119	0.988047	0.975239	0.962516	0.949546	0.936696	0.923958	0.911695	0.899731	0.888825	0.878707	0.869868
1.10259	1.10189	1.09768	1.09011	1.08051	1.06927	1.05586	1.04174	1.02859	1.01692	1.00643	0.998176	0.992432	0.988875	0.987633	0.988685	0.992326	0.997194	1.00323	1.01012	1.01722	1.02469	1.0322	1.03908	1.04471	1.04823	1.0498	1.04939	1.04757	1.04477	1.04097	1.03688	1.03268	1.02932	1.02655	1.02416	1.02154	1.01835	1.01484	1.01038	1.00467	0.997503	0.989115	0.980341	0.970495	0.960207	0.949696	0.939654	0.929995	0.920426
1.1087	1.10564	1.09869	1.08893	1.07785	1.06575	1.05337	1.04155	1.03108	1.02327	1.01768	1.01356	1.01133	1.01016	1.00967	1.01015	1.01057	1.01051	1.01031	1.00981	1.0098	1.00989	1.01058	1.0116	1.01241	1.01272	1.01209	1.01085	1.00935	1.0077	1.00632	1.00533	1.00503	1.00601	1.00816	1.01063	1.01286	1.01491	1.01628	1.01663	1.01524	1.01208	1.00773	1.00284	0.997186	0.990286	0.982735	0.974613	0.966913	0.958685
1.0935	1.08877	1.08165	1.07305	1.06446	1.05672	1.05069	1.04679	1.04547	1.04746	1.05213	1.05749	1.06254	1.06757	1.07247	1.07581	1.07738	1.07644	1.07411	1.0711	1.06736	1.06369	1.0598	1.05609	1.05278	1.04868	1.04415	1.03899	1.03391	1.02901	1.02446	1.01999	1.01585	1.01324	1.01087	1.00843	1.00617	1.00366	1.00228	1.00062	0.997806	0.995048	0.991899	0.988263	0.984529	0.979884	0.974625	0.969195	0.962896	0.956016
1.04898	1.04486	1.0398	1.03582	1.03331	1.03373	1.03741	1.04431	1.0553	1.06889	1.08484	1.10119	1.1158	1.13004	1.14254	1.15216	1.15835	1.16118	1.16164	1.1595	1.15548	1.14969	1.1433	1.13591	1.12729	1.11771	1.10671	1.0954	1.08423	1.07452	1.06478	1.05437	1.04503	1.03611	1.0273	1.01784	1.00775	0.99882	0.990625	0.982505	0.974703	0.96766	0.962374	0.957948	0.953052	0.948167	0.942781	0.9369	0.930576	0.923491
0.980223	0.97718	0.976234	0.977719	0.983301	0.993903	1.00924	1.02881	1.0516	1.07791	1.105	1.13071	1.15506	1.1769	1.19669	1.21239	1.22354	1.23117	1.23487	1.23484	1.23047	1.22116	1.20943	1.19518	1.17861	1.16043	1.14162	1.12374	1.10883	1.09678	1.08618	1.07675	1.06744	1.05808	1.04797	1.03633	1.02306	1.0102	0.99682	0.983078	0.969464	0.95693	0.946573	0.937163	0.927813	0.919295	0.911422	0.903935	0.897035	0.890388
0.919396	0.917592	0.919336	0.92497	0.935818	0.95267	0.975013	1.00213	1.03303	1.06672	1.10001	1.13099	1.15961	1.18447	1.20613	1.22419	1.23712	1.24594	1.25049	1.25003	1.24291	1.22961	1.21203	1.19159	1.16894	1.14526	1.12329	1.10407	1.08998	1.08079	1.07482	1.07074	1.06691	1.06245	1.05616	1.04698	1.03628	1.02407	1.0104	0.996389	0.981851	0.968135	0.955608	0.943329	0.931198	0.919216	0.908628	0.899173	0.891082	0.883426
0.889849	0.889665	0.893455	0.902018	0.916271	0.9373	0.964315	0.995289	1.02975	1.06581	1.09952	1.13018	1.15661	1.17824	1.19509	1.20759	1.21586	1.21969	1.21965	1.21436	1.20164	1.18288	1.15966	1.13519	1.11022	1.08681	1.06729	1.05295	1.04518	1.04341	1.0455	1.04909	1.05239	1.05375	1.05188	1.04755	1.04155	1.0336	1.02457	1.0148	1.00439	0.993515	0.982205	0.969995	0.95634	0.941966	0.928007	0.915748	0.904968	0.894992
0.89808	0.899442	0.905105	0.916301	0.933981	0.958611	0.988282	1.02165	1.05691	1.0907	1.11984	1.14392	1.16157	1.17331	1.1791	1.18134	1.17995	1.17465	1.16713	1.15486	1.13702	1.11374	1.08757	1.06185	1.03798	1.018	1.00364	0.996215	0.996018	1.00282	1.01335	1.02444	1.0345	1.04151	1.04452	1.04509	1.04436	1.04197	1.03882	1.03471	1.02954	1.02262	1.01312	1.00136	0.986608	0.969845	0.952265	0.935987	0.921598	0.908632
0.934426	0.937054	0.945697	0.960153	0.981413	1.00913	1.04107	1.07471	1.10848	1.13727	1.15924	1.1732	1.17973	1.17983	1.17458	1.16644	1.1558	1.14359	1.12986	1.11345	1.09316	1.06881	1.04301	1.01833	0.997011	0.980301	0.96995	0.966914	0.97149	0.982144	0.996313	1.011	1.02417	1.03378	1.03957	1.04272	1.04492	1.04547	1.04566	1.0451	1.04307	1.03827	1.02994	1.01865	1.00352	0.985083	0.965853	0.947201	0.93068	0.915767
0.983462	0.988268	0.999374	1.01647	1.04029	1.06982	1.1021	1.13397	1.16396	1.18625	1.19977	1.20417	1.20146	1.192	1.17848	1.16321	1.1478	1.13215	1.11694	1.10026	1.08151	1.05961	1.03666	1.01498	0.996507	0.982288	0.973411	0.970091	0.973699	0.982588	0.995335	1.00831	1.02003	1.02871	1.0338	1.03714	1.03984	1.04191	1.0435	1.04482	1.04426	1.04059	1.03307	1.022	1.00716	0.98855	0.9689	0.949331	0.931997	0.916939
1.03213	1.0397	1.05396	1.07346	1.09914	1.12911	1.15982	1.18841	1.21252	1.22773	1.23257	1.22824	1.21782	1.20207	1.18428	1.16711	1.15122	1.13746	1.12464	1.11213	1.09775	1.08114	1.06356	1.04649	1.03169	1.01924	1.00937	1.00327	1.00137	1.00403	1.00966	1.01615	1.02173	1.02528	1.0264	1.0273	1.02855	1.03102	1.03375	1.03645	1.0369	1.03372	1.02631	1.01486	0.999589	0.98066	0.96094	0.941444	0.924049	0.909378
1.06003	1.07088	1.08857	1.11124	1.13823	1.16852	1.19743	1.22281	1.24169	1.25145	1.24948	1.23926	1.22354	1.20477	1.18672	1.17119	1.15908	1.1502	1.14295	1.13638	1.12799	1.11782	1.10595	1.09373	1.08214	1.07091	1.05929	1.04934	1.04111	1.03604	1.03265	1.03062	1.02807	1.02445	1.02012	1.01656	1.01535	1.01753	1.02082	1.0247	1.02623	1.02318	1.01514	1.00281	0.986427	0.966777	0.946242	0.926713	0.909164	0.895361
1.06213	1.07686	1.09841	1.12477	1.15409	1.18606	1.21483	1.23897	1.25542	1.26235	1.25655	1.24237	1.22331	1.20303	1.18499	1.17232	1.165	1.16254	1.1624	1.16337	1.16226	1.15892	1.15301	1.14519	1.13639	1.12656	1.11369	1.10031	1.0862	1.07383	1.06181	1.05099	1.03968	1.02794	1.01657	1.00729	1.00248	1.00256	1.00541	1.00961	1.0119	1.00934	1.00085	0.987929	0.970247	0.949753	0.928158	0.90773	0.89023	0.877181
1.04461	1.06414	1.09055	1.12089	1.15389	1.18882	1.2193	1.24441	1.2609	1.2671	1.25953	1.24259	1.22096	1.19878	1.18041	1.16929	1.16623	1.16923	1.17579	1.18372	1.18884	1.19089	1.18952	1.18437	1.1773	1.16818	1.15497	1.1398	1.12279	1.10578	1.08854	1.07163	1.05364	1.03508	1.01789	1.00348	0.995189	0.992657	0.994206	0.99713	0.998878	0.995477	0.986356	0.97253	0.953735	0.93262	0.910201	0.890219	0.872949	0.861021
1.01907	1.04413	1.07545	1.10997	1.14637	1.18411	1.21739	1.24525	1.26345	1.27052	1.26297	1.24447	1.22038	1.19566	1.17603	1.16502	1.16478	1.17147	1.18425	1.19808	1.2085	1.21466	1.21598	1.21174	1.20431	1.19467	1.18149	1.16568	1.14841	1.12983	1.11001	1.08926	1.06667	1.04349	1.02203	1.00392	0.992764	0.987905	0.98723	0.98761	0.987555	0.982348	0.972383	0.957641	0.938738	0.917462	0.895679	0.876597	0.860892	0.850302
0.995703	1.02685	1.06272	1.10011	1.13921	1.17835	1.21427	1.24427	1.26496	1.27306	1.267	1.24796	1.2223	1.19565	1.17343	1.16189	1.16242	1.17194	1.18996	1.20924	1.22439	1.23369	1.2351	1.22853	1.21775	1.20537	1.19177	1.17705	1.16276	1.14555	1.1251	1.10166	1.07608	1.05	1.02675	1.0071	0.994357	0.987191	0.983207	0.980388	0.977917	0.970667	0.959374	0.944652	0.926314	0.906432	0.8868	0.869724	0.85667	0.84849
0.984839	1.02123	1.05975	1.09774	1.13722	1.17575	1.21188	1.24172	1.2631	1.27196	1.26771	1.24979	1.22521	1.19863	1.17527	1.16208	1.16223	1.1731	1.19438	1.21865	1.23746	1.24835	1.24792	1.23551	1.21829	1.20083	1.18588	1.17371	1.16473	1.15118	1.13192	1.10666	1.07901	1.05188	1.02925	1.01054	0.997372	0.98794	0.980527	0.974689	0.970316	0.962341	0.950675	0.936701	0.919886	0.902488	0.886248	0.872294	0.86237	0.856978
0.99191	1.03246	1.07152	1.1081	1.14533	1.18064	1.21259	1.23854	1.25682	1.26481	1.26195	1.24737	1.22702	1.20453	1.18316	1.16967	1.16927	1.18015	1.20389	1.23182	1.25338	1.26408	1.25907	1.23715	1.20892	1.18376	1.16689	1.1588	1.15716	1.14918	1.13156	1.1042	1.07406	1.04786	1.02782	1.0124	0.999368	0.98781	0.976953	0.968786	0.96358	0.956874	0.946283	0.933669	0.919592	0.905419	0.894267	0.88502	0.879482	0.876849
1.01156	1.05379	1.09167	1.12541	1.15767	1.18676	1.21142	1.23032	1.24354	1.24907	1.24826	1.2392	1.22628	1.21214	1.1965	1.18505	1.18363	1.19213	1.2155	1.2443	1.26681	1.27651	1.26618	1.23459	1.19388	1.15953	1.14049	1.13673	1.14342	1.14236	1.12614	1.09635	1.06366	1.03877	1.02286	1.01096	0.998543	0.984798	0.971111	0.961835	0.957727	0.95428	0.946931	0.936766	0.925246	0.915329	0.909424	0.905834	0.904131	0.903435
1.041	1.08324	1.11823	1.14727	1.17235	1.19227	1.20702	1.21677	1.22304	1.22553	1.22637	1.22407	1.22108	1.21886	1.21306	1.20675	1.20491	1.20984	1.22973	1.25566	1.27626	1.28254	1.26598	1.22507	1.17241	1.12932	1.10848	1.11073	1.12669	1.13287	1.11731	1.08376	1.04848	1.0251	1.01451	1.00647	0.994573	0.978283	0.962146	0.953395	0.952732	0.95439	0.951728	0.945298	0.936708	0.930955	0.930763	0.932917	0.934769	0.93479
1.07716	1.1173	1.14648	1.1681	1.18294	1.19106	1.19351	1.1932	1.19204	1.19273	1.19572	1.20085	1.20988	1.22225	1.22933	1.23032	1.22921	1.22944	1.24284	1.26182	1.27638	1.27536	1.24983	1.19869	1.13709	1.09052	1.07222	1.08354	1.1093	1.12127	1.10325	1.06482	1.02794	1.009	1.00433	0.999777	0.986354	0.966458	0.948965	0.943613	0.94947	0.958108	0.961032	0.959069	0.954804	0.953599	0.959253	0.966075	0.969883	0.967715
1.09839	1.13609	1.16012	1.17352	1.17801	1.17538	1.16752	1.1598	1.15437	1.155	1.1605	1.17145	1.19043	1.21601	1.23593	1.24451	1.24385	1.23789	1.24221	1.25266	1.26009	1.2532	1.22178	1.16595	1.10104	1.05406	1.03869	1.05672	1.09061	1.10845	1.08987	1.04904	1.01144	0.99651	0.99619	0.993635	0.977617	0.954128	0.936529	0.934536	0.946903	0.962695	0.972198	0.975125	0.97532	0.978296	0.987307	0.99676	0.999448	0.993237
1.10097	1.13768	1.15836	1.16472	1.15999	1.1483	1.13299	1.12055	1.11366	1.11475	1.12141	1.13516	1.15957	1.19477	1.22667	1.24411	1.24504	1.23385	1.22877	1.23035	1.23121	1.22056	1.18703	1.13184	1.06771	1.02179	1.00765	1.02852	1.0682	1.09322	1.07911	1.03927	1.00176	0.988573	0.991325	0.989165	0.970968	0.944607	0.926564	0.926252	0.943041	0.965115	0.982437	0.991384	0.996794	1.00324	1.01378	1.0236	1.02368	1.01213
1.09255	1.12705	1.14337	1.14252	1.12884	1.10907	1.09019	1.07712	1.07253	1.07577	1.08267	1.09664	1.1229	1.16352	1.20377	1.22798	1.22966	1.21507	1.20368	1.19875	1.19335	1.17755	1.14059	1.08699	1.02841	0.989754	0.981291	1.00565	1.04809	1.07667	1.06503	1.02854	0.995656	0.986521	0.991343	0.985401	0.962877	0.935185	0.918556	0.921231	0.941398	0.967946	0.991343	1.00703	1.01871	1.02906	1.04097	1.04812	1.04208	1.02196
1.07516	1.10697	1.11932	1.11245	1.0919	1.06784	1.05015	1.04109	1.04142	1.04673	1.0522	1.06301	1.08772	1.12943	1.17354	1.20188	1.20393	1.18844	1.17461	1.16676	1.15735	1.13632	1.09673	1.04606	0.995971	0.966257	0.963719	0.989741	1.03228	1.06184	1.05293	1.02197	0.995568	0.990968	0.99462	0.983271	0.956052	0.928382	0.914458	0.919705	0.940888	0.969202	0.99614	1.01824	1.03595	1.05037	1.06291	1.06582	1.05187	1.02255
1.04757	1.07843	1.08879	1.07866	1.05398	1.02837	1.01481	1.01281	1.01877	1.02572	1.0274	1.03154	1.04949	1.08778	1.13373	1.16778	1.17401	1.16118	1.14659	1.13842	1.12615	1.10146	1.0608	1.01488	0.973438	0.951443	0.951142	0.973978	1.01423	1.0468	1.04587	1.02355	1.00293	1.00022	1.00083	0.984739	0.953728	0.92567	0.913582	0.918951	0.938052	0.964775	0.99377	1.02185	1.04643	1.06646	1.07995	1.07954	1.05877	1.02189
1.02291	1.05254	1.06076	1.04753	1.02055	0.996262	0.98916	0.995964	1.00809	1.01565	1.01291	1.00971	1.02023	1.05402	1.09982	1.13756	1.14842	1.13958	1.12684	1.11887	1.10421	1.07586	1.03342	0.991148	0.958084	0.943821	0.945693	0.965307	1.00225	1.03598	1.04219	1.02819	1.01324	1.01183	1.00834	0.986543	0.951869	0.923719	0.914274	0.920275	0.936565	0.960039	0.988499	1.01941	1.04995	1.07561	1.09069	1.08765	1.06106	1.01797
1.00193	1.03026	1.03612	1.02007	0.992059	0.970926	0.972171	0.988244	1.00634	1.01387	1.00598	0.995368	0.998665	1.02773	1.07267	1.11344	1.12893	1.12466	1.11462	1.10664	1.08924	1.05725	1.01288	0.973691	0.948601	0.941315	0.945204	0.961846	0.995102	1.02954	1.04205	1.03561	1.02548	1.0243	1.01622	0.98843	0.950441	0.922637	0.915912	0.92264	0.935967	0.955413	0.981453	1.01276	1.04764	1.07861	1.09585	1.09085	1.06012	1.01227
0.987857	1.01335	1.01412	0.994416	0.966474	0.952162	0.965445	0.990986	1.01342	1.01829	1.00371	0.986562	0.985648	1.01252	1.05693	1.09885	1.11655	1.11556	1.10802	1.0987	1.07662	1.03949	0.994024	0.959364	0.943535	0.943167	0.949903	0.965496	0.996242	1.03069	1.0463	1.04482	1.03861	1.03598	1.02176	0.986709	0.946778	0.92194	0.918986	0.926799	0.937327	0.952934	0.975593	1.00617	1.04372	1.07858	1.0957	1.08735	1.05218	0.999829
0.972707	0.998884	1.00013	0.980475	0.953622	0.942737	0.961987	0.994507	1.02142	1.02738	1.00947	0.986877	0.979086	0.999517	1.04062	1.08507	1.10842	1.11283	1.10675	1.09642	1.07291	1.03453	0.98887	0.955584	0.943768	0.947084	0.95533	0.969225	0.996372	1.03047	1.05123	1.05477	1.04941	1.04573	1.02899	0.992729	0.950969	0.925252	0.922352	0.929371	0.937095	0.947678	0.965354	0.992123	1.02994	1.06834	1.08906	1.08339	1.04986	0.997477
0.964336	0.989688	0.988945	0.968663	0.944197	0.939806	0.966354	1.00491	1.03417	1.03908	1.01815	0.992758	0.981538	0.997571	1.03409	1.07764	1.10377	1.11163	1.10597	1.09341	1.06744	1.02765	0.983618	0.953828	0.946785	0.953947	0.964877	0.979378	1.00476	1.03717	1.05859	1.06321	1.05733	1.05143	1.03254	0.995379	0.954528	0.930533	0.928185	0.933878	0.938702	0.944378	0.957033	0.980545	1.01768	1.05739	1.07866	1.07397	1.04088	0.988557
0.960495	0.984695	0.98166	0.961336	0.940192	0.942388	0.974698	1.01701	1.04718	1.05124	1.02928	1.00389	0.99092	1.00227	1.03251	1.0728	1.10017	1.11016	1.10416	1.08945	1.06171	1.02229	0.981223	0.955482	0.952213	0.962133	0.976043	0.992271	1.0167	1.04648	1.06554	1.0684	1.0606	1.05248	1.03377	0.997911	0.960156	0.938293	0.935938	0.939247	0.940559	0.941204	0.949243	0.97048	1.00683	1.04631	1.06703	1.06265	1.03003	0.97856
0.959587	0.982234	0.97674	0.956563	0.939987	0.948228	0.984891	1.02939	1.05996	1.0636	1.04326	1.01994	1.0062	1.01144	1.03313	1.06797	1.09545	1.10686	1.1006	1.08396	1.05587	1.01794	0.981255	0.959503	0.959581	0.971385	0.988775	1.00753	1.03123	1.05662	1.0712	1.07033	1.05955	1.05023	1.03336	1.00153	0.968115	0.948726	0.945873	0.945802	0.94227	0.937198	0.94112	0.960927	0.997329	1.03561	1.05494	1.05	1.01803	0.967994
0.957465	0.980293	0.974377	0.955073	0.941675	0.952548	0.990735	1.03677	1.06954	1.07743	1.06217	1.04322	1.02777	1.02378	1.03221	1.05812	1.08518	1.1002	1.09569	1.07914	1.05231	1.01816	0.985826	0.966024	0.96659	0.979321	1.00094	1.02254	1.04464	1.06468	1.07388	1.06957	1.05549	1.0458	1.03345	1.00938	0.981104	0.962644	0.958295	0.953984	0.944562	0.932328	0.930797	0.947873	0.984247	1.02194	1.04144	1.0379	1.00917	0.961804
0.961239	0.981497	0.971633	0.951942	0.943196	0.959575	1.00085	1.04752	1.08034	1.08955	1.07946	1.06597	1.05089	1.03875	1.03495	1.05166	1.07662	1.09288	1.08895	1.07207	1.0464	1.01542	0.988487	0.971937	0.974236	0.988881	1.01496	1.04014	1.06045	1.0733	1.07476	1.06494	1.04864	1.03942	1.03157	1.01409	0.991516	0.97633	0.971585	0.962832	0.94614	0.926771	0.922178	0.94025	0.978343	1.01482	1.03139	1.02584	0.997156	0.950409
0.963026	0.982636	0.970535	0.949697	0.942504	0.961857	1.00465	1.05244	1.08719	1.10101	1.09752	1.09046	1.07584	1.0553	1.03738	1.0423	1.06422	1.08347	1.08233	1.06671	1.04328	1.01606	0.99303	0.97773	0.97921	0.994788	1.02544	1.05485	1.07348	1.0791	1.07296	1.05931	1.04135	1.03295	1.03008	1.01997	1.00313	0.99049	0.985727	0.973027	0.949584	0.922221	0.912979	0.930271	0.96965	1.00615	1.02195	1.01648	0.989186	0.943704
0.969646	0.985328	0.967845	0.944703	0.94067	0.966257	1.01228	1.06101	1.09657	1.11288	1.1155	1.11451	1.1003	1.07092	1.04	1.03523	1.05433	1.07493	1.07508	1.06026	1.03921	1.01498	0.996051	0.982144	0.984015	1.00208	1.03868	1.0726	1.08798	1.08357	1.06853	1.05051	1.0329	1.02692	1.02887	1.02397	1.0125	1.00436	1.00041	0.983169	0.951637	0.916483	0.905054	0.924844	0.966408	1.00149	1.01468	1.00722	0.978768	0.932574
0.973471	0.987618	0.966607	0.940006	0.935604	0.964519	1.01327	1.06397	1.10144	1.12175	1.12946	1.13407	1.12165	1.08615	1.04373	1.02826	1.04393	1.06651	1.06926	1.05627	1.03748	1.01594	0.99882	0.984688	0.984954	1.00381	1.0459	1.08494	1.09916	1.0867	1.06386	1.04324	1.02623	1.02213	1.02744	1.0262	1.01917	1.01508	1.0138	0.994094	0.956775	0.914222	0.898509	0.91792	0.960499	0.995267	1.00841	1.00127	0.972879	0.926651
0.977754	0.990375	0.96537	0.934187	0.928756	0.960372	1.01243	1.06605	1.10558	1.12866	1.14042	1.14951	1.13972	1.10021	1.04821	1.02326	1.03548	1.05919	1.06421	1.05284	1.0361	1.01607	1.00071	0.98568	0.983551	1.00266	1.05081	1.09584	1.10967	1.08922	1.05915	1.03633	1.02085	1.01869	1.0255	1.02618	1.02225	1.02314	1.02609	1.00599	0.963609	0.914187	0.893814	0.912028	0.954882	0.988908	1.00256	0.996475	0.968247	0.921443
0.984902	0.992297	0.960738	0.926651	0.924188	0.961369	1.01791	1.07299	1.11258	1.13544	1.14873	1.15967	1.14926	1.10476	1.0479	1.02105	1.03373	1.05702	1.06077	1.0496	1.03325	1.01449	1.0005	0.984464	0.981738	1.00469	1.06002	1.10831	1.11767	1.08848	1.05316	1.03004	1.01789	1.01783	1.02516	1.02408	1.02238	1.02894	1.03594	1.01366	0.965782	0.912604	0.892447	0.912669	0.955183	0.986331	0.998528	0.99196	0.961495	0.912713
0.988206	0.994331	0.959301	0.921255	0.917668	0.956593	1.01641	1.07419	1.11455	1.13732	1.15105	1.16293	1.15431	1.10993	1.05049	1.02014	1.03183	1.05471	1.05825	1.04718	1.03101	1.01288	0.999945	0.982862	0.977341	1.00081	1.06135	1.1147	1.12423	1.08984	1.05065	1.02713	1.01701	1.01756	1.02309	1.01976	1.01872	1.03045	1.04346	1.02326	0.973064	0.916249	0.892709	0.910431	0.951072	0.980732	0.993813	0.989052	0.958809	0.90931
0.990844	0.996176	0.958739	0.917443	0.911705	0.951619	1.0144	1.0743	1.11465	1.13636	1.14874	1.16007	1.1532	1.11099	1.05246	1.02067	1.03231	1.05423	1.05635	1.04434	1.02764	1.01014	0.998125	0.980714	0.972238	0.995744	1.06045	1.11871	1.12951	1.09187	1.04992	1.0266	1.01785	1.0184	1.02077	1.01333	1.01192	1.02903	1.0492	1.03205	0.981491	0.922473	0.895415	0.90921	0.946851	0.974652	0.988794	0.986412	0.956753	0.906862
0.992948	0.997659	0.958988	0.915611	0.908481	0.948941	1.01333	1.07419	1.11325	1.13278	1.14305	1.15218	1.14621	1.10754	1.05222	1.02194	1.03476	1.05547	1.05529	1.0412	1.02333	1.00599	0.995714	0.978591	0.968138	0.9916	1.05868	1.1205	1.13248	1.09334	1.05104	1.02815	1.02035	1.02005	1.01854	1.00634	1.00384	1.02613	1.05262	1.03874	0.98876	0.929411	0.899674	0.909465	0.943706	0.969493	0.984375	0.984014	0.954957	0.904711
0.994725	0.999255	0.960832	0.916594	0.907994	0.948055	1.01273	1.07307	1.10963	1.12624	1.13359	1.13932	1.13396	1.10025	1.0502	1.02318	1.03821	1.05773	1.05446	1.03727	1.01753	1.00034	0.992503	0.97682	0.965194	0.98788	1.05553	1.11976	1.1335	1.09488	1.05395	1.0316	1.0239	1.02201	1.01616	0.998486	0.994491	1.02198	1.0547	1.04415	0.996052	0.937963	0.905535	0.910535	0.94089	0.964449	0.979981	0.981935	0.953642	0.903053
0.996671	1.00093	0.963741	0.920257	0.911042	0.950194	1.0138	1.07183	1.10479	1.11813	1.12239	1.12437	1.11912	1.09027	1.04615	1.02359	1.04175	1.06026	1.05351	1.03287	1.01084	0.99398	0.989057	0.975807	0.964334	0.986172	1.05285	1.11735	1.13217	1.09551	1.05746	1.03588	1.02742	1.02355	1.01378	0.991116	0.986187	1.01848	1.05597	1.04726	1.00156	0.946069	0.911773	0.912414	0.939301	0.960657	0.97654	0.98073	0.952745	0.901493
0.999045	1.0032	0.968113	0.926755	0.917541	0.954953	1.01607	1.07026	1.09869	1.1084	1.10975	1.10785	1.10249	1.07841	1.0404	1.02283	1.04474	1.0625	1.05218	1.02791	1.00326	0.986901	0.985493	0.975788	0.965537	0.986161	1.05033	1.11317	1.12862	1.09526	1.06133	1.04052	1.03043	1.02421	1.0111	0.984224	0.979073	1.01589	1.05687	1.04877	1.00584	0.953971	0.918304	0.914774	0.938568	0.957829	0.974006	0.980706	0.952657	0.900286
1.0022	1.00666	0.974597	0.936747	0.927961	0.96235	1.01929	1.06817	1.09118	1.09683	1.09562	1.08989	1.08435	1.06492	1.03292	1.02044	1.04661	1.06404	1.05034	1.02233	0.994667	0.978975	0.981834	0.977145	0.969116	0.987823	1.04758	1.10667	1.12251	1.094	1.06543	1.04526	1.03247	1.02349	1.00785	0.977852	0.973222	1.01427	1.05762	1.04911	1.00918	0.961936	0.925293	0.917559	0.938522	0.955881	0.972526	0.982338	0.95401	0.899895
1.00622	1.01101	0.981965	0.948502	0.940839	0.971841	1.02373	1.06656	1.08386	1.08557	1.08251	1.07376	1.06799	1.05201	1.02477	1.01691	1.04736	1.06466	1.04806	1.01678	0.986284	0.971489	0.978853	0.979811	0.974721	0.991544	1.0459	1.0994	1.1147	1.09139	1.06864	1.049	1.0329	1.02117	1.00409	0.972599	0.969865	1.01477	1.05872	1.04824	1.01076	0.96827	0.93146	0.920462	0.939438	0.955339	0.972746	0.985647	0.956368	0.899987
1.01121	1.0166	0.990674	0.962267	0.955988	0.982984	1.02895	1.06523	1.07664	1.07451	1.0702	1.05923	1.0533	1.03988	1.01624	1.01241	1.04705	1.06451	1.04559	1.0113	0.978066	0.964368	0.976602	0.984028	0.982388	0.99695	1.04457	1.09091	1.10524	1.08768	1.0711	1.05179	1.03171	1.01718	0.99965	0.968148	0.968381	1.01691	1.06023	1.04676	1.01122	0.973602	0.937106	0.923407	0.940956	0.955873	0.974559	0.990692	0.960004	0.900912
1.01743	1.02388	1.00135	0.978555	0.973739	0.995838	1.03485	1.06421	1.06952	1.06363	1.05864	1.04626	1.04027	1.0287	1.00748	1.00695	1.04567	1.06386	1.04337	1.00609	0.969989	0.95751	0.975172	0.990238	0.992619	1.00412	1.04309	1.08063	1.09373	1.08283	1.07279	1.05366	1.02878	1.01121	0.99434	0.964298	0.968257	1.02037	1.06236	1.04511	1.01088	0.978437	0.942585	0.926403	0.942847	0.957328	0.977972	0.997719	0.965426	0.903144
1.02388	1.03192	1.01237	0.994326	0.991835	1.00887	1.04072	1.06388	1.06366	1.05472	1.04954	1.03652	1.03073	1.02054	0.999703	1.0023	1.04417	1.06321	1.0417	1.00182	0.962701	0.952221	0.975434	0.997838	1.00398	1.01212	1.04231	1.07057	1.0819	1.07752	1.07349	1.05405	1.02451	1.00394	0.988573	0.961177	0.969577	1.02499	1.06536	1.04361	1.00951	0.98193	0.947078	0.929367	0.944951	0.959445	0.982443	1.00545	0.971194	0.905765
1.03158	1.04152	1.02466	1.01157	1.0105	1.02261	1.04754	1.06437	1.05895	1.04732	1.04216	1.02926	1.02382	1.01389	0.993217	0.997784	1.04294	1.06318	1.04124	0.998507	0.956619	0.947709	0.976747	1.00737	1.01768	1.02159	1.04114	1.05895	1.06879	1.07143	1.07319	1.05359	1.01871	0.995477	0.982318	0.958216	0.971522	1.03063	1.06891	1.04215	1.00807	0.985215	0.951507	0.931911	0.946838	0.962096	0.98839	1.01485	0.978241	0.909618
1.0394	1.05147	1.03632	1.02721	1.0273	1.03523	1.05444	1.06571	1.05599	1.04248	1.03741	1.02506	1.02018	1.00992	0.988847	0.995207	1.04309	1.06416	1.04186	0.996341	0.952065	0.944957	0.979682	1.01779	1.0317	1.03111	1.04016	1.04777	1.05635	1.06565	1.07208	1.05202	1.01219	0.986931	0.976254	0.955516	0.97399	1.03697	1.0728	1.04087	1.00645	0.98783	0.95525	0.933971	0.948332	0.964989	0.994991	1.02429	0.984559	0.913441
1.04514	1.06177	1.04912	1.04094	1.04173	1.04589	1.05935	1.06749	1.05592	1.04016	1.03511	1.02347	1.01892	1.00926	0.987693	0.990817	1.0393	1.06564	1.04738	1.00019	0.95152	0.941679	0.978545	1.02519	1.04557	1.04077	1.03803	1.03639	1.04207	1.05807	1.07006	1.05252	1.00869	0.979008	0.971358	0.953726	0.970424	1.03624	1.07734	1.0446	1.00603	0.992155	0.962005	0.935837	0.946843	0.965186	0.997597	1.03256	0.997538	0.922847
1.05325	1.07367	1.06093	1.05389	1.05556	1.0573	1.06698	1.0707	1.05652	1.0399	1.03452	1.02336	1.01993	1.00981	0.987521	0.992139	1.04249	1.06938	1.05133	1.00121	0.949866	0.941698	0.98363	1.03712	1.06115	1.0514	1.03774	1.02508	1.02901	1.05184	1.06757	1.04952	1.00146	0.970146	0.965398	0.950678	0.972119	1.04269	1.0827	1.04472	1.00409	0.994527	0.966456	0.937612	0.946844	0.967753	1.00493	1.04241	1.00394	0.927365
1.06068	1.08527	1.07147	1.06314	1.06598	1.0663	1.0733	1.07399	1.05863	1.04198	1.03568	1.02445	1.02248	1.01242	0.988962	0.996116	1.0474	1.07441	1.05606	1.00295	0.949223	0.943833	0.990024	1.0488	1.0751	1.06046	1.03739	1.01453	1.01765	1.0467	1.06505	1.04552	0.994103	0.962607	0.96033	0.947951	0.974183	1.04887	1.08818	1.04454	1.00176	0.996682	0.971007	0.939155	0.94616	0.970123	1.01245	1.05123	1.00853	0.93103
1.06881	1.0972	1.0802	1.07002	1.0727	1.07314	1.07974	1.07803	1.06238	1.04579	1.03808	1.02668	1.02624	1.01588	0.992474	1.00231	1.05458	1.08073	1.06161	1.00521	0.950295	0.947261	0.997112	1.06019	1.08827	1.06875	1.03648	1.0042	1.00738	1.04249	1.06206	1.04081	0.986933	0.955951	0.956168	0.945181	0.976053	1.0553	1.09317	1.04415	0.99971	0.999164	0.975739	0.939778	0.944627	0.972787	1.02061	1.05943	1.01157	0.93435
1.07256	1.10883	1.09067	1.07352	1.07521	1.07738	1.08493	1.08297	1.06942	1.05287	1.04226	1.02951	1.03027	1.0218	0.999135	1.00654	1.05797	1.08734	1.07257	1.01473	0.955577	0.949312	0.997735	1.06498	1.09994	1.07991	1.03904	0.996978	0.994318	1.03457	1.05818	1.03921	0.984499	0.950195	0.952663	0.942739	0.970322	1.05281	1.09905	1.05069	0.998551	1.00145	0.984784	0.942691	0.939611	0.970862	1.02379	1.06637	1.02214	0.941944
1.08032	1.12013	1.09669	1.07322	1.07465	1.07937	1.08926	1.08735	1.07584	1.06039	1.04604	1.0317	1.03456	1.027	1.00449	1.01607	1.06767	1.09538	1.07881	1.01765	0.957941	0.955196	1.00533	1.07408	1.10945	1.08633	1.03879	0.988549	0.986558	1.03165	1.05489	1.03309	0.977446	0.945695	0.949825	0.940366	0.972635	1.05883	1.10363	1.04942	0.995485	1.00388	0.990166	0.942943	0.936644	0.973478	1.03296	1.07354	1.02267	0.943472
1.08916	1.13168	1.10024	1.06967	1.06973	1.07878	1.09339	1.09254	1.08417	1.06912	1.04979	1.03368	1.03878	1.03196	1.01109	1.02704	1.07885	1.10392	1.08511	1.02035	0.961422	0.961592	1.01244	1.08171	1.1174	1.09199	1.0384	0.980811	0.979916	1.0293	1.05089	1.02602	0.970777	0.941982	0.947669	0.938265	0.975137	1.06469	1.1073	1.04754	0.99247	1.00652	0.995895	0.942115	0.932854	0.977012	1.04355	1.08023	1.02199	0.94459
1.09115	1.14095	1.1063	1.06438	1.06072	1.07386	1.09503	1.09735	1.09354	1.08004	1.05493	1.03487	1.04097	1.03701	1.01814	1.03339	1.08472	1.11058	1.09449	1.02884	0.967117	0.964747	1.01216	1.08068	1.12163	1.10013	1.04366	0.979262	0.9716	1.02307	1.04688	1.02282	0.96896	0.93896	0.945955	0.937017	0.970568	1.06161	1.11069	1.05285	0.990502	1.00645	1.00436	0.945426	0.926587	0.974618	1.0483	1.08638	1.02902	0.948247
1.09969	1.14944	1.10563	1.05446	1.05015	1.06881	1.09618	1.10222	1.10305	1.09007	1.05737	1.03466	1.04328	1.04077	1.02329	1.04404	1.09516	1.1176	1.09789	1.02901	0.969021	0.971052	1.01771	1.08442	1.12417	1.10271	1.04372	0.974541	0.968637	1.02212	1.04264	1.01482	0.962589	0.937025	0.944614	0.936111	0.975119	1.06785	1.1122	1.04826	0.986456	1.00873	1.00842	0.943385	0.922908	0.979706	1.06028	1.09229	1.02613	0.947302
1.10033	1.15704	1.10987	1.04491	1.03466	1.05754	1.09445	1.10659	1.11365	1.10343	1.06278	1.03387	1.04293	1.04377	1.02879	1.04952	1.1007	1.12282	1.1048	1.03546	0.973225	0.973381	1.01583	1.0792	1.12306	1.10832	1.05081	0.977061	0.963134	1.01612	1.0382	1.01034	0.960532	0.934762	0.943335	0.93605	0.971753	1.06454	1.11334	1.05235	0.983869	1.00647	1.01567	0.947102	0.916341	0.97739	1.06682	1.09951	1.03267	0.949357
1.10931	1.16358	1.10478	1.03107	1.01945	1.0491	1.09447	1.11171	1.12442	1.11306	1.06329	1.03173	1.04309	1.04463	1.03232	1.0585	1.10959	1.12677	1.10432	1.03221	0.973464	0.977453	1.01876	1.07932	1.12141	1.10833	1.05121	0.975244	0.963184	1.01573	1.03323	1.00144	0.954714	0.933656	0.942591	0.936563	0.977877	1.07053	1.11202	1.04601	0.979748	1.00799	1.01785	0.942932	0.913339	0.985287	1.0809	1.10494	1.02827	0.94719
1.1173	1.16769	1.09803	1.01431	1.00298	1.03948	1.0932	1.11713	1.1367	1.12376	1.06254	1.02845	1.04238	1.04495	1.03485	1.06652	1.11689	1.12915	1.10208	1.02741	0.972267	0.980869	1.01986	1.07709	1.11712	1.10736	1.05253	0.975031	0.964067	1.01492	1.02759	0.992241	0.94931	0.932802	0.941901	0.938128	0.984989	1.07588	1.10917	1.03825	0.975187	1.0089	1.01854	0.938377	0.911203	0.994863	1.0959	1.11013	1.0242	0.944937
1.11555	1.17159	1.09998	1.0032	0.984835	1.02412	1.08784	1.11959	1.14653	1.13728	1.06686	1.02528	1.03886	1.04392	1.03597	1.06751	1.11863	1.12952	1.10273	1.02844	0.971772	0.979581	1.0151	1.06798	1.10959	1.10768	1.06017	0.982225	0.96288	1.00971	1.02343	0.987344	0.947074	0.931119	0.94111	0.939902	0.983681	1.07231	1.10692	1.04004	0.972569	1.00406	1.0216	0.941084	0.90647	0.994127	1.10395	1.11803	1.03002	0.945745
1.12225	1.17274	1.0908	0.986076	0.969439	1.01537	1.08659	1.12462	1.15881	1.14621	1.0638	1.02129	1.03724	1.0422	1.03643	1.0727	1.12271	1.12797	1.09641	1.02022	0.968171	0.980395	1.01398	1.0639	1.10268	1.10476	1.06173	0.983873	0.965237	1.0089	1.01774	0.978548	0.942525	0.930662	0.941046	0.942995	0.991753	1.07633	1.10164	1.03121	0.968508	1.00407	1.01938	0.935179	0.906797	1.00664	1.11936	1.12175	1.02526	0.94327
1.11809	1.17468	1.09334	0.975697	0.951162	0.998534	1.07909	1.12541	1.16816	1.16097	1.06841	1.0174	1.03268	1.03916	1.03531	1.0708	1.12171	1.12537	1.09336	1.01816	0.964559	0.976661	1.00745	1.05296	1.09143	1.1016	1.06983	0.994068	0.965875	1.00325	1.01374	0.973446	0.939896	0.929061	0.94056	0.946013	0.991032	1.07125	1.09719	1.03224	0.96658	0.997217	1.01966	0.937796	0.903338	1.00634	1.12839	1.1304	1.03149	0.944674
1.12294	1.17384	1.08336	0.959338	0.937919	0.991646	1.07841	1.13003	1.18061	1.16863	1.06368	1.0136	1.03105	1.03628	1.03454	1.07371	1.12283	1.12024	1.08383	1.00748	0.959072	0.975413	1.00474	1.04756	1.08259	1.09768	1.0723	0.997193	0.968253	1.00184	1.00819	0.965181	0.936141	0.928966	0.94149	0.950666	0.998951	1.07273	1.08982	1.02353	0.963376	0.99617	1.01519	0.93143	0.906031	1.02115	1.14394	1.13248	1.02647	0.94254
1.11716	1.17422	1.08716	0.952248	0.923316	0.977205	1.07066	1.12886	1.18779	1.18261	1.06837	1.01025	1.02717	1.03256	1.03235	1.06999	1.11967	1.11553	1.07826	1.00346	0.953431	0.970348	0.998079	1.03715	1.07012	1.09203	1.07962	1.00836	0.969746	0.996195	1.00515	0.960875	0.933449	0.927795	0.941704	0.954452	0.99829	1.0661	1.08394	1.0243	0.963071	0.988788	1.01315	0.933724	0.904022	1.02073	1.15233	1.14034	1.03198	0.944898
1.11979	1.17233	1.07798	0.937475	0.912767	0.97251	1.07042	1.13274	1.20039	1.1897	1.06278	1.00732	1.02612	1.02931	1.03121	1.07121	1.11819	1.10722	1.06627	0.991046	0.946363	0.967824	0.994554	1.0305	1.05944	1.08776	1.08374	1.01283	0.971062	0.993823	1.00007	0.953139	0.930333	0.928306	0.944191	0.960782	1.00497	1.06388	1.07462	1.01677	0.961219	0.986435	1.00698	0.927774	0.908585	1.03683	1.16791	1.14072	1.02689	0.943436
1.11266	1.17164	1.08392	0.933784	0.901718	0.960687	1.06251	1.12945	1.20534	1.2036	1.06812	1.00479	1.02349	1.02576	1.02898	1.06666	1.11355	1.10098	1.05903	0.985908	0.939116	0.962235	0.988384	1.02062	1.04591	1.08026	1.09075	1.02483	0.972652	0.987754	0.998067	0.949693	0.927434	0.92771	0.945499	0.965479	1.00391	1.05505	1.06723	1.0178	0.963023	0.978858	1.00328	0.930043	0.907182	1.03549	1.17574	1.14798	1.03157	0.946905
1.11392	1.1697	1.07625	0.921764	0.895516	0.959632	1.06323	1.13236	1.21725	1.20903	1.06179	1.00349	1.02364	1.02323	1.02866	1.06731	1.11036	1.09053	1.04601	0.972825	0.931457	0.960039	0.985597	1.01366	1.03477	1.07695	1.09636	1.02907	0.971987	0.985068	0.994131	0.942894	0.925141	0.929322	0.950181	0.973098	1.00843	1.04919	1.05685	1.01231	0.963094	0.97596	0.996337	0.924782	0.912867	1.05181	1.19039	1.14572	1.02577	0.945857
1.10623	1.16833	1.08455	0.921629	0.888191	0.95088	1.05542	1.12683	1.21947	1.22252	1.06783	1.00189	1.02251	1.02062	1.02738	1.06298	1.10508	1.08348	1.03802	0.967296	0.923171	0.954982	0.980857	1.00452	1.02067	1.06843	1.10318	1.04122	0.973123	0.978641	0.993321	0.940564	0.922081	0.929477	0.953064	0.978744	1.00672	1.03818	1.04806	1.01394	0.967531	0.968917	0.991739	0.927036	0.911164	1.04876	1.19738	1.15221	1.02912	0.950135
1.10742	1.16722	1.07816	0.912299	0.886635	0.95363	1.05723	1.12889	1.23046	1.22522	1.06052	1.00233	1.02372	1.0196	1.02879	1.0641	1.10131	1.07228	1.02548	0.95446	0.916152	0.954637	0.979807	0.997647	1.01044	1.06746	1.10993	1.04353	0.970062	0.976596	0.990836	0.934835	0.920848	0.932547	0.960195	0.986951	1.00855	1.0297	1.03794	1.01104	0.969451	0.966196	0.98516	0.922386	0.916949	1.06462	1.21036	1.14668	1.02231	0.948853
1.09942	1.16516	1.08924	0.915644	0.882451	0.94747	1.04901	1.12047	1.22956	1.23862	1.06746	1.00136	1.02388	1.0183	1.02924	1.06049	1.09579	1.0646	1.01694	0.948577	0.906633	0.950721	0.976972	0.9886	0.995097	1.05809	1.11704	1.05591	0.970496	0.969677	0.991323	0.933766	0.917554	0.93361	0.965346	0.993979	1.00604	1.01606	1.02737	1.01362	0.977252	0.95989	0.98005	0.924683	0.913868	1.05895	1.21666	1.1527	1.02412	0.953659
1.09164	1.16127	1.10037	0.920881	0.88022	0.943518	1.04094	1.11139	1.22686	1.25062	1.07519	1.00087	1.02437	1.01801	1.03057	1.05735	1.09065	1.05787	1.00918	0.94309	0.896714	0.947624	0.975498	0.980847	0.980746	1.04962	1.12296	1.06714	0.971067	0.963333	0.992428	0.934012	0.914318	0.935074	0.970996	1.00119	1.00432	1.00294	1.01651	1.01525	0.985238	0.954904	0.974528	0.92691	0.910671	1.05288	1.2215	1.1589	1.02502	0.957542
1.09283	1.16143	1.09754	0.915111	0.883631	0.949801	1.04229	1.10983	1.23587	1.25119	1.06691	1.00263	1.02659	1.01971	1.03561	1.05933	1.08661	1.04602	0.997444	0.930204	0.889663	0.951016	0.97716	0.972347	0.969904	1.05134	1.13188	1.06697	0.964778	0.9623	0.99275	0.929878	0.914194	0.940865	0.982673	1.01064	1.00194	0.99026	1.00659	1.01687	0.99089	0.952024	0.969018	0.922801	0.913634	1.0659	1.23301	1.14973	1.01672	0.955674
1.0871	1.15808	1.10982	0.923155	0.883606	0.948087	1.03482	1.09829	1.22948	1.26077	1.07376	1.00189	1.02766	1.02083	1.03961	1.05863	1.08274	1.04041	0.990029	0.925395	0.880491	0.949867	0.978402	0.965203	0.9555	1.04193	1.13696	1.07687	0.964494	0.95649	0.994835	0.931495	0.911396	0.942852	0.990624	1.01887	0.999803	0.976032	0.995135	1.01945	1.00288	0.949434	0.964537	0.924556	0.908391	1.05593	1.23589	1.15437	1.01547	0.959597
1.08936	1.15939	1.1075	0.91867	0.889791	0.955863	1.03573	1.09542	1.23799	1.25739	1.06379	1.00414	1.02977	1.02476	1.04699	1.06149	1.07935	1.02987	0.98024	0.91325	0.875822	0.956671	0.981395	0.955772	0.946672	1.04686	1.14559	1.07254	0.95648	0.957803	0.996714	0.92842	0.912685	0.950776	1.00438	1.02744	0.994642	0.963206	0.987864	1.02421	1.00915	0.946892	0.960807	0.920288	0.909534	1.06795	1.24482	1.1416	1.00693	0.956522
1.08495	1.15491	1.12098	0.929464	0.891358	0.956054	1.02791	1.08056	1.22777	1.26449	1.06954	1.00272	1.03097	1.02762	1.05394	1.06259	1.07663	1.02561	0.973464	0.908977	0.86656	0.95756	0.985259	0.948794	0.931802	1.03705	1.14953	1.0808	0.955449	0.952963	1.00036	0.932091	0.91052	0.95359	1.01451	1.03679	0.992688	0.94819	0.976209	1.02742	1.0241	0.946339	0.957124	0.921845	0.901804	1.05404	1.24526	1.14528	1.00402	0.959775
1.08162	1.14898	1.13285	0.941239	0.893202	0.95764	1.0209	1.06606	1.21691	1.26948	1.07498	1.00124	1.03168	1.03081	1.06157	1.06417	1.07446	1.02339	0.968056	0.90608	0.857786	0.958603	0.989981	0.943417	0.918793	1.02827	1.15167	1.08746	0.95427	0.949477	1.00459	0.937042	0.909144	0.956594	1.02406	1.04585	0.992009	0.935167	0.965688	1.02903	1.03716	0.947051	0.953411	0.923366	0.8947	1.0404	1.24361	1.14894	1.00087	0.961861
1.08502	1.15082	1.13185	0.937932	0.901264	0.966069	1.02009	1.06021	1.22404	1.26051	1.0618	1.00278	1.03359	1.03791	1.07215	1.06786	1.07245	1.0155	0.960873	0.895562	0.856414	0.970131	0.99407	0.932457	0.912574	1.03583	1.15833	1.07733	0.944942	0.954441	1.00915	0.935841	0.9125	0.967438	1.03951	1.0529	0.98424	0.923457	0.962872	1.03744	1.04358	0.9447	0.95229	0.918295	0.892334	1.04965	1.24866	1.13181	0.992529	0.957601
1.08391	1.14447	1.14357	0.951676	0.903297	0.968171	1.01328	1.04325	1.20915	1.26122	1.06408	0.999903	1.03412	1.04242	1.08223	1.07196	1.07209	1.01542	0.956519	0.894019	0.849604	0.972886	1.00116	0.927884	0.900081	1.02551	1.15766	1.0816	0.943301	0.952366	1.01455	0.942865	0.912347	0.97037	1.04965	1.06231	0.984899	0.911304	0.953452	1.03932	1.05882	0.948004	0.950336	0.919618	0.88318	1.03147	1.24298	1.13391	0.988446	0.959831
1.0875	1.14637	1.14286	0.948577	0.911627	0.975755	1.01071	1.03692	1.21582	1.24727	1.04928	1.00113	1.03589	1.05175	1.09345	1.07541	1.07087	1.00992	0.951378	0.885496	0.852073	0.986937	1.00443	0.916449	0.89726	1.03412	1.16105	1.06711	0.934606	0.960212	1.02029	0.943008	0.917366	0.982807	1.06405	1.06722	0.975994	0.90237	0.954765	1.04905	1.06288	0.94557	0.95072	0.913656	0.879672	1.03958	1.24403	1.11427	0.982012	0.955146
1.08781	1.13851	1.15299	0.963021	0.912681	0.97822	1.00458	1.02005	1.20029	1.24437	1.04898	0.99746	1.03595	1.05653	1.10437	1.07987	1.07159	1.01278	0.949188	0.887094	0.847168	0.990312	1.01229	0.913678	0.887918	1.02447	1.15721	1.06867	0.93259	0.960537	1.02754	0.95194	0.91903	0.986188	1.07205	1.07545	0.978505	0.893753	0.94861	1.04941	1.07449	0.949343	0.949345	0.914711	0.870701	1.02074	1.23502	1.1153	0.978484	0.95743
1.08942	1.13169	1.16082	0.977242	0.913361	0.980133	0.999978	1.00493	1.18398	1.23897	1.0468	0.993695	1.03581	1.06111	1.11449	1.08549	1.07304	1.01642	0.948039	0.889309	0.84485	0.993331	1.02062	0.912779	0.880178	1.01436	1.15134	1.06892	0.930872	0.961231	1.03392	0.96126	0.921363	0.988086	1.07828	1.08269	0.982688	0.887346	0.943476	1.049	1.08501	0.954739	0.949135	0.915969	0.86267	1.00194	1.22356	1.11603	0.975601	0.95991
1.09278	1.13352	1.16069	0.972756	0.920191	0.985828	0.995977	0.999712	1.19041	1.21901	1.02969	0.994732	1.0381	1.0722	1.12464	1.08771	1.07295	1.01368	0.945509	0.884938	0.852308	1.0094	1.02207	0.90241	0.882509	1.02276	1.14987	1.04992	0.924336	0.972473	1.04118	0.96285	0.928374	1.00077	1.08834	1.08455	0.974151	0.883756	0.950302	1.05804	1.08412	0.951528	0.950912	0.90863	0.858784	1.00874	1.22028	1.09469	0.972688	0.956098
[truncated: 66 more columns]

## Sheet: H04
1.12195	1.11975	1.11732	1.11473	1.11224	1.10982	1.10728	1.10469	1.10196	1.09913	1.09616	1.09303	1.08972	1.08636	1.08311	1.0799	1.07677	1.07351	1.07013	1.06665	1.06318	1.05973	1.05619	1.0527	1.04919	1.04558	1.04197	1.03834	1.03486	1.03147	1.02796	1.02425	1.02051	1.0169	1.01341	1.00984	1.00599	1.00218	0.998493	0.995133	0.992034	0.988856	0.985623	0.98233	0.979174	0.976082	0.972915	0.969739	0.966742	0.963882
1.15235	1.14799	1.14358	1.1391	1.1345	1.12984	1.12513	1.12033	1.11545	1.11066	1.10587	1.10105	1.09638	1.09152	1.08674	1.08197	1.07721	1.07237	1.06757	1.06283	1.05818	1.05354	1.04893	1.04453	1.04014	1.03578	1.03153	1.02737	1.02348	1.01985	1.01637	1.01302	1.00972	1.00658	1.00357	1.00081	0.998399	0.996118	0.994052	0.992297	0.990755	0.989423	0.988343	0.987429	0.986727	0.98637	0.986489	0.986805	0.987348	0.988073
1.06367	1.06024	1.05677	1.05342	1.05018	1.04703	1.04388	1.04086	1.03797	1.03517	1.03241	1.02953	1.02683	1.02414	1.02144	1.01879	1.01631	1.01388	1.01149	1.00925	1.00711	1.00513	1.00332	1.00138	0.999493	0.99776	0.996244	0.994987	0.99384	0.992934	0.992176	0.991582	0.991113	0.990803	0.990728	0.990947	0.991393	0.991908	0.992826	0.994036	0.995524	0.997389	0.999535	1.00198	1.00486	1.00801	1.01139	1.01511	1.01914	1.02347
1.08282	1.08289	1.08266	1.08212	1.08143	1.08058	1.07946	1.07814	1.07653	1.07481	1.07301	1.07102	1.06877	1.06626	1.06358	1.06082	1.05787	1.05489	1.0519	1.04876	1.04546	1.04194	1.03835	1.03478	1.03135	1.0279	1.0245	1.02121	1.01787	1.01449	1.01092	1.00758	1.00435	1.0015	0.999032	0.996797	0.994879	0.993214	0.991822	0.990672	0.989815	0.98943	0.989261	0.989526	0.990296	0.991563	0.993376	0.995567	0.997961	1.00068
0.967997	0.962282	0.956399	0.950426	0.944578	0.938923	0.933398	0.928202	0.923514	0.919309	0.915747	0.912955	0.911054	0.909824	0.909231	0.909322	0.910037	0.91139	0.91358	0.916586	0.920033	0.923921	0.927986	0.932159	0.936764	0.941452	0.946347	0.951328	0.956419	0.961531	0.966372	0.970869	0.975344	0.979797	0.984161	0.988124	0.992083	0.995925	0.999707	1.00362	1.00756	1.0117	1.01594	1.02027	1.02456	1.029	1.03361	1.03844	1.04357	1.049
1.12464	1.11544	1.10555	1.09535	1.08525	1.07519	1.06512	1.05509	1.04527	1.03589	1.02703	1.01875	1.01097	1.00378	0.997581	0.992025	0.986883	0.982475	0.978731	0.975725	0.973246	0.971258	0.969539	0.967815	0.966305	0.965106	0.964091	0.963369	0.962728	0.962162	0.961629	0.961329	0.961184	0.961363	0.962023	0.96311	0.964984	0.967704	0.971535	0.976619	0.982949	0.990652	0.999752	1.01057	1.02293	1.03698	1.05274	1.07013	1.08917	1.10954
1.06755	1.06311	1.05717	1.0501	1.04184	1.03204	1.02094	1.00965	0.997872	0.98562	0.973261	0.960982	0.949166	0.937999	0.927391	0.917664	0.908968	0.901677	0.895672	0.890778	0.887292	0.885222	0.88477	0.885683	0.887759	0.890914	0.895118	0.900078	0.905813	0.912319	0.919141	0.92619	0.933806	0.941582	0.949319	0.957286	0.965736	0.974626	0.984107	0.993879	1.00431	1.01581	1.02839	1.04182	1.05624	1.07185	1.0885	1.10582	1.12389	1.14244
1.0268	1.02362	1.01912	1.01348	1.00706	0.99989	0.992119	0.983636	0.974508	0.965615	0.95738	0.949835	0.942491	0.935649	0.929876	0.925292	0.921831	0.919283	0.917788	0.917592	0.918359	0.92005	0.922639	0.926547	0.931032	0.935624	0.940512	0.945501	0.950879	0.956516	0.962033	0.967397	0.972545	0.977214	0.981845	0.98651	0.990693	0.994141	0.997657	1.00154	1.00554	1.00994	1.01473	1.01992	1.02577	1.03212	1.03836	1.04529	1.05303	1.06111
1.06201	1.05849	1.0538	1.04877	1.04343	1.0376	1.03154	1.0256	1.01987	1.01429	1.00896	1.00445	1.00141	1.00025	0.999792	0.999764	1.00087	1.00297	1.00578	1.00902	1.01223	1.01526	1.018	1.01987	1.02111	1.02172	1.02149	1.0203	1.01855	1.01626	1.01356	1.01066	1.00783	1.00544	1.00319	1.00099	0.999303	0.997836	0.99619	0.994862	0.993726	0.992956	0.992527	0.992215	0.991524	0.990461	0.989587	0.988677	0.98804	0.987214
1.09763	1.09129	1.08378	1.07514	1.06546	1.05563	1.04578	1.0364	1.02735	1.01903	1.01185	1.00665	1.00376	1.00282	1.00403	1.0072	1.01168	1.01711	1.02336	1.03	1.0362	1.04171	1.04551	1.0472	1.04708	1.04545	1.04266	1.03855	1.03275	1.02602	1.01957	1.01397	1.00878	1.00386	0.999819	0.996916	0.994961	0.993644	0.993127	0.99308	0.992584	0.992069	0.99122	0.9899	0.98835	0.986432	0.984167	0.981783	0.979694	0.978308
1.13721	1.1304	1.12168	1.11134	1.10012	1.08831	1.07651	1.06431	1.05261	1.04271	1.03415	1.02786	1.02392	1.02279	1.02395	1.02712	1.03186	1.03728	1.04291	1.04824	1.05302	1.05569	1.05605	1.05469	1.05083	1.04523	1.03863	1.03064	1.02201	1.014	1.0062	0.9995	0.994297	0.990864	0.988113	0.986544	0.986117	0.987198	0.988942	0.990639	0.992635	0.994118	0.995113	0.99578	0.99631	0.996996	0.997449	0.997863	0.999381	1.00257
1.14721	1.144	1.13846	1.13094	1.12188	1.11278	1.10361	1.09468	1.0869	1.08071	1.07673	1.07426	1.07321	1.07329	1.07444	1.07609	1.07744	1.07803	1.0774	1.07554	1.07237	1.06731	1.06022	1.05209	1.04367	1.03402	1.02417	1.01538	1.00724	0.999815	0.993607	0.988669	0.985373	0.98308	0.981545	0.980912	0.981753	0.983748	0.986453	0.989543	0.992652	0.99568	0.998278	1.00064	1.00296	1.00584	1.00933	1.01363	1.0186	1.02555
1.1189	1.1222	1.12298	1.12189	1.11941	1.11575	1.11308	1.11121	1.1103	1.11142	1.11403	1.11764	1.12097	1.12336	1.12453	1.12391	1.11991	1.11272	1.10297	1.09099	1.07754	1.06293	1.0482	1.03402	1.02082	1.0092	0.999076	0.990296	0.983445	0.97766	0.972824	0.969589	0.967841	0.966808	0.967154	0.96896	0.972308	0.9774	0.984188	0.991358	0.998891	1.00646	1.01391	1.02042	1.02571	1.03015	1.0342	1.03821	1.04218	1.04703
1.07861	1.08932	1.0974	1.10267	1.10531	1.10701	1.10881	1.11128	1.11548	1.12087	1.12805	1.13583	1.14265	1.14738	1.14933	1.14748	1.14134	1.13085	1.1169	1.10037	1.08215	1.06375	1.04655	1.03038	1.01574	1.00299	0.991919	0.982437	0.973445	0.965782	0.95912	0.953395	0.949238	0.94682	0.946949	0.950227	0.956643	0.966489	0.978579	0.992646	1.00656	1.02012	1.0328	1.04298	1.05027	1.05472	1.05659	1.05646	1.05573	1.05508
1.04766	1.06173	1.07291	1.08073	1.08648	1.09096	1.09541	1.10091	1.10823	1.11686	1.12656	1.13667	1.14556	1.15258	1.15604	1.15578	1.15099	1.1417	1.12897	1.11409	1.09839	1.08271	1.06782	1.05397	1.04104	1.02853	1.01644	1.00379	0.990605	0.976848	0.963859	0.951975	0.941791	0.935016	0.932517	0.934503	0.941801	0.953184	0.968698	0.9866	1.00518	1.02283	1.03836	1.05053	1.0585	1.06244	1.06187	1.05797	1.05285	1.04768
1.02838	1.04322	1.05434	1.06289	1.06982	1.07601	1.08253	1.09072	1.10022	1.11135	1.12313	1.13515	1.14662	1.1553	1.16109	1.16294	1.16089	1.15554	1.14768	1.13761	1.12715	1.11665	1.10606	1.09503	1.08297	1.06917	1.05309	1.03467	1.01356	0.991202	0.96905	0.948646	0.931129	0.918466	0.912454	0.91362	0.921333	0.935215	0.953767	0.975284	0.998187	1.01982	1.03869	1.0539	1.06427	1.06868	1.06822	1.06442	1.05772	1.05043
1.03004	1.04282	1.05195	1.05848	1.06398	1.06925	1.07557	1.08348	1.09343	1.10507	1.11797	1.13072	1.14274	1.15317	1.16046	1.16501	1.16612	1.1642	1.15968	1.1536	1.14718	1.14016	1.13238	1.12265	1.11029	1.09434	1.07336	1.04867	1.02028	0.990567	0.96103	0.934048	0.911984	0.896258	0.888851	0.890417	0.899947	0.916908	0.938892	0.964297	0.991085	1.01714	1.04008	1.05977	1.0749	1.08371	1.08733	1.08602	1.08129	1.07471
1.04876	1.05825	1.06383	1.06669	1.06839	1.0706	1.07498	1.08133	1.09067	1.10232	1.11512	1.12839	1.14042	1.15089	1.15871	1.16276	1.16348	1.16144	1.1569	1.1513	1.14485	1.13801	1.13009	1.11999	1.1068	1.08906	1.06633	1.03846	1.00713	0.974069	0.942295	0.914118	0.892329	0.878239	0.873404	0.877857	0.890656	0.910006	0.934251	0.961676	0.990399	1.01839	1.04379	1.06657	1.08568	1.09883	1.10699	1.11086	1.11045	1.10638
1.06806	1.07602	1.08014	1.08055	1.07933	1.07892	1.08079	1.08592	1.09405	1.10565	1.11892	1.13194	1.14363	1.15236	1.15744	1.1575	1.15448	1.14849	1.14001	1.13083	1.12138	1.11237	1.10316	1.09312	1.08035	1.06397	1.04367	1.01793	0.989674	0.960022	0.931741	0.907516	0.889043	0.878943	0.876964	0.883213	0.89717	0.915811	0.93847	0.963001	0.988566	1.01443	1.03949	1.06276	1.08362	1.10121	1.11411	1.12358	1.12791	1.12735
1.07562	1.08553	1.09125	1.09254	1.09181	1.09132	1.09276	1.09745	1.10541	1.11722	1.13017	1.14166	1.14968	1.15371	1.1536	1.14828	1.13957	1.12866	1.116	1.10392	1.09246	1.08218	1.07302	1.06417	1.05354	1.04036	1.02342	1.00225	0.978881	0.955198	0.933263	0.914875	0.901514	0.895493	0.895591	0.902184	0.914246	0.929595	0.947328	0.966291	0.986207	1.00658	1.02784	1.0492	1.07055	1.09014	1.10588	1.11867	1.12663	1.12972
1.07116	1.08524	1.09584	1.10103	1.10335	1.1047	1.10684	1.11243	1.12025	1.13115	1.14211	1.14928	1.15143	1.14845	1.14115	1.12976	1.11674	1.10369	1.09141	1.08048	1.07137	1.0634	1.05657	1.0494	1.04088	1.02983	1.01577	0.997899	0.978334	0.959732	0.942833	0.929928	0.92145	0.917945	0.91885	0.924099	0.932839	0.943832	0.955645	0.968211	0.981598	0.995674	1.01191	1.02985	1.04984	1.06996	1.08783	1.10385	1.1159	1.12234
1.05781	1.07653	1.09181	1.10234	1.10863	1.11321	1.11786	1.12445	1.13251	1.14147	1.14849	1.14922	1.14292	1.13089	1.11464	1.09809	1.08416	1.07459	1.06929	1.06715	1.06654	1.06477	1.06233	1.05624	1.04716	1.03494	1.01932	1.00158	0.98315	0.967548	0.954955	0.946164	0.94109	0.939476	0.940891	0.944482	0.950137	0.957347	0.964514	0.971461	0.978034	0.985935	0.995983	1.00885	1.02531	1.04468	1.06503	1.08431	1.10054	1.11187
1.04221	1.06139	1.07843	1.09197	1.10142	1.10951	1.11705	1.12528	1.13474	1.14218	1.14608	1.14059	1.12557	1.10486	1.08223	1.06329	1.05232	1.05089	1.05792	1.06929	1.0802	1.08717	1.08826	1.08195	1.06904	1.0515	1.03033	1.0089	0.989321	0.974644	0.965039	0.958438	0.955618	0.95488	0.956675	0.959683	0.963859	0.969691	0.974552	0.978207	0.979859	0.981281	0.98359	0.990315	1.00209	1.01979	1.04153	1.06346	1.08464	1.10106
1.02648	1.03989	1.05357	1.0668	1.07747	1.08779	1.09917	1.11097	1.12353	1.13272	1.13604	1.12761	1.10673	1.07947	1.0521	1.03189	1.02463	1.03292	1.05393	1.08105	1.1062	1.12351	1.12841	1.12057	1.10132	1.07615	1.04723	1.02017	0.997547	0.98213	0.973028	0.968356	0.967272	0.967035	0.969144	0.972472	0.977427	0.984043	0.989294	0.991707	0.989259	0.982805	0.975189	0.971935	0.976456	0.99028	1.01188	1.03727	1.06412	1.08769
1.01772	1.02162	1.02786	1.0363	1.04488	1.05551	1.06987	1.08522	1.10206	1.11551	1.12077	1.11342	1.09158	1.06172	1.03177	1.01097	1.00705	1.02269	1.05458	1.09504	1.13204	1.15695	1.16418	1.15289	1.12687	1.09428	1.05922	1.0278	1.00303	0.986632	0.978247	0.974342	0.974463	0.975207	0.978007	0.983189	0.99016	0.99985	1.00745	1.00916	1.00269	0.98826	0.970856	0.957254	0.953854	0.963128	0.984561	1.01323	1.04512	1.0747
1.01395	1.00754	1.0051	1.00641	1.01083	1.01953	1.03473	1.05286	1.07318	1.09145	1.10111	1.09808	1.07954	1.0509	1.02092	0.999757	0.997278	1.01625	1.0549	1.10423	1.14912	1.17955	1.18797	1.17322	1.14193	1.1038	1.06521	1.03204	1.00665	0.990263	0.982509	0.979642	0.979986	0.981494	0.985834	0.992555	1.00292	1.01565	1.02596	1.0266	1.01588	0.993762	0.967675	0.945903	0.935636	0.940656	0.961173	0.991502	1.02705	1.06161
1.01259	0.997302	0.986548	0.980069	0.978974	0.984086	0.99739	1.01603	1.03786	1.05934	1.07433	1.07825	1.06633	1.04314	1.01598	0.995129	0.991241	1.01009	1.05107	1.10432	1.15405	1.188	1.19763	1.18148	1.14812	1.10757	1.06837	1.03571	1.01064	0.995038	0.987727	0.986021	0.985943	0.987237	0.991767	0.999513	1.01248	1.02741	1.03886	1.03858	1.02444	0.997025	0.965847	0.939554	0.925231	0.926428	0.943533	0.972772	1.00946	1.04769
1.01324	0.992469	0.974991	0.962161	0.955303	0.956184	0.966071	0.982635	1.0036	1.02565	1.04432	1.05503	1.05153	1.0365	1.01456	0.994685	0.989151	1.00505	1.04413	1.09718	1.14854	1.18488	1.19726	1.18348	1.15218	1.11351	1.07572	1.04365	1.01861	1.0027	0.99513	0.992612	0.991975	0.991667	0.993909	1.00087	1.0133	1.02835	1.0393	1.03861	1.02399	0.996562	0.966262	0.940647	0.925154	0.923001	0.935089	0.95985	0.995212	1.03477
1.01505	0.990082	0.967545	0.949231	0.937333	0.934014	0.940467	0.954192	0.972632	0.993388	1.01331	1.02942	1.03494	1.0295	1.01452	0.99835	0.992718	1.00592	1.04205	1.09248	1.14256	1.17961	1.1942	1.18475	1.15895	1.12504	1.09027	1.05892	1.03313	1.01573	1.00603	1.00046	0.99726	0.993596	0.992177	0.995837	1.00499	1.017	1.02559	1.0243	1.01132	0.989388	0.965799	0.946512	0.93372	0.929187	0.936098	0.955015	0.986739	1.02546
1.01883	0.99156	0.965764	0.943889	0.928638	0.921897	0.925734	0.937317	0.953171	0.971371	0.990817	1.01027	1.02319	1.02617	1.01872	1.00735	1.0032	1.01457	1.0469	1.0932	1.1398	1.17642	1.19353	1.19017	1.17152	1.14368	1.11243	1.08198	1.05444	1.03375	1.01911	1.00862	1.00028	0.991849	0.985551	0.984661	0.988773	0.996227	1.0013	0.999592	0.990044	0.976844	0.963987	0.954627	0.947383	0.942115	0.944588	0.95778	0.984257	1.02003
1.02325	0.995319	0.967908	0.945131	0.928332	0.920036	0.922526	0.933323	0.947556	0.96332	0.981354	1.00182	1.01892	1.02815	1.02739	1.02149	1.02063	1.03233	1.06203	1.10325	1.14479	1.17852	1.19644	1.19835	1.18725	1.16642	1.13923	1.11	1.08021	1.05485	1.03364	1.0158	0.999775	0.98505	0.973504	0.968568	0.96794	0.97072	0.971154	0.968373	0.962664	0.959092	0.959168	0.962293	0.962767	0.959612	0.958901	0.967604	0.989343	1.02138
1.02772	1.00053	0.974053	0.953028	0.937512	0.929599	0.93253	0.944055	0.957703	0.972102	0.988638	1.00842	1.02643	1.03839	1.04238	1.04215	1.04642	1.06088	1.08897	1.12441	1.1591	1.18749	1.20436	1.21033	1.2061	1.19185	1.16859	1.14031	1.10779	1.07627	1.04694	1.01841	0.992329	0.970138	0.954229	0.947773	0.944481	0.943169	0.938987	0.934846	0.933661	0.940979	0.95506	0.970901	0.979334	0.978999	0.977269	0.983748	1.00245	1.03045
1.03594	1.01109	0.987302	0.968593	0.955118	0.947557	0.950878	0.962858	0.976853	0.99086	1.00572	1.02348	1.0408	1.05353	1.06066	1.06448	1.07277	1.08876	1.11419	1.14354	1.17191	1.19575	1.21297	1.22291	1.22536	1.21755	1.19799	1.17044	1.13498	1.09677	1.05794	1.01755	0.980994	0.952279	0.933488	0.926866	0.923551	0.920264	0.913699	0.908897	0.911631	0.927498	0.952757	0.978048	0.992594	0.994792	0.993278	0.998201	1.01407	1.03727
1.04805	1.02647	1.00599	0.990088	0.978243	0.970804	0.973423	0.98525	1.00024	1.0145	1.02817	1.04298	1.0585	1.07075	1.07924	1.08542	1.09634	1.11272	1.13521	1.15927	1.18215	1.20228	1.21968	1.23331	1.2421	1.2411	1.22569	1.19951	1.16224	1.11832	1.06926	1.01731	0.969729	0.934858	0.913758	0.907533	0.905816	0.902882	0.895893	0.890854	0.895936	0.917222	0.949623	0.981549	1.00079	1.00586	1.0048	1.00883	1.02176	1.03984
1.06134	1.04303	1.02633	1.01424	1.00476	0.998058	1.00053	1.01262	1.02873	1.04328	1.0567	1.06892	1.08142	1.09101	1.09885	1.10616	1.11895	1.13571	1.15604	1.17575	1.19396	1.21136	1.22863	1.24441	1.25711	1.25985	1.24679	1.22165	1.18236	1.13301	1.07325	1.01114	0.954752	0.916535	0.896175	0.892494	0.892981	0.891101	0.885039	0.88158	0.890283	0.916197	0.952995	0.987317	1.0071	1.01267	1.01219	1.0177	1.02855	1.04158
1.07393	1.05819	1.04458	1.03576	1.02877	1.02292	1.02552	1.03741	1.05399	1.06887	1.08214	1.09288	1.10201	1.10853	1.11475	1.12215	1.13531	1.15144	1.17019	1.18699	1.20285	1.21879	1.23613	1.25245	1.26668	1.27039	1.25813	1.2336	1.19275	1.139	1.07176	1.00264	0.942298	0.903892	0.886042	0.884995	0.886982	0.8859	0.881495	0.880813	0.893234	0.921909	0.960033	0.993114	1.0109	1.0152	1.01557	1.02248	1.03147	1.0395
1.08576	1.07185	1.0603	1.05423	1.05035	1.04539	1.04697	1.05685	1.07281	1.08778	1.10161	1.11137	1.11779	1.12112	1.12528	1.13151	1.14364	1.15785	1.17511	1.19033	1.20536	1.22013	1.237	1.25251	1.26712	1.27187	1.26094	1.2383	1.19836	1.14365	1.07359	1.00041	0.937585	0.899428	0.882917	0.882666	0.885165	0.884858	0.882611	0.884315	0.898637	0.927081	0.963991	0.994653	1.01114	1.01505	1.01559	1.02249	1.02976	1.0327
1.09313	1.07998	1.06959	1.06632	1.06573	1.06266	1.06326	1.07076	1.08477	1.09878	1.1136	1.12284	1.12744	1.12826	1.13074	1.13563	1.14683	1.15899	1.17485	1.18886	1.20352	1.21726	1.23255	1.24669	1.26021	1.26464	1.25377	1.23229	1.19394	1.14034	1.07086	0.997662	0.935686	0.900288	0.886104	0.885781	0.887494	0.887293	0.887047	0.891282	0.907232	0.934854	0.969259	0.996547	1.01156	1.0153	1.01595	1.02219	1.02764	1.02602
1.09631	1.08327	1.07368	1.07342	1.07631	1.07545	1.07519	1.07954	1.09033	1.10258	1.11832	1.12749	1.13114	1.13039	1.13188	1.13619	1.14687	1.15727	1.17108	1.18372	1.19722	1.20902	1.22168	1.23421	1.2462	1.24975	1.23841	1.21762	1.18135	1.13091	1.06423	0.994445	0.935951	0.90505	0.893159	0.891946	0.892053	0.891687	0.893685	0.900535	0.917665	0.943951	0.975073	0.998984	1.01271	1.0171	1.01803	1.0233	1.02608	1.02055
1.09494	1.08207	1.07444	1.07823	1.08409	1.08483	1.08379	1.08397	1.09073	1.10124	1.1172	1.12641	1.12947	1.12817	1.13018	1.13616	1.14734	1.15623	1.16715	1.17743	1.18806	1.19544	1.20466	1.21577	1.2262	1.22785	1.21473	1.19337	1.15808	1.11118	1.04832	0.985397	0.934996	0.911629	0.902716	0.900085	0.898437	0.898409	0.903645	0.914033	0.932811	0.957518	0.984424	1.00464	1.01675	1.02195	1.02356	1.02779	1.0264	1.01743
1.09083	1.07909	1.0721	1.07703	1.08582	1.08876	1.08608	1.08099	1.08188	1.08927	1.10512	1.11618	1.12057	1.12014	1.12314	1.13181	1.14477	1.15273	1.15996	1.1665	1.17261	1.17446	1.1792	1.18874	1.19941	1.2019	1.18975	1.16923	1.1375	1.09675	1.04117	0.984914	0.939754	0.919811	0.911056	0.906555	0.903167	0.903549	0.911218	0.92407	0.942724	0.964686	0.987391	1.00547	1.01858	1.02571	1.02813	1.03137	1.02837	1.01816
1.08437	1.07519	1.06991	1.0761	1.08661	1.09038	1.08516	1.07416	1.06902	1.07307	1.08868	1.10144	1.10743	1.10856	1.11518	1.12913	1.14579	1.15267	1.15559	1.15607	1.15528	1.14968	1.14931	1.15762	1.16957	1.17294	1.16083	1.14042	1.11056	1.07408	1.02639	0.978956	0.941821	0.926975	0.91894	0.912373	0.90806	0.910357	0.921594	0.937719	0.9569	0.975698	0.993781	1.00891	1.02266	1.03104	1.03429	1.03708	1.03302	1.022
1.07836	1.07297	1.06919	1.07572	1.08623	1.08927	1.08086	1.064	1.05319	1.05385	1.06963	1.08423	1.09203	1.09508	1.10693	1.12748	1.14909	1.15505	1.1528	1.14579	1.13682	1.12368	1.1184	1.12644	1.14083	1.14602	1.1343	1.11381	1.08468	1.05126	1.01156	0.973259	0.943583	0.932713	0.924498	0.915866	0.911967	0.917453	0.93256	0.951341	0.970559	0.98591	0.999945	1.01228	1.02617	1.03518	1.03906	1.04203	1.03848	1.02789
1.07415	1.07354	1.07072	1.0765	1.08515	1.08594	1.0737	1.05116	1.03468	1.03203	1.04799	1.06488	1.07441	1.07984	1.0978	1.12632	1.1541	1.15918	1.1504	1.1345	1.1165	1.09569	1.08601	1.09531	1.113	1.12107	1.11065	1.08961	1.05992	1.02923	0.997571	0.968552	0.945851	0.937508	0.927978	0.917542	0.915677	0.925535	0.944529	0.964983	0.983289	0.995079	1.00515	1.01518	1.02834	1.03735	1.04178	1.04528	1.04398	1.03552
1.07225	1.07751	1.07509	1.07793	1.08315	1.08153	1.06597	1.03844	1.01507	1.00685	1.02143	1.04112	1.0537	1.06074	1.08323	1.12054	1.15696	1.16463	1.14945	1.12393	1.09634	1.06719	1.05182	1.06166	1.08395	1.09799	1.0916	1.0707	1.03956	1.01042	0.986639	0.967134	0.949929	0.94244	0.930471	0.918427	0.91885	0.933188	0.955646	0.976632	0.993157	1.00198	1.00839	1.01577	1.02732	1.03637	1.04094	1.04593	1.04898	1.0449
1.0756	1.08538	1.08225	1.08193	1.08241	1.07605	1.05564	1.02334	0.995023	0.98421	0.999127	1.021	1.03506	1.04365	1.07146	1.11834	1.16147	1.16904	1.14646	1.11087	1.07424	1.03868	1.02166	1.03534	1.06291	1.08139	1.07727	1.05483	1.02087	0.992518	0.975782	0.965086	0.953344	0.945732	0.930327	0.917506	0.923015	0.944014	0.969532	0.988761	1.00187	1.00732	1.01066	1.01668	1.02658	1.03418	1.03835	1.0453	1.05242	1.05291
1.08166	1.09638	1.09219	1.08716	1.08237	1.07181	1.04727	1.01161	0.978327	0.962692	0.975921	1.0003	1.01656	1.02484	1.05423	1.10907	1.16115	1.17306	1.14557	1.10097	1.05581	1.01443	0.994989	1.01067	1.04375	1.06878	1.06911	1.04657	1.00932	0.979456	0.968066	0.96542	0.95787	0.949532	0.930674	0.916589	0.92625	0.953315	0.981382	0.997743	1.00665	1.00957	1.01104	1.01549	1.02371	1.02992	1.03318	1.04213	1.05399	1.0598
1.09509	1.11215	1.10422	1.0934	1.08247	1.06536	1.03551	0.996574	0.959816	0.942074	0.956266	0.982904	0.999394	1.00677	1.03863	1.10244	1.1621	1.17421	1.14007	1.08598	1.03296	0.988268	0.971329	0.992883	1.0323	1.06208	1.06464	1.03962	0.998039	0.966908	0.961574	0.966241	0.962302	0.95189	0.92869	0.91544	0.932314	0.96688	0.99552	1.0059	1.00897	1.00893	1.00975	1.01413	1.02072	1.02429	1.02694	1.03889	1.05551	1.0656
1.10921	1.12933	1.11791	1.10076	1.08398	1.06131	1.02777	0.987168	0.947324	0.92568	0.938362	0.967554	0.984934	0.989162	1.01885	1.08782	1.15712	1.17462	1.13798	1.07723	1.01789	0.970313	0.954108	0.978895	1.0238	1.05911	1.06582	1.04053	0.994344	0.959484	0.957231	0.967845	0.966902	0.95529	0.928611	0.914853	0.936474	0.976632	1.00574	1.01047	1.00765	1.00515	1.0069	1.01166	1.01706	1.01823	1.02004	1.03415	1.05536	1.06947
1.12705	1.14979	1.13334	1.10896	1.08587	1.05718	1.02054	0.979109	0.936823	0.911848	0.922896	0.954525	0.972675	0.972169	0.997185	1.0696	1.1491	1.17294	1.13581	1.07018	1.00569	0.956059	0.941412	0.969857	1.0197	1.06001	1.07109	1.04556	0.994138	0.95443	0.953799	0.969346	0.971676	0.959103	0.929209	0.914906	0.940568	0.985866	1.01431	1.01271	1.00332	0.998397	1.00218	1.00869	1.01323	1.01161	1.0127	1.0289	1.05517	1.07267
1.15077	1.16948	1.14435	1.11312	1.08381	1.04912	1.00999	0.968087	0.925652	0.901481	0.915037	0.948818	0.96433	0.958211	0.982853	1.06147	1.14648	1.16909	1.12738	1.05823	0.991478	0.944158	0.936549	0.97184	1.02602	1.06723	1.07781	1.04771	0.990015	0.949301	0.953563	0.972592	0.975445	0.960193	0.927593	0.916645	0.9497	0.997703	1.02052	1.01019	0.99546	0.990019	0.997613	1.0066	1.00953	1.00479	1.00717	1.0275	1.05818	1.07673
1.17149	1.18924	1.15702	1.11828	1.08316	1.044	1.00348	0.963016	0.920578	0.894965	0.907812	0.943457	0.9586	0.946148	0.964684	1.0451	1.13766	1.16592	1.12531	1.05534	0.98746	0.940883	0.936024	0.974203	1.0308	1.07415	1.08687	1.05543	0.992237	0.947472	0.952901	0.974999	0.979952	0.96415	0.929908	0.918771	0.954477	1.00399	1.02317	1.00619	0.986228	0.9804	0.991795	1.0036	1.00589	0.998761	1.00103	1.02416	1.05939	1.08021
1.19312	1.20897	1.16903	1.12185	1.08088	1.03832	0.99675	0.959023	0.918098	0.891175	0.903501	0.940651	0.95543	0.936393	0.947523	1.0286	1.12788	1.16285	1.12406	1.05559	0.987962	0.942881	0.940757	0.980807	1.03839	1.08274	1.09661	1.06391	0.99531	0.946597	0.953145	0.978045	0.985173	0.969354	0.934108	0.922082	0.95949	1.00869	1.02338	0.999532	0.974852	0.969421	0.98543	1.00022	1.00187	0.992672	0.994626	1.02102	1.06087	1.08476
1.21277	1.22532	1.1773	1.12242	1.07651	1.03194	0.990637	0.956223	0.917638	0.890635	0.902896	0.940739	0.954599	0.930299	0.934891	1.01614	1.12028	1.15975	1.12358	1.05769	0.992036	0.949022	0.949699	0.991195	1.04767	1.09121	1.10513	1.07036	0.997402	0.946384	0.954233	0.981754	0.991074	0.97532	0.939207	0.926726	0.964652	1.01192	1.02123	0.991252	0.963182	0.959142	0.979478	0.997256	0.997885	0.986788	0.988812	1.01841	1.06272	1.08929
1.23097	1.2395	1.18306	1.12009	1.06992	1.025	0.985195	0.954582	0.919288	0.892916	0.904898	0.942795	0.955831	0.92732	0.925312	1.00542	1.11322	1.15672	1.12424	1.06251	1.00009	0.95934	0.96266	1.00473	1.05816	1.09914	1.11233	1.07549	0.999154	0.946615	0.955893	0.986538	0.998621	0.983421	0.946289	0.932932	0.970019	1.01393	1.01711	0.981376	0.950765	0.948597	0.973463	0.994218	0.993448	0.980373	0.982589	1.01535	1.06433	1.09424
1.24513	1.24876	1.18454	1.11438	1.06157	1.01826	0.981107	0.953941	0.922141	0.897254	0.909217	0.946606	0.958623	0.927464	0.920823	0.99941	1.10867	1.15415	1.12511	1.06823	1.00964	0.971305	0.97739	1.01934	1.06841	1.10517	1.11653	1.07753	0.999252	0.946766	0.958153	0.992126	1.00697	0.992536	0.954109	0.939975	0.975628	1.01522	1.01191	0.971296	0.939514	0.939569	0.96869	0.991711	0.989066	0.974015	0.976821	1.01256	1.06579	1.09876
1.25545	1.25378	1.1824	1.10567	1.05181	1.01202	0.978632	0.954433	0.926128	0.903389	0.915273	0.951721	0.962899	0.930468	0.92067	0.996811	1.10556	1.15176	1.12627	1.07481	1.02048	0.984567	0.99335	1.0344	1.07794	1.10904	1.1179	1.07709	0.998128	0.946731	0.960735	0.998456	1.01648	1.00319	0.963127	0.947886	0.981443	1.01608	1.0061	0.961342	0.929268	0.931619	0.964827	0.989573	0.984728	0.967425	0.971042	1.00952	1.06674	1.10256
1.26158	1.25463	1.17682	1.09408	1.04079	1.00668	0.978182	0.956262	0.931368	0.911388	0.923025	0.958125	0.968995	0.936809	0.924952	0.996977	1.10301	1.14922	1.12776	1.08226	1.03267	0.999131	1.01033	1.04965	1.08637	1.11039	1.11632	1.07446	0.995991	0.946351	0.963352	1.00541	1.02757	1.01602	0.97409	0.956891	0.987493	1.01675	1.00016	0.951882	0.919932	0.924468	0.961611	0.987765	0.980497	0.960389	0.964839	1.0057	1.06665	1.10514
1.26332	1.25088	1.16792	1.08098	1.03008	1.003	0.979524	0.95875	0.936542	0.919646	0.931656	0.965345	0.975923	0.94508	0.933137	1.00089	1.10204	1.14676	1.12856	1.08853	1.0434	1.01234	1.02588	1.06303	1.09268	1.10941	1.11212	1.06946	0.992225	0.945412	0.965995	1.01221	1.03859	1.02867	0.985004	0.965748	0.993493	1.01748	0.994936	0.943967	0.912678	0.919441	0.959962	0.986804	0.976826	0.953873	0.95939	1.00244	1.06615	1.106
1.2613	1.24346	1.15652	1.06711	1.02002	1.00115	0.982566	0.96176	0.941671	0.92815	0.941189	0.973447	0.983982	0.95555	0.94463	1.00735	1.10159	1.14397	1.12875	1.09389	1.05309	1.02465	1.04021	1.07471	1.09696	1.10641	1.10582	1.06268	0.987265	0.943979	0.968386	1.01867	1.04972	1.04147	0.996311	0.974584	0.999258	1.01823	0.990648	0.937632	0.907083	0.916063	0.959415	0.986593	0.973662	0.947828	0.954501	0.999492	1.0649	1.10506
1.25568	1.23278	1.14325	1.05308	1.01093	1.00145	0.987425	0.965129	0.946641	0.936956	0.951924	0.982828	0.993762	0.969014	0.959627	1.01587	1.10089	1.14043	1.12817	1.09846	1.06215	1.03648	1.05349	1.08482	1.09921	1.10151	1.09753	1.05428	0.981302	0.942034	0.970109	1.02454	1.06106	1.05485	1.00847	0.98353	1.00456	1.01907	0.987732	0.933152	0.903006	0.914057	0.95965	0.987205	0.971155	0.942416	0.950135	0.996659	1.06244	1.10205
1.24829	1.22007	1.12948	1.04067	1.00432	1.00388	0.993059	0.967483	0.949973	0.944687	0.962348	0.992637	1.00385	0.983178	0.976026	1.02587	1.10061	1.13634	1.12656	1.10106	1.06914	1.0463	1.06428	1.09242	1.09922	1.09587	1.08855	1.04468	0.974515	0.939909	0.971484	1.02939	1.07092	1.0666	1.01876	0.991181	1.00858	1.0198	0.986109	0.930639	0.90071	0.913957	0.960868	0.988769	0.969331	0.938443	0.947648	0.995338	1.05992	1.09769
1.23863	1.20612	1.11601	1.03008	1.00007	1.0086	0.999404	0.969182	0.952234	0.951922	0.973984	1.00409	1.01593	0.999824	0.99469	1.03689	1.09976	1.13138	1.12357	1.10267	1.07536	1.05544	1.07375	1.09812	1.09805	1.0894	1.07835	1.03395	0.967256	0.937597	0.972023	1.03319	1.07998	1.07794	1.02896	0.998001	1.01169	1.02064	0.986264	0.929991	0.899985	0.914936	0.962849	0.990864	0.968667	0.935965	0.946303	0.994526	1.05652	1.0918
1.22888	1.19244	1.10414	1.02252	0.999057	1.01494	1.00514	0.96916	0.95263	0.95786	0.985388	1.01596	1.02832	1.01631	1.0131	1.04791	1.09898	1.12605	1.11936	1.10283	1.08	1.06301	1.0813	1.10177	1.09607	1.08319	1.06819	1.02285	0.959991	0.935688	0.972417	1.03615	1.08719	1.08702	1.0367	1.00278	1.01338	1.02131	0.987406	0.930602	0.900673	0.917123	0.965468	0.993208	0.968851	0.935294	0.946952	0.995171	1.05347	1.08546
1.21892	1.18575	1.10343	1.02396	0.999987	1.02113	1.01419	0.971152	0.95149	0.960481	0.993176	1.02618	1.04154	1.03445	1.03022	1.05493	1.09439	1.11914	1.1153	1.10292	1.0864	1.06998	1.08441	1.10364	1.09528	1.07844	1.06052	1.01727	0.957892	0.933676	0.96668	1.03152	1.08938	1.09731	1.04848	1.0072	1.01162	1.02234	0.994676	0.937457	0.903499	0.916095	0.963702	0.995014	0.974103	0.938166	0.945934	0.991311	1.04557	1.07793
1.20936	1.17319	1.09578	1.02284	1.00501	1.03089	1.02023	0.968273	0.947902	0.964025	1.00458	1.04025	1.05638	1.05213	1.04941	1.06664	1.09358	1.11201	1.10802	1.10043	1.09002	1.07646	1.08984	1.10533	1.09351	1.07288	1.04984	1.00509	0.95088	0.93295	0.966868	1.0324	1.09325	1.10375	1.05332	1.00874	1.01015	1.02236	0.997804	0.940578	0.906577	0.919437	0.966385	0.997282	0.976682	0.941226	0.949922	0.993999	1.0429	1.07076
1.20106	1.16201	1.0908	1.02489	1.01313	1.04173	1.02525	0.963729	0.943198	0.967141	1.01487	1.05415	1.07068	1.06799	1.06634	1.07669	1.09253	1.10428	1.09992	1.09713	1.09322	1.08173	1.09388	1.10653	1.09191	1.06776	1.03943	0.993178	0.944973	0.933622	0.968508	1.03309	1.09574	1.10793	1.05559	1.00807	1.00708	1.02192	1.00053	0.943778	0.909972	0.923252	0.968517	0.999062	0.979775	0.945368	0.955627	0.997452	1.04079	1.06431
1.19323	1.15252	1.08867	1.03043	1.02402	1.05346	1.02936	0.958276	0.938035	0.969941	1.02567	1.0682	1.08513	1.08315	1.08177	1.08551	1.09107	1.09603	1.09061	1.09345	1.0963	1.08687	1.0976	1.10739	1.09126	1.06291	1.02878	0.981745	0.940544	0.936077	0.970883	1.03376	1.09726	1.11034	1.05583	1.00564	1.00282	1.02079	1.00302	0.946841	0.913951	0.926883	0.970101	1.00009	0.983308	0.951087	0.962316	1.00161	1.03933	1.05815
1.18763	1.14961	1.09529	1.04387	1.03552	1.06553	1.04126	0.959091	0.931478	0.967129	1.03065	1.07982	1.09974	1.09856	1.09586	1.09437	1.08943	1.08692	1.08025	1.08704	1.1	1.09262	1.09892	1.10906	1.09419	1.06176	1.02192	0.975099	0.939718	0.939202	0.969984	1.0275	1.09261	1.11335	1.06171	1.00513	0.995571	1.01714	1.00901	0.955579	0.919419	0.927441	0.96661	0.998839	0.990976	0.960105	0.967268	1.00271	1.03537	1.05219
1.18147	1.14236	1.09712	1.05437	1.05065	1.07967	1.04609	0.953983	0.926716	0.970242	1.04026	1.09319	1.11291	1.11039	1.10739	1.10121	1.08785	1.07754	1.06883	1.08175	1.10248	1.09689	1.10171	1.11078	1.09486	1.0574	1.01114	0.964358	0.937983	0.945551	0.976021	1.02851	1.09229	1.11235	1.05876	1.00007	0.989235	1.01402	1.00939	0.957799	0.923327	0.931023	0.966091	0.998315	0.994919	0.9674	0.975967	1.008	1.03495	1.04773
1.17515	1.1363	1.10128	1.06786	1.06818	1.09525	1.05165	0.950059	0.923374	0.974004	1.05047	1.10618	1.12543	1.12111	1.11723	1.10714	1.08591	1.06718	1.05597	1.0757	1.10487	1.10111	1.10453	1.11293	1.09643	1.0528	0.999804	0.954387	0.938626	0.95465	0.983549	1.0297	1.09108	1.1097	1.05425	0.994069	0.981938	1.00955	1.00864	0.959534	0.927191	0.933921	0.96435	0.996778	0.998895	0.976066	0.985278	1.0138	1.03503	1.04381
1.17222	1.13475	1.10893	1.08419	1.08306	1.11006	1.06711	0.956341	0.920922	0.971789	1.05302	1.11395	1.13541	1.13021	1.1246	1.11425	1.08664	1.05936	1.04369	1.06565	1.10519	1.10567	1.10581	1.11557	1.10125	1.05359	0.994436	0.949055	0.940258	0.96305	0.98925	1.02652	1.08448	1.10742	1.05594	0.992287	0.974027	1.00187	1.00901	0.965212	0.931625	0.934678	0.959172	0.992003	1.00389	0.98588	0.99209	1.01749	1.03426	1.04108
1.16608	1.12973	1.114	1.09769	1.10056	1.1258	1.07353	0.95587	0.922065	0.978218	1.06226	1.12392	1.14357	1.13552	1.12955	1.11741	1.08453	1.0494	1.03078	1.05903	1.10595	1.10833	1.10784	1.11828	1.10245	1.04838	0.983571	0.941175	0.944055	0.975167	0.999261	1.02871	1.08253	1.10197	1.04899	0.985618	0.967184	0.996249	1.00528	0.9647	0.9344	0.936872	0.95602	0.989396	1.00686	0.994037	1.00164	1.02358	1.03493	1.03927
1.16324	1.1274	1.1204	1.1138	1.11636	1.14229	1.09311	0.968667	0.925156	0.978181	1.06402	1.12887	1.15005	1.14071	1.13314	1.12332	1.08697	1.04301	1.01759	1.04578	1.1028	1.1118	1.10883	1.1209	1.10755	1.04983	0.978971	0.936566	0.946903	0.98645	1.00879	1.02773	1.07486	1.0966	1.04857	0.98415	0.959919	0.986336	1.00189	0.968326	0.938279	0.937819	0.950375	0.982206	1.00932	1.00402	1.00964	1.02883	1.03585	1.03812
1.15627	1.12237	1.12495	1.12592	1.13287	1.15789	1.10114	0.97279	0.932278	0.987386	1.073	1.1352	1.15358	1.14168	1.13424	1.12489	1.08512	1.03349	1.00484	1.03805	1.10154	1.11278	1.11024	1.1231	1.10761	1.04357	0.968705	0.931256	0.953599	1.00075	1.0196	1.03028	1.07184	1.08889	1.04008	0.97768	0.954005	0.979877	0.995995	0.966294	0.940087	0.93893	0.946685	0.978796	1.0108	1.012	1.01903	1.03504	1.03741	1.03789
1.14847	1.11785	1.12977	1.13751	1.14877	1.17305	1.11017	0.980165	0.942081	0.998156	1.08138	1.14038	1.1548	1.13977	1.13347	1.12543	1.0831	1.0239	0.991839	1.02955	1.09896	1.11259	1.11068	1.12506	1.10672	1.03641	0.9588	0.927196	0.962032	1.0156	1.03	1.03198	1.06754	1.07957	1.0308	0.97138	0.948255	0.972973	0.989402	0.964293	0.94189	0.939744	0.94262	0.975041	1.01264	1.0204	1.02894	1.04134	1.03891	1.03801
1.14513	1.11413	1.1317	1.14725	1.15989	1.18654	1.13078	0.999306	0.953348	1.0021	1.08232	1.14054	1.15493	1.13836	1.13153	1.12821	1.08721	1.02123	0.981077	1.0147	1.09102	1.11285	1.10969	1.12565	1.10961	1.03737	0.956338	0.924795	0.965363	1.02624	1.03983	1.03238	1.05969	1.07198	1.0282	0.970955	0.943935	0.963744	0.983598	0.965616	0.944508	0.940621	0.938698	0.967378	1.01174	1.0283	1.03687	1.04715	1.04182	1.03844
1.13691	1.11	1.13457	1.15459	1.17168	1.19827	1.13838	1.00895	0.96665	1.01433	1.08961	1.14267	1.15202	1.13255	1.12786	1.12727	1.08535	1.01308	0.969946	1.00656	1.08687	1.11056	1.10856	1.12587	1.10614	1.029	0.947956	0.923294	0.974796	1.03912	1.04725	1.03265	1.05464	1.0619	1.01852	0.965227	0.939564	0.958076	0.977467	0.963813	0.945685	0.940875	0.935708	0.964603	1.0132	1.03601	1.04605	1.05274	1.04375	1.03904
1.13329	1.1055	1.13343	1.16001	1.17941	1.20909	1.15916	1.03186	0.982762	1.02056	1.09033	1.1408	1.14932	1.12767	1.12249	1.12805	1.09095	1.01335	0.960803	0.990206	1.07528	1.10859	1.10562	1.12428	1.10735	1.02963	0.946873	0.921643	0.977549	1.04793	1.05605	1.03293	1.04617	1.05309	1.01465	0.96512	0.936645	0.949777	0.971353	0.965236	0.948158	0.941949	0.933479	0.957313	1.01066	1.04334	1.05473	1.05908	1.04807	1.03985
1.12517	1.10196	1.13447	1.16364	1.18726	1.2175	1.16536	1.04304	0.99804	1.03298	1.09622	1.14073	1.14369	1.11906	1.11633	1.12623	1.08977	1.00675	0.951026	0.981914	1.06985	1.10474	1.10266	1.12236	1.1013	1.02057	0.939964	0.922116	0.987129	1.05801	1.0598	1.03099	1.03998	1.04271	1.00509	0.959716	0.932902	0.945355	0.966837	0.964936	0.949105	0.941837	0.93167	0.955782	1.01254	1.05132	1.06354	1.06399	1.05032	1.04037
1.12219	1.09786	1.13114	1.16438	1.19035	1.22384	1.18238	1.06461	1.01509	1.03961	1.09662	1.13793	1.13997	1.11251	1.10844	1.12499	1.09614	1.0101	0.944876	0.966819	1.05697	1.10134	1.09821	1.11854	1.10061	1.02091	0.94024	0.92105	0.988552	1.06313	1.06552	1.03038	1.03197	1.03451	1.001	0.959461	0.931044	0.939426	0.962395	0.967385	0.951474	0.942727	0.931288	0.950615	1.00953	1.05756	1.07188	1.06972	1.05502	1.0412
1.11471	1.09508	1.1305	1.16471	1.19443	1.22927	1.18739	1.0769	1.03122	1.0511	1.10092	1.13638	1.13297	1.10183	1.09956	1.12261	1.09649	1.00555	0.936026	0.957846	1.05044	1.09653	1.09325	1.11414	1.09218	1.01192	0.934753	0.922859	0.997546	1.06997	1.06547	1.02594	1.02438	1.02415	0.991862	0.953993	0.927238	0.936226	0.960318	0.969492	0.952351	0.94227	0.930673	0.950449	1.01242	1.06662	1.08072	1.07408	1.05747	1.04127
1.11257	1.09173	1.12595	1.16178	1.1934	1.23181	1.20106	1.09649	1.04815	1.05733	1.10093	1.13337	1.12958	1.09454	1.08899	1.11941	1.10406	1.01215	0.932411	0.943799	1.03676	1.09248	1.08758	1.10798	1.08979	1.0123	0.936128	0.921859	0.997639	1.07177	1.06828	1.02408	1.01639	1.01664	0.987965	0.953143	0.925455	0.932273	0.958019	0.97376	0.955062	0.942709	0.931586	0.947462	1.00961	1.07261	1.0892	1.07932	1.06217	1.04192
1.10637	1.09012	1.12431	1.15922	1.19365	1.23425	1.20351	1.10711	1.06219	1.06618	1.10354	1.1313	1.12294	1.08307	1.07798	1.11698	1.10612	1.0096	0.924799	0.935559	1.03104	1.08787	1.08121	1.10138	1.07945	1.00423	0.931871	0.924501	1.00543	1.07494	1.06426	1.01735	1.00813	1.00747	0.979991	0.947279	0.921209	0.930892	0.959342	0.978331	0.955511	0.94171	0.932054	0.949193	1.01435	1.08258	1.09744	1.08258	1.06401	1.04118
1.10518	1.08779	1.11954	1.15353	1.18886	1.2335	1.21387	1.1235	1.07739	1.07095	1.10297	1.12862	1.12112	1.07611	1.06495	1.11187	1.11504	1.01938	0.923679	0.923198	1.0177	1.08415	1.0751	1.09309	1.07556	1.00507	0.93418	0.923189	1.00424	1.07388	1.06444	1.01426	1.0001	1.00097	0.976888	0.945661	0.918777	0.928678	0.959509	0.984597	0.958753	0.941432	0.933768	0.948428	1.01237	1.08856	1.10601	1.08719	1.06812	1.04146
1.10028	1.0873	1.1177	1.14917	1.1862	1.23388	1.21354	1.13076	1.08705	1.07613	1.10415	1.12688	1.11598	1.06476	1.05295	1.11039	1.11865	1.01794	0.917177	0.917014	1.01466	1.08083	1.06824	1.08519	1.06431	0.998717	0.930709	0.926258	1.01073	1.07399	1.05735	1.00603	0.991805	0.99374	0.970504	0.939258	0.914024	0.929336	0.964225	0.99075	0.958216	0.93996	0.935026	0.952005	1.01935	1.09895	1.11298	1.08893	1.06866	1.03975
1.09971	1.08584	1.11316	1.14116	1.1776	1.23018	1.22161	1.14429	1.1001	1.0789	1.10276	1.12471	1.1166	1.05866	1.03691	1.10304	1.12956	1.03138	0.918575	0.906289	1.00186	1.07807	1.06221	1.07452	1.05887	1.00059	0.934135	0.924211	1.00824	1.07053	1.05536	1.00171	0.983001	0.988057	0.968532	0.936777	0.910253	0.928453	0.96694	0.999225	0.962273	0.938922	0.93742	0.953304	1.01852	1.10527	1.12211	1.09316	1.07195	1.03942
1.09891	1.08536	1.10984	1.13324	1.16822	1.22494	1.22725	1.15516	1.1107	1.08054	1.10096	1.12329	1.11866	1.05481	1.02119	1.09397	1.13972	1.04558	0.921639	0.89778	0.990282	1.07585	1.05755	1.06374	1.05299	1.0028	0.938323	0.921942	1.00526	1.06616	1.05216	0.997315	0.974392	0.983214	0.967296	0.933947	0.905935	0.928007	0.970485	1.00745	0.96698	0.938116	0.940072	0.955309	1.01882	1.11044	1.13105	1.09734	1.07441	1.03891
1.09474	1.08562	1.1079	1.12614	1.16071	1.22295	1.22491	1.15834	1.11409	1.0801	1.10042	1.12268	1.11738	1.04358	1.0058	1.0933	1.14745	1.04714	0.916992	0.894335	0.990584	1.07552	1.0505	1.05322	1.04104	1.00043	0.936232	0.92426	1.00949	1.06267	1.04218	0.987324	0.96474	0.978474	0.963201	0.926199	0.899715	0.931585	0.979836	1.01598	0.965417	0.936395	0.942885	0.961509	1.02862	1.12161	1.13741	1.09746	1.07314	1.03519
1.09394	1.08478	1.10534	1.11742	1.14846	1.21525	1.22876	1.16504	1.12048	1.079	1.09817	1.12138	1.12186	1.0419	0.989087	1.08271	1.15821	1.06328	0.92267	0.889484	0.981506	1.07505	1.04795	1.04179	1.0341	1.00414	0.941703	0.921292	1.00569	1.05714	1.03846	0.982848	0.955716	0.974138	0.963677	0.923607	0.894325	0.931964	0.985072	1.02533	0.970428	0.934891	0.945733	0.965294	1.02959	1.12606	1.14548	1.10062	1.07427	1.03417
1.08959	1.08524	1.10348	1.10987	1.13944	1.21316	1.22483	1.16446	1.11786	1.07521	1.09744	1.12201	1.12272	1.03091	0.974223	1.08476	1.16691	1.06395	0.918916	0.889795	0.985652	1.07707	1.04196	1.03132	1.02361	1.00516	0.939848	0.923584	1.00868	1.05212	1.02803	0.972733	0.946223	0.971739	0.960962	0.915249	0.888513	0.938023	0.996339	1.03311	0.967292	0.934017	0.949713	0.97293	1.0405	1.13593	1.1497	1.09896	1.07143	1.02949
1.08766	1.08379	1.10173	1.10068	1.12414	1.20267	1.22705	1.16743	1.11954	1.07103	1.09453	1.12109	1.13009	1.03235	0.95641	1.07183	1.17787	1.08181	0.927282	0.888811	0.978845	1.07846	1.0423	1.01943	1.01596	1.01111	0.947493	0.919727	1.00375	1.04539	1.02367	0.968256	0.936074	0.96799	0.963365	0.912845	0.882003	0.939198	1.00316	1.04316	0.972952	0.932812	0.953565	0.978276	1.0422	1.13887	1.15692	1.10144	1.07126	1.02747
1.08475	1.08215	1.10106	1.09279	1.10946	1.19103	1.22729	1.16816	1.11869	1.06551	1.09173	1.12052	1.13765	1.03653	0.940823	1.05787	1.18647	1.09875	0.936334	0.890011	0.973609	1.07993	1.04486	1.00939	1.00843	1.01726	0.956451	0.916124	0.998556	1.03873	1.01893	0.964428	0.926422	0.964333	0.966334	0.910953	0.875705	0.940331	1.00988	1.05191	0.978893	0.93254	0.957514	0.983548	1.04433	1.13994	1.16296	1.10394	1.07054	1.02518
1.07881	1.08184	1.09907	1.08465	1.09801	1.1886	1.22125	1.16165	1.1078	1.05805	1.09169	1.12274	1.14198	1.02649	0.926571	1.0629	1.19544	1.0976	0.934234	0.895986	0.981943	1.08559	1.04151	0.999557	1.00116	1.02392	0.955479	0.917905	0.99989	1.03247	1.00909	0.954579	0.916903	0.965287	0.965647	0.902305	0.871218	0.950047	1.0226	1.05823	0.974284	0.933723	0.963776	0.992954	1.05451	1.14634	1.16373	1.09972	1.06587	1.0191
1.0744	1.07817	1.0982	1.07725	1.08119	1.17439	1.21993	1.15841	1.10188	1.05031	1.08906	1.12196	1.1511	1.03413	0.911979	1.04732	1.20183	1.11351	0.945269	0.901655	0.979343	1.08831	1.04815	0.991022	0.99393	1.03226	0.966928	0.914249	0.994092	1.02563	1.00515	0.951688	0.906984	0.961742	0.970708	0.902017	0.865226	0.951864	1.02973	1.06678	0.980588	0.933927	0.968759	0.999473	1.05549	1.14403	1.16672	1.10063	1.06399	1.01621
1.06722	1.07731	1.09567	1.06903	1.0693	1.17244	1.2118	1.14764	1.08609	1.04271	1.0906	1.12528	1.15674	1.02413	0.899981	1.05509	1.2087	1.10911	0.944201	0.911254	0.98941	1.09573	1.04669	0.982614	0.990721	1.04264	0.966028	0.916285	0.994498	1.01927	0.996718	0.942278	0.898675	0.965289	0.970816	0.893678	0.863617	0.964302	1.04215	1.07081	0.975259	0.937278	0.976544	1.00938	1.06315	1.14633	1.16392	1.09465	1.05827	1.00996
1.0611	1.07224	1.09513	1.06338	1.05326	1.15679	1.20741	1.14022	1.07604	1.03304	1.08916	1.12509	1.1663	1.03542	0.888934	1.03922	1.2108	1.12179	0.955344	0.919697	0.988683	1.09883	1.05684	0.977944	0.985225	1.05253	0.979531	0.913295	0.988423	1.01331	0.993236	0.940686	0.889858	0.962481	0.977222	0.894969	0.859214	0.967091	1.04861	1.07743	0.981598	0.939087	0.982369	1.01577	1.06223	1.13977	1.16348	1.0944	1.05583	1.00635
1.05506	1.06615	1.09369	1.05923	1.03876	1.14113	1.20247	1.13217	1.06507	1.02411	1.08805	1.12452	1.17408	1.04747	0.881143	1.02387	1.20967	1.1309	0.96547	0.928963	0.989121	1.10082	1.06822	0.975701	0.980635	1.06146	0.993369	0.911534	0.983057	1.00828	0.990921	0.940161	0.88265	0.959205	0.983777	0.897962	0.856331	0.969407	1.05425	1.08291	0.987654	0.940687	0.987654	1.02179	1.06043	1.13105	1.16023	1.09309	1.05315	1.00316
1.04686	1.0643	1.09045	1.05174	1.02795	1.1402	1.19093	1.11576	1.04516	1.01863	1.09259	1.12893	1.18072	1.03788	0.873377	1.03472	1.2112	1.12035	0.96456	0.94107	0.999445	1.10984	1.06911	0.970661	0.983846	1.07544	0.992098	0.913993	0.983542	1.00366	0.985221	0.93206	0.87731	0.966241	0.984879	0.891351	0.859802	0.98483	1.06462	1.0838	0.981721	0.946469	0.996676	1.03075	1.0621	1.1269	1.15219	1.08494	1.04664	0.997068
[truncated: 66 more columns]

## Sheet: H05
0.918808	0.925101	0.931233	0.937187	0.942955	0.948553	0.953959	0.959206	0.964275	0.969189	0.973938	0.978488	0.982805	0.986943	0.990877	0.994582	0.997986	1.00113	1.00398	1.00663	1.00894	1.01096	1.0127	1.01419	1.01541	1.01642	1.01717	1.01765	1.01796	1.01807	1.01793	1.01743	1.01671	1.01573	1.01446	1.01287	1.011	1.00888	1.00653	1.00387	1.00104	0.997906	0.994466	0.99086	0.987085	0.98317	0.979009	0.974611	0.970045	0.965255
1.21214	1.21738	1.22198	1.2259	1.22923	1.23191	1.2338	1.23502	1.23564	1.23554	1.23479	1.2334	1.23142	1.22877	1.22548	1.22156	1.21706	1.21197	1.20628	1.2	1.1932	1.18586	1.17802	1.16971	1.16092	1.15166	1.14194	1.13187	1.12146	1.11072	1.09964	1.08825	1.07659	1.06469	1.05256	1.04027	1.0278	1.01518	1.00245	0.989597	0.976696	0.963787	0.950893	0.937957	0.925037	0.912176	0.899367	0.886617	0.873975	0.861455
1.66088	1.64893	1.63588	1.62178	1.60661	1.59041	1.5734	1.55558	1.53702	1.51789	1.49814	1.47785	1.45719	1.43621	1.41503	1.3936	1.37197	1.35033	1.32864	1.30717	1.28602	1.26511	1.24446	1.22423	1.20447	1.1851	1.16609	1.14752	1.12961	1.11231	1.09565	1.07963	1.06429	1.04952	1.0353	1.02165	1.00866	0.996369	0.98472	0.973695	0.963255	0.953247	0.943743	0.934825	0.926569	0.918783	0.911587	0.90491	0.898563	0.892572
1.5251	1.51561	1.50504	1.49334	1.48069	1.46732	1.45313	1.43828	1.42292	1.40711	1.39084	1.37425	1.35718	1.33984	1.3226	1.30528	1.28808	1.27104	1.25414	1.23734	1.22089	1.20477	1.18898	1.17358	1.15872	1.14417	1.13016	1.11675	1.10382	1.09114	1.0788	1.06674	1.05517	1.04402	1.03324	1.02271	1.01256	1.00272	0.993172	0.983935	0.97488	0.965995	0.957379	0.949039	0.940745	0.932513	0.92439	0.91657	0.908863	0.90118
1.48531	1.4752	1.46459	1.45316	1.4411	1.42849	1.41521	1.40146	1.38757	1.37348	1.35926	1.3449	1.33026	1.31539	1.30049	1.28567	1.27062	1.25588	1.24141	1.227	1.21274	1.19861	1.18436	1.17011	1.15617	1.14245	1.12912	1.11597	1.10301	1.09035	1.07809	1.066	1.05425	1.043	1.032	1.02121	1.0107	1.00049	0.990753	0.981528	0.972626	0.964285	0.956347	0.948656	0.941148	0.933885	0.926844	0.919921	0.913129	0.906598
1.39894	1.3868	1.37433	1.36193	1.34941	1.3369	1.32466	1.3128	1.3012	1.28953	1.27784	1.26657	1.2556	1.24481	1.23449	1.22452	1.2146	1.20449	1.19415	1.18387	1.17376	1.16355	1.15346	1.1434	1.13322	1.12274	1.11205	1.10142	1.09084	1.08013	1.0696	1.05921	1.04896	1.03871	1.02857	1.01883	1.00953	1.00042	0.991902	0.98356	0.975593	0.967929	0.960653	0.953772	0.9473	0.941038	0.934918	0.929241	0.923754	0.918547
1.33716	1.3235	1.30928	1.29495	1.28065	1.26624	1.25214	1.23856	1.22533	1.21258	1.20078	1.18997	1.18037	1.17145	1.1632	1.15591	1.14938	1.14348	1.13819	1.13347	1.12883	1.12415	1.11922	1.11388	1.10826	1.10209	1.09539	1.08822	1.08059	1.07251	1.06416	1.0557	1.04694	1.03805	1.02927	1.02029	1.01154	1.00325	0.995053	0.987332	0.979947	0.972758	0.966137	0.959536	0.952822	0.946228	0.939519	0.933187	0.927049	0.920655
1.29225	1.28017	1.2669	1.25274	1.23794	1.2228	1.20753	1.19234	1.17708	1.16285	1.14973	1.13749	1.12638	1.11655	1.10768	1.10008	1.09353	1.08789	1.08345	1.07983	1.07659	1.07337	1.07014	1.06691	1.06333	1.05934	1.05479	1.04994	1.04484	1.03938	1.03382	1.02806	1.02223	1.01684	1.01154	1.00647	1.00191	0.997822	0.994177	0.991077	0.988332	0.985841	0.983537	0.980901	0.97808	0.975113	0.97179	0.968177	0.963651	0.958553
1.22616	1.21645	1.20504	1.19269	1.17941	1.16576	1.15197	1.13835	1.12496	1.11214	1.10048	1.0899	1.08106	1.07354	1.06699	1.06179	1.05759	1.05426	1.05151	1.04912	1.04711	1.04511	1.04263	1.03967	1.03617	1.03237	1.02795	1.02295	1.0177	1.01201	1.00643	1.00089	0.99581	0.991312	0.987626	0.985096	0.983445	0.982923	0.983587	0.985428	0.988272	0.991511	0.995103	0.998408	1.00177	1.00466	1.00702	1.00838	1.00869	1.00774
1.11963	1.11199	1.10263	1.09219	1.08121	1.07042	1.05954	1.04879	1.03863	1.02937	1.0217	1.01588	1.01154	1.00877	1.00767	1.00816	1.00955	1.01188	1.01455	1.0173	1.02018	1.02253	1.02403	1.02477	1.02429	1.02306	1.02102	1.01818	1.01419	1.00889	1.00322	0.997384	0.991622	0.986043	0.981002	0.976837	0.973811	0.972303	0.972255	0.973912	0.97741	0.982431	0.988377	0.995033	1.00246	1.01031	1.01817	1.02552	1.03198	1.03718
0.998418	0.992765	0.986982	0.98148	0.976302	0.97167	0.967851	0.964732	0.96255	0.961712	0.962404	0.964471	0.967417	0.971759	0.977012	0.983227	0.989936	0.996185	1.00261	1.00885	1.01464	1.02005	1.02423	1.02724	1.0289	1.02917	1.02812	1.02536	1.02134	1.0157	1.00867	1.0006	0.992755	0.985113	0.977579	0.97105	0.965867	0.962552	0.961527	0.962908	0.96652	0.972486	0.980029	0.989092	0.999067	1.01	1.021	1.03174	1.04208	1.05095
0.947953	0.945539	0.944085	0.944001	0.945059	0.946982	0.949794	0.953496	0.958013	0.963125	0.968311	0.973987	0.979446	0.984329	0.989303	0.993841	0.998155	1.0026	1.00689	1.01108	1.0153	1.0193	1.02294	1.02557	1.02732	1.02739	1.02561	1.02185	1.01566	1.00783	0.998436	0.988175	0.977615	0.967565	0.958948	0.951956	0.947355	0.945847	0.948257	0.953629	0.962231	0.97335	0.986423	1.00061	1.01524	1.02964	1.04363	1.05628	1.0671	1.07543
0.954655	0.955337	0.956781	0.959652	0.963132	0.967578	0.972797	0.978046	0.983904	0.989549	0.995034	0.999142	1.00161	1.00236	1.00163	0.999723	0.997458	0.995014	0.993506	0.99276	0.993139	0.994976	0.997039	0.999602	1.00128	1.00234	1.00161	0.99853	0.993048	0.985344	0.976097	0.96532	0.954131	0.944478	0.936864	0.932308	0.931194	0.934169	0.941727	0.953838	0.969278	0.986895	1.00601	1.02564	1.0441	1.06052	1.07498	1.08629	1.09469	1.1001
0.970809	0.972774	0.975303	0.977641	0.981071	0.985281	0.990069	0.995508	1.0006	1.00634	1.01079	1.01285	1.01251	1.00944	1.00319	0.994948	0.985649	0.976462	0.968131	0.962112	0.958945	0.957694	0.958313	0.960379	0.963284	0.966248	0.968265	0.968574	0.966395	0.962314	0.956012	0.947939	0.939867	0.932792	0.928011	0.926927	0.92986	0.936888	0.949037	0.965864	0.985795	1.00734	1.02887	1.04926	1.06712	1.08155	1.09201	1.09902	1.10309	1.10421
0.974689	0.97654	0.977443	0.978726	0.980901	0.984035	0.987865	0.993049	0.998944	1.00501	1.01024	1.01266	1.01197	1.00733	0.999245	0.988207	0.975622	0.962556	0.950696	0.941901	0.93638	0.933426	0.932882	0.9347	0.938299	0.943169	0.948053	0.951815	0.953707	0.953776	0.951257	0.946947	0.94152	0.936738	0.934773	0.935987	0.940518	0.949469	0.96261	0.98025	1.00065	1.02166	1.04174	1.05943	1.0739	1.08367	1.08852	1.08954	1.08791	1.08472
0.97802	0.979114	0.979118	0.978896	0.978909	0.979392	0.980968	0.983804	0.98909	0.993772	0.998121	1.00151	1.00152	0.998463	0.992228	0.983149	0.972183	0.960409	0.949555	0.941231	0.935863	0.933523	0.933384	0.935653	0.940011	0.945867	0.951977	0.957409	0.961594	0.963214	0.962834	0.959915	0.955407	0.950984	0.948431	0.948781	0.952046	0.95883	0.969986	0.984997	1.00319	1.0222	1.04008	1.05552	1.06701	1.07324	1.07383	1.07015	1.06366	1.05612
0.990015	0.992924	0.995376	0.997163	0.997781	0.997214	0.996473	0.997109	0.998283	0.999479	1.00082	1.00196	1.00165	0.998751	0.994971	0.989951	0.983239	0.975789	0.970026	0.966134	0.964391	0.96442	0.965792	0.968374	0.972183	0.977235	0.981855	0.98576	0.987436	0.987299	0.984855	0.979661	0.97199	0.96457	0.958626	0.954387	0.953162	0.955031	0.961819	0.972818	0.988331	1.00633	1.02399	1.04037	1.0533	1.06082	1.06188	1.05693	1.04777	1.03636
1.01382	1.02265	1.03202	1.04007	1.04507	1.04704	1.0462	1.04454	1.04171	1.03807	1.03445	1.03192	1.02853	1.02423	1.02071	1.01777	1.01406	1.01094	1.00918	1.00915	1.0109	1.01322	1.01587	1.01789	1.02055	1.0229	1.02457	1.02428	1.0219	1.01717	1.00998	0.99964	0.987	0.97381	0.961455	0.952264	0.945893	0.943418	0.945813	0.954229	0.967886	0.98563	1.00483	1.02345	1.03956	1.04965	1.05311	1.04861	1.0375	1.02269
1.05508	1.07225	1.09022	1.10598	1.1172	1.12183	1.12274	1.12039	1.11407	1.10558	1.09719	1.09013	1.08242	1.07419	1.06787	1.06368	1.05965	1.05729	1.05619	1.05682	1.05883	1.06111	1.06269	1.06328	1.06326	1.06229	1.06081	1.05696	1.05096	1.04258	1.03139	1.01638	0.998557	0.979971	0.963249	0.949527	0.939702	0.93501	0.935529	0.942344	0.954857	0.971727	0.990829	1.01	1.02724	1.03886	1.0429	1.03859	1.02615	1.00816
1.11555	1.13694	1.15855	1.17775	1.19018	1.19637	1.19757	1.19412	1.18631	1.17566	1.16478	1.15321	1.13999	1.1265	1.11484	1.10557	1.09846	1.09383	1.09147	1.09146	1.09273	1.09369	1.09269	1.09057	1.08718	1.08314	1.07792	1.0714	1.063	1.05286	1.03902	1.02167	1.00171	0.981021	0.963644	0.950406	0.941779	0.938822	0.941142	0.94841	0.959941	0.974762	0.990996	1.00666	1.01974	1.02874	1.03055	1.02461	1.01064	0.991101
1.19279	1.21381	1.23407	1.25081	1.26084	1.26547	1.26594	1.26267	1.25454	1.24398	1.232	1.21735	1.19944	1.17988	1.16163	1.14586	1.13431	1.12666	1.12246	1.12135	1.12152	1.12087	1.11734	1.11158	1.10362	1.09533	1.08566	1.07624	1.0652	1.053	1.03792	1.02025	0.999998	0.979979	0.964952	0.955068	0.95081	0.951402	0.956587	0.964886	0.974996	0.986032	0.996795	1.00598	1.01307	1.01715	1.01553	1.00788	0.993354	0.974066
1.28376	1.30099	1.31639	1.32785	1.33334	1.33483	1.33473	1.33296	1.32668	1.3174	1.30597	1.2895	1.26768	1.24223	1.21717	1.19536	1.17947	1.16863	1.16286	1.15999	1.15813	1.155	1.14795	1.13696	1.12348	1.10874	1.09407	1.07973	1.06548	1.05109	1.03543	1.01818	0.999212	0.98205	0.970765	0.964981	0.964882	0.969065	0.976109	0.983851	0.990931	0.996561	1.00071	1.00261	1.00356	1.00214	0.997071	0.987372	0.972964	0.955189
1.36627	1.37903	1.38976	1.3961	1.39787	1.39805	1.39955	1.40004	1.39725	1.39116	1.38089	1.36261	1.33737	1.30753	1.27685	1.25015	1.23087	1.21737	1.20994	1.20568	1.20147	1.19506	1.18392	1.16767	1.14804	1.12667	1.10586	1.0865	1.06999	1.05395	1.03843	1.02281	1.00644	0.992289	0.983669	0.980367	0.981593	0.985866	0.99159	0.995718	0.997266	0.997364	0.996017	0.99293	0.989544	0.984572	0.977217	0.966131	0.951711	0.934999
1.44107	1.44938	1.45559	1.45837	1.4586	1.45896	1.46316	1.46758	1.46992	1.46783	1.45962	1.44026	1.41164	1.37768	1.342	1.31086	1.28764	1.27173	1.26285	1.25714	1.25136	1.24239	1.22838	1.20732	1.18155	1.15271	1.12544	1.10099	1.08169	1.06469	1.05063	1.0377	1.02416	1.01207	1.0044	1.00098	1.00004	1.00042	1.00058	0.998203	0.99254	0.986311	0.980333	0.974426	0.969319	0.963556	0.955215	0.943062	0.92767	0.910844
1.50013	1.50308	1.50489	1.50529	1.50461	1.50566	1.51234	1.52082	1.52736	1.52787	1.51991	1.49941	1.46801	1.43026	1.39111	1.3578	1.3326	1.31603	1.30678	1.30071	1.29458	1.28554	1.2701	1.24647	1.21569	1.18106	1.14856	1.11999	1.09826	1.08129	1.06892	1.05809	1.0464	1.03556	1.02713	1.02178	1.01668	1.01114	1.0038	0.993154	0.98002	0.967653	0.958039	0.951583	0.94765	0.943371	0.935027	0.922011	0.904771	0.887393
1.54426	1.54153	1.53887	1.53597	1.5338	1.53518	1.54361	1.55459	1.56343	1.565	1.55648	1.53491	1.5017	1.46178	1.42088	1.38724	1.36189	1.34578	1.33678	1.33231	1.32795	1.32124	1.30705	1.28308	1.24936	1.21081	1.17394	1.14232	1.11927	1.10307	1.09148	1.08152	1.07007	1.0589	1.04824	1.03934	1.02968	1.01775	1.00266	0.983337	0.962033	0.94396	0.931761	0.926721	0.926054	0.924432	0.917029	0.90361	0.885033	0.866754
1.57131	1.56297	1.55527	1.54737	1.5421	1.54307	1.55138	1.56264	1.57154	1.57336	1.5641	1.54179	1.50823	1.46852	1.42859	1.39557	1.37107	1.35604	1.34827	1.3476	1.34775	1.34644	1.33694	1.3149	1.28052	1.23919	1.19923	1.16599	1.14307	1.12743	1.11601	1.10528	1.09199	1.07784	1.06397	1.05183	1.03826	1.02148	0.999857	0.97183	0.941932	0.917891	0.904249	0.901538	0.905187	0.907191	0.901945	0.889103	0.86995	0.851037
1.57596	1.56262	1.54958	1.53647	1.52753	1.52689	1.53318	1.54317	1.55091	1.55193	1.54256	1.52145	1.48931	1.45206	1.4144	1.38246	1.35835	1.34404	1.33847	1.34254	1.349	1.35553	1.35219	1.33422	1.30061	1.25781	1.21638	1.1831	1.16091	1.14678	1.13546	1.12317	1.10635	1.08763	1.07043	1.05682	1.0424	1.02442	0.999111	0.964633	0.927638	0.897791	0.882275	0.880997	0.887932	0.894146	0.892364	0.881287	0.862999	0.844633
1.55845	1.54079	1.52208	1.50382	1.4912	1.48851	1.49264	1.50104	1.50735	1.50634	1.4964	1.47744	1.44876	1.4154	1.38072	1.34973	1.32617	1.31272	1.31021	1.31982	1.33431	1.34962	1.35287	1.33893	1.30599	1.26246	1.22101	1.18941	1.16984	1.15911	1.14929	1.13485	1.11365	1.08957	1.06906	1.05593	1.04379	1.02796	1.00191	0.963017	0.920212	0.885227	0.866909	0.866084	0.875623	0.88548	0.887719	0.879503	0.863913	0.847011
1.52067	1.50105	1.47827	1.45583	1.43989	1.43554	1.43909	1.44688	1.45205	1.44936	1.43887	1.42288	1.39926	1.37047	1.33877	1.30819	1.28491	1.27154	1.27137	1.28527	1.30666	1.32873	1.33803	1.32716	1.29568	1.25203	1.21086	1.18115	1.16542	1.15972	1.15326	1.13794	1.11336	1.08492	1.06162	1.04991	1.04251	1.03182	1.00886	0.969376	0.923331	0.884372	0.862376	0.860102	0.870547	0.882483	0.88817	0.883857	0.872282	0.856995
1.46449	1.44553	1.42104	1.39543	1.3774	1.37298	1.37803	1.38691	1.39142	1.38718	1.37638	1.36269	1.34414	1.32083	1.29255	1.26334	1.24043	1.22735	1.22939	1.24675	1.27311	1.29901	1.31141	1.3018	1.27133	1.22775	1.18677	1.15945	1.1487	1.14967	1.14837	1.13393	1.10695	1.07511	1.05005	1.04076	1.03921	1.03523	1.01705	0.979568	0.933328	0.892623	0.868607	0.865026	0.874799	0.88711	0.894498	0.893765	0.88604	0.87242
1.38845	1.37268	1.34912	1.32246	1.30516	1.30347	1.31202	1.32306	1.32685	1.32102	1.31034	1.29917	1.28532	1.2674	1.24345	1.21691	1.19558	1.18463	1.19021	1.21059	1.23944	1.26481	1.27556	1.26441	1.23312	1.18952	1.14951	1.12615	1.1223	1.13143	1.13597	1.12268	1.09324	1.05903	1.03484	1.03007	1.03549	1.03792	1.02385	0.98913	0.945316	0.906808	0.884822	0.881899	0.890201	0.901349	0.908916	0.910196	0.904549	0.892398
1.30671	1.29654	1.27731	1.25226	1.23623	1.23712	1.24852	1.26163	1.26598	1.26005	1.25061	1.24274	1.23335	1.22043	1.20159	1.17841	1.15928	1.1499	1.15679	1.17716	1.20497	1.22704	1.2354	1.2246	1.19506	1.15279	1.11298	1.09085	1.09163	1.10791	1.11919	1.10895	1.07873	1.04302	1.01996	1.01866	1.02961	1.03779	1.02884	0.998917	0.959697	0.92508	0.905279	0.902267	0.908566	0.918157	0.925779	0.928556	0.924163	0.912719
1.22096	1.2187	1.2072	1.18691	1.17256	1.17419	1.18661	1.20139	1.20729	1.20275	1.19497	1.1906	1.18524	1.17738	1.16383	1.14502	1.12875	1.11998	1.12574	1.14365	1.16769	1.18523	1.19196	1.18378	1.15978	1.12126	1.08101	1.05697	1.05884	1.08051	1.09958	1.09483	1.06578	1.02923	1.00588	1.00618	1.02078	1.03401	1.03115	1.0079	0.974829	0.94473	0.926666	0.923169	0.927893	0.936076	0.943997	0.94807	0.94484	0.933629
1.13388	1.14077	1.13817	1.12489	1.11508	1.11797	1.13036	1.14484	1.15038	1.1469	1.14166	1.14083	1.13884	1.13468	1.12503	1.11111	1.09866	1.092	1.09701	1.11176	1.13	1.14066	1.14507	1.13926	1.1218	1.08862	1.0498	1.02576	1.03015	1.05695	1.081	1.07871	1.04938	1.01311	0.991969	0.995641	1.01363	1.02909	1.0293	1.01076	0.983867	0.960167	0.946255	0.944579	0.949357	0.95775	0.965832	0.970241	0.966636	0.955129
1.0619	1.07762	1.08362	1.07729	1.07174	1.07501	1.08578	1.09807	1.10215	1.09933	1.09701	1.09869	1.09874	1.09661	1.08953	1.07979	1.07031	1.06525	1.06899	1.0797	1.09105	1.09581	1.09927	1.09749	1.08761	1.06058	1.02474	1.00203	1.0093	1.04005	1.0661	1.06376	1.03354	0.998025	0.980355	0.987901	1.00812	1.0237	1.02459	1.00894	0.987584	0.969945	0.960635	0.961853	0.968112	0.978105	0.986582	0.990946	0.986257	0.974496
0.997445	1.02246	1.03837	1.03995	1.03725	1.03898	1.04548	1.05434	1.05676	1.05488	1.05458	1.05818	1.05888	1.05806	1.05321	1.04731	1.04022	1.03508	1.03551	1.04085	1.04499	1.04539	1.04922	1.05362	1.05383	1.03665	1.00554	0.983249	0.990202	1.02219	1.05079	1.05047	1.02128	0.986016	0.969934	0.979494	1.00069	1.01614	1.01771	1.00513	0.989025	0.976955	0.972112	0.976076	0.98504	0.997106	1.00701	1.01169	1.00685	0.995062
0.952466	0.984425	1.00799	1.01568	1.01484	1.01464	1.01628	1.02043	1.0205	1.01874	1.0198	1.02415	1.02437	1.02369	1.02045	1.01739	1.01242	1.0066	1.00336	1.00307	1.00098	0.998362	1.00301	1.01328	1.02241	1.01436	0.989322	0.96933	0.976758	1.00928	1.03855	1.03889	1.01013	0.975883	0.96213	0.973954	0.9951	1.00933	1.00963	0.998644	0.986974	0.980194	0.980137	0.987385	0.999369	1.01403	1.02564	1.03054	1.02495	1.01277
0.922406	0.959372	0.988305	1.00023	1.00022	0.997571	0.994218	0.993163	0.990578	0.988344	0.989811	0.993784	0.992824	0.991754	0.990024	0.98981	0.986963	0.980386	0.972906	0.966413	0.958605	0.953852	0.95991	0.975392	0.992241	0.992459	0.974011	0.957396	0.965868	0.998392	1.02749	1.02819	1.00019	0.967911	0.956787	0.970487	0.990816	1.0027	1.00091	0.990974	0.983498	0.982313	0.986914	0.997456	1.01223	1.02967	1.04314	1.04819	1.04139	1.0282
0.908255	0.947944	0.978398	0.991108	0.990267	0.984292	0.976362	0.97041	0.965229	0.962132	0.963303	0.965139	0.9624	0.960907	0.961605	0.96506	0.96412	0.956679	0.943935	0.930371	0.917225	0.911588	0.920972	0.941523	0.963998	0.969388	0.956574	0.945179	0.957413	0.990596	1.01758	1.01603	0.988706	0.960548	0.954573	0.97073	0.98896	0.995767	0.990901	0.982311	0.980187	0.985861	0.994929	1.0088	1.02609	1.04593	1.06062	1.06411	1.05467	1.03947
0.89914	0.938911	0.970875	0.985875	0.985311	0.977287	0.965937	0.956379	0.949046	0.944277	0.942973	0.942514	0.937934	0.93638	0.939031	0.94651	0.949579	0.942715	0.926162	0.905731	0.886923	0.878945	0.888488	0.910881	0.938022	0.950272	0.943793	0.934878	0.945625	0.977177	1.0058	1.00905	0.98646	0.960892	0.954856	0.969689	0.985731	0.990232	0.984055	0.977036	0.979538	0.990078	1.00208	1.01659	1.03467	1.05634	1.07284	1.07699	1.06638	1.04898
0.900793	0.938366	0.968142	0.982245	0.980734	0.970905	0.95789	0.946559	0.938124	0.931483	0.926929	0.922502	0.91564	0.914429	0.920273	0.93279	0.9402	0.934335	0.913588	0.885998	0.861626	0.852229	0.863098	0.886887	0.915866	0.93134	0.929274	0.923831	0.935332	0.966103	0.995196	1.00128	0.983714	0.96239	0.958382	0.972014	0.984408	0.984965	0.977404	0.973194	0.981847	0.997917	1.01222	1.02615	1.0438	1.066	1.08313	1.0857	1.07261	1.05247
0.906946	0.94091	0.966832	0.978788	0.975953	0.965623	0.953133	0.942221	0.933939	0.925273	0.91684	0.907865	0.898654	0.898131	0.907766	0.925401	0.937343	0.932841	0.908406	0.874353	0.84512	0.834904	0.846573	0.870654	0.89937	0.91615	0.916943	0.914249	0.926429	0.956532	0.986543	0.995797	0.983412	0.966078	0.963531	0.975175	0.98347	0.98064	0.972829	0.972488	0.987465	1.00821	1.02337	1.03504	1.05073	1.07203	1.08889	1.08919	1.07347	1.05076
0.914984	0.943759	0.965292	0.974112	0.970365	0.96074	0.951056	0.94232	0.935243	0.924254	0.911361	0.897414	0.885603	0.886142	0.899829	0.922821	0.939608	0.936608	0.908766	0.86869	0.835096	0.824473	0.836352	0.859497	0.887053	0.903868	0.90685	0.906235	0.918755	0.948416	0.979792	0.992781	0.985372	0.97139	0.96949	0.978149	0.982239	0.97691	0.969901	0.974834	0.996161	1.02099	1.03539	1.04305	1.05537	1.07472	1.09041	1.0883	1.06978	1.04512
0.92102	0.944069	0.961416	0.968299	0.96441	0.957486	0.95221	0.947632	0.942997	0.930382	0.912293	0.892897	0.877301	0.877298	0.893928	0.921863	0.945338	0.946928	0.91865	0.873028	0.833892	0.820094	0.829625	0.850267	0.875954	0.8935	0.89948	0.900054	0.910756	0.938993	0.972907	0.992389	0.991115	0.979579	0.975504	0.980309	0.981102	0.974834	0.969107	0.977911	1.00519	1.03416	1.04801	1.05026	1.05623	1.07231	1.08736	1.08488	1.06499	1.03903
0.928156	0.945244	0.957863	0.961201	0.957315	0.953419	0.954158	0.954641	0.952668	0.937916	0.914656	0.889842	0.872036	0.873319	0.894169	0.926988	0.954436	0.957214	0.925835	0.875427	0.83408	0.820411	0.829324	0.847874	0.871499	0.888007	0.895297	0.897068	0.907864	0.936652	0.972575	0.994891	0.996396	0.985401	0.98003	0.981244	0.978797	0.971627	0.968931	0.984023	1.01752	1.04926	1.05954	1.05495	1.05553	1.06827	1.08173	1.07655	1.05441	1.02813
0.932511	0.944048	0.952749	0.954253	0.950704	0.950574	0.957373	0.963919	0.965696	0.950467	0.922341	0.892139	0.871151	0.872083	0.89526	0.931616	0.963725	0.970206	0.939009	0.885098	0.840719	0.824654	0.831209	0.847033	0.868621	0.884986	0.894161	0.896898	0.90661	0.935015	0.973018	0.999226	1.00344	0.99194	0.983387	0.981152	0.976585	0.969629	0.969423	0.988235	1.02725	1.06201	1.07021	1.05876	1.05183	1.06067	1.07361	1.06778	1.04481	1.01867
0.936139	0.942112	0.946898	0.94596	0.943855	0.94804	0.962321	0.974902	0.979853	0.962602	0.92899	0.893611	0.871715	0.875086	0.902122	0.941925	0.975967	0.982296	0.947929	0.891157	0.846902	0.831526	0.837168	0.850793	0.870665	0.886071	0.89614	0.90001	0.91079	0.940722	0.980792	1.00721	1.0104	0.995686	0.984367	0.978934	0.97264	0.966587	0.970538	0.995886	1.04061	1.0762	1.07865	1.05836	1.04563	1.05167	1.06356	1.05483	1.02999	1.00505
0.937609	0.938943	0.940821	0.939379	0.938284	0.946263	0.966153	0.984816	0.993873	0.976859	0.93913	0.899226	0.875339	0.879457	0.908289	0.949587	0.985818	0.99414	0.960121	0.902079	0.857023	0.840458	0.844126	0.855566	0.873827	0.889075	0.900318	0.905494	0.916784	0.947278	0.988556	1.01564	1.01735	0.999291	0.984353	0.976606	0.969485	0.964524	0.970993	0.999683	1.04904	1.086	1.08556	1.05813	1.03845	1.04154	1.05333	1.04353	1.01776	0.993665
0.938032	0.934652	0.934641	0.933146	0.933704	0.944513	0.969611	0.993844	1.00765	0.991413	0.95025	0.905952	0.880506	0.886103	0.916384	0.958253	0.995418	1.0052	0.971725	0.913663	0.868671	0.851648	0.853684	0.862808	0.879628	0.894232	0.906778	0.913578	0.92631	0.957789	0.999684	1.02576	1.0242	1.00167	0.983225	0.973622	0.966334	0.962609	0.971041	1.00316	1.05589	1.09411	1.09075	1.05647	1.03044	1.0308	1.04211	1.03114	1.00396	0.981023
0.935733	0.929928	0.928996	0.92809	0.930984	0.945339	0.975379	1.00332	1.01871	1.0001	0.954577	0.907827	0.885167	0.895683	0.929053	0.970979	1.00623	1.0121	0.975165	0.917794	0.876787	0.862839	0.864494	0.872441	0.888097	0.901977	0.914936	0.923466	0.939885	0.974804	1.01613	1.03623	1.02753	0.999331	0.979502	0.969941	0.963223	0.961115	0.973307	1.01075	1.06608	1.10112	1.0903	1.04887	1.02146	1.02209	1.03195	1.01634	0.987247	0.966809
0.933476	0.925126	0.924544	0.924809	0.92905	0.944937	0.977763	1.00917	1.02823	1.01077	0.963013	0.913292	0.890955	0.904036	0.938576	0.979571	1.01387	1.01917	0.982387	0.926766	0.88821	0.875449	0.876056	0.881987	0.896141	0.909179	0.923047	0.933565	0.952902	0.990032	1.03013	1.04572	1.03099	0.99814	0.976859	0.9679	0.962124	0.960729	0.974023	1.0134	1.06977	1.10437	1.09071	1.04492	1.01437	1.01373	1.02229	1.00396	0.973092	0.954381
0.930468	0.920343	0.920846	0.923085	0.927779	0.94497	0.979157	1.01349	1.03591	1.02068	0.971275	0.918839	0.896866	0.912631	0.948448	0.987972	1.02108	1.0252	0.988744	0.935553	0.900516	0.889629	0.888995	0.892844	0.904993	0.917115	0.931405	0.944168	0.96718	1.0071	1.04504	1.05494	1.03309	0.995652	0.973852	0.96711	0.962768	0.96149	0.975203	1.01507	1.072	1.10553	1.08989	1.0411	1.00818	1.00629	1.01303	0.990903	0.95817	0.941208
0.926987	0.916188	0.919099	0.92286	0.927902	0.945173	0.980182	1.01616	1.04142	1.02823	0.977807	0.922972	0.901826	0.920363	0.957173	0.995597	1.02727	1.02973	0.99274	0.942432	0.911939	0.903321	0.90168	0.903167	0.913474	0.924142	0.938613	0.953555	0.980619	1.02333	1.05867	1.06188	1.03305	0.99178	0.971152	0.96773	0.965478	0.963996	0.977021	1.01666	1.0727	1.10502	1.08786	1.03771	1.00399	1.00086	1.00478	0.978635	0.944231	0.929448
0.923243	0.912685	0.918903	0.924192	0.928991	0.945563	0.980637	1.01754	1.04552	1.03505	0.984318	0.92697	0.906258	0.927258	0.964967	1.00263	1.03323	1.0338	0.995861	0.948902	0.923962	0.917954	0.915061	0.913749	0.921943	0.930732	0.944972	0.962103	0.993638	1.03918	1.07134	1.06713	1.03131	0.986822	0.968596	0.97013	0.970914	0.968681	0.979532	1.01749	1.07171	1.10297	1.08551	1.0355	1.00153	0.996531	0.996632	0.966217	0.930488	0.918075
0.919717	0.910569	0.920295	0.926863	0.930952	0.946551	0.981208	1.01828	1.04814	1.04015	0.989486	0.929999	0.909628	0.932622	0.971086	1.00857	1.03864	1.0369	0.997443	0.953791	0.934794	0.931449	0.927091	0.923076	0.929228	0.936016	0.94967	0.968698	1.00456	1.0525	1.08103	1.06947	1.0277	0.981284	0.966501	0.97408	0.978461	0.975086	0.982691	1.01792	1.06991	1.10004	1.08318	1.03445	1.00092	0.993621	0.989304	0.954881	0.918764	0.90885
0.916613	0.909812	0.923096	0.930721	0.933712	0.94812	0.982036	1.01865	1.04984	1.04438	0.994238	0.932709	0.912274	0.936631	0.975647	1.01356	1.04378	1.03959	0.998242	0.957847	0.94501	0.944358	0.938254	0.931477	0.935605	0.940221	0.953031	0.973692	1.01359	1.06344	1.08782	1.0692	1.02261	0.975411	0.96487	0.979554	0.988267	0.983283	0.986307	1.01763	1.067	1.09647	1.08138	1.03492	1.00196	0.991502	0.982217	0.944353	0.908847	0.901471
0.9142	0.910537	0.927354	0.935846	0.937395	0.950432	0.983329	1.01874	1.05079	1.04826	0.999353	0.935679	0.914427	0.939276	0.97853	1.01749	1.04876	1.0423	0.998793	0.961487	0.954884	0.957073	0.948958	0.939172	0.941259	0.9435	0.955178	0.977191	1.0206	1.07181	1.09148	1.06632	1.01622	0.969319	0.963687	0.98667	1.0008	0.993645	0.990271	1.01612	1.06244	1.09224	1.08051	1.03743	1.00479	0.98984	0.975035	0.934629	0.900808	0.895869
0.912682	0.912817	0.932504	0.941479	0.94155	0.953683	0.985595	1.01927	1.05128	1.05111	1.00345	0.938104	0.916158	0.940957	0.980058	1.02031	1.05308	1.04439	0.998676	0.964064	0.963061	0.967801	0.957576	0.94521	0.945605	0.945666	0.956303	0.979448	1.02541	1.077	1.09149	1.06081	1.00899	0.963664	0.963361	0.994655	1.01408	1.00437	0.993908	1.01393	1.05744	1.08815	1.0804	1.04107	1.00864	0.988555	0.968385	0.926553	0.89557	0.892878
0.912165	0.916499	0.938496	0.94761	0.946231	0.957897	0.988797	1.02017	1.05142	1.05337	1.00715	0.940466	0.917803	0.941957	0.980434	1.02205	1.05673	1.04614	0.998316	0.966039	0.970037	0.977103	0.964683	0.950029	0.949029	0.947072	0.956798	0.980959	1.02841	1.07938	1.08827	1.05307	1.00119	0.958509	0.963896	1.00354	1.0282	1.01545	0.996941	1.01067	1.05156	1.08406	1.0811	1.04606	1.01352	0.98743	0.96203	0.91999	0.892775	0.891969
0.91285	0.921614	0.945453	0.954367	0.951645	0.963256	0.993068	1.02141	1.05116	1.05521	1.0109	0.943214	0.919655	0.942421	0.979608	1.02245	1.05952	1.04774	0.998001	0.967578	0.976021	0.985295	0.970606	0.953836	0.951793	0.94797	0.956929	0.981995	1.02964	1.07878	1.08179	1.04308	0.992889	0.95391	0.965273	1.01334	1.04338	1.02709	0.99916	1.00587	1.04425	1.0797	1.08261	1.05279	1.01982	0.986573	0.95597	0.915091	0.892424	0.89293
0.914268	0.927582	0.952916	0.960177	0.957316	0.969091	0.998491	1.02327	1.0511	1.05596	1.01332	0.945235	0.921738	0.943151	0.97825	1.02219	1.06112	1.04854	0.997044	0.96862	0.980825	0.991306	0.974529	0.955745	0.953698	0.948589	0.957107	0.983287	1.02999	1.07591	1.07321	1.03161	0.984789	0.950383	0.967792	1.023	1.05739	1.03712	0.999882	1.00049	1.037	1.07617	1.0845	1.0597	1.02611	0.985826	0.950552	0.912506	0.894123	0.895358
0.917071	0.934702	0.960557	0.966879	0.9632	0.97607	1.00456	1.02563	1.05065	1.05634	1.01541	0.947668	0.924351	0.943846	0.976444	1.0207	1.06165	1.04854	0.996042	0.969077	0.984576	0.996317	0.976897	0.957199	0.955319	0.949096	0.957887	0.984889	1.0293	1.07087	1.06211	1.01877	0.976543	0.947665	0.971037	1.03295	1.07092	1.0463	0.999274	0.993797	1.02921	1.07205	1.08648	1.06768	1.03362	0.985803	0.946257	0.911383	0.897834	0.898893
0.920665	0.942222	0.96787	0.97298	0.968723	0.983158	1.01095	1.02849	1.05045	1.056	1.01611	0.949409	0.927294	0.944991	0.974857	1.01896	1.06119	1.04725	0.994392	0.969148	0.987589	0.999794	0.977383	0.95773	0.956621	0.949698	0.959615	0.98735	1.02866	1.06483	1.05014	1.00573	0.968879	0.94599	0.97514	1.04221	1.08202	1.05278	0.997082	0.987203	1.02249	1.06846	1.08817	1.0752	1.04077	0.986014	0.943125	0.911803	0.902554	0.90269
0.92407	0.947216	0.973333	0.979278	0.973471	0.987555	1.0158	1.02996	1.04838	1.05658	1.022	0.955879	0.930095	0.944326	0.970257	1.01184	1.05697	1.04897	0.997514	0.969036	0.987197	1.00303	0.980162	0.957624	0.958082	0.951106	0.95988	0.987091	1.02373	1.05683	1.04097	0.996913	0.964118	0.945127	0.973746	1.0434	1.09033	1.06283	0.998627	0.979182	1.01134	1.06098	1.08831	1.08418	1.05306	0.992672	0.944928	0.91517	0.908302	0.906626
0.928847	0.95578	0.980776	0.985046	0.978578	0.994551	1.02332	1.03417	1.04882	1.05554	1.02128	0.957003	0.933735	0.946566	0.9691	1.00933	1.05416	1.04536	0.995017	0.968942	0.98975	1.00527	0.978739	0.95678	0.959608	0.95273	0.963642	0.991599	1.02362	1.04977	1.02775	0.982808	0.956413	0.944532	0.978195	1.0504	1.09747	1.06596	0.994729	0.972554	1.00545	1.05704	1.08874	1.0913	1.06143	0.994972	0.94443	0.918161	0.914341	0.910551
0.933756	0.964219	0.987763	0.989289	0.983135	1.00095	1.0307	1.03847	1.04997	1.05424	1.01947	0.957184	0.937109	0.949365	0.968554	1.00769	1.05077	1.04065	0.991911	0.969497	0.99271	1.00677	0.976467	0.95541	0.961492	0.955283	0.96812	0.996996	1.02427	1.04331	1.01539	0.969563	0.949576	0.94477	0.982938	1.05582	1.10164	1.06611	0.989769	0.96702	1.00126	1.05436	1.0891	1.09738	1.06845	0.997278	0.945021	0.922544	0.919682	0.913359
0.939808	0.972854	0.993865	0.993534	0.986879	1.00695	1.03768	1.04297	1.0514	1.05328	1.01736	0.957133	0.9406	0.951997	0.968857	1.00645	1.04689	1.03472	0.988775	0.970698	0.996202	1.0081	0.973722	0.954805	0.964065	0.958298	0.974156	1.00343	1.02528	1.03711	1.00321	0.95734	0.943539	0.945444	0.987462	1.05968	1.10298	1.06389	0.984362	0.962784	0.998669	1.0516	1.08897	1.10313	1.07532	0.999574	0.946815	0.927087	0.924539	0.915401
0.943799	0.978725	0.998694	0.99826	0.989473	1.00925	1.04332	1.04745	1.05215	1.0544	1.02092	0.961066	0.943253	0.953691	0.967863	1.00132	1.03958	1.03116	0.989727	0.971947	0.996972	1.01125	0.975639	0.953512	0.967129	0.962926	0.977751	1.00811	1.02519	1.03265	0.996581	0.949123	0.937515	0.944363	0.984878	1.05424	1.10043	1.067	0.985255	0.958106	0.991839	1.04417	1.085	1.10778	1.088	1.01041	0.953247	0.933154	0.929665	0.917954
0.950449	0.9873	1.00415	1.00062	0.99222	1.01442	1.04997	1.05218	1.05494	1.05441	1.01843	0.960076	0.94577	0.956967	0.96991	1.00228	1.03516	1.02381	0.986418	0.975125	1.00215	1.01278	0.973214	0.953717	0.971488	0.968147	0.984819	1.01608	1.02794	1.02845	0.986664	0.938779	0.932427	0.945256	0.988375	1.05437	1.09658	1.06081	0.979428	0.956384	0.991933	1.04281	1.08473	1.11225	1.09322	1.01289	0.956675	0.938937	0.932914	0.918077
0.958665	0.996133	1.00885	1.00295	0.994407	1.01953	1.05655	1.0573	1.05831	1.05544	1.01657	0.959217	0.948298	0.959994	0.97335	1.00407	1.03035	1.01556	0.983841	0.979888	1.00847	1.01485	0.971523	0.955562	0.977202	0.974201	0.993265	1.02496	1.03086	1.02471	0.97727	0.929685	0.928029	0.946156	0.990702	1.05212	1.08965	1.05292	0.973967	0.956368	0.993388	1.04146	1.08423	1.11661	1.0984	1.01532	0.961038	0.944589	0.935323	0.917836
0.963514	1.00186	1.01267	1.00565	0.995464	1.02041	1.06087	1.0622	1.06111	1.05918	1.02068	0.961805	0.949289	0.961725	0.975796	1.00374	1.02489	1.01026	0.983989	0.983559	1.01215	1.01956	0.975266	0.956445	0.982478	0.98101	0.997665	1.03125	1.03417	1.02446	0.975232	0.925437	0.923036	0.943947	0.986575	1.04285	1.07988	1.05051	0.974738	0.955528	0.991318	1.03684	1.07991	1.11822	1.10752	1.02474	0.967766	0.950656	0.938518	0.918739
0.972189	1.01017	1.01651	1.00628	0.997395	1.0255	1.06675	1.06669	1.06547	1.0616	1.01925	0.960727	0.950708	0.965258	0.98118	1.00814	1.02119	1.00277	0.98254	0.990462	1.02007	1.02189	0.97483	0.960628	0.990208	0.988474	1.00593	1.03997	1.03771	1.02207	0.968379	0.919116	0.920414	0.944715	0.987424	1.03807	1.06996	1.04	0.969635	0.95775	0.994914	1.03736	1.081	1.12204	1.10963	1.02536	0.971818	0.956071	0.939449	0.917574
0.978127	1.01652	1.02065	1.00838	0.998517	1.02639	1.07062	1.07194	1.06949	1.06758	1.02498	0.9637	0.951033	0.967059	0.985794	1.01106	1.01786	0.997423	0.982552	0.995754	1.02597	1.02811	0.980618	0.963685	0.997481	0.997036	1.01054	1.04674	1.04242	1.02341	0.968691	0.917203	0.916227	0.941601	0.982018	1.02676	1.05633	1.03417	0.970163	0.958293	0.99488	1.03446	1.07728	1.12264	1.11682	1.03358	0.977982	0.96234	0.942601	0.918756
0.988027	1.02458	1.0238	1.00896	1.00058	1.03227	1.07647	1.07679	1.07456	1.07172	1.02487	0.962991	0.95243	0.970757	0.993439	1.0173	1.01544	0.990445	0.982771	1.00454	1.03523	1.03138	0.981863	0.97073	1.00684	1.00446	1.01909	1.05505	1.04505	1.02136	0.963246	0.913337	0.915142	0.942085	0.98116	1.0199	1.0439	1.02227	0.965839	0.962247	0.999732	1.03653	1.07962	1.12634	1.11711	1.03194	0.981018	0.966478	0.943026	0.918975
0.998029	1.03281	1.027	1.00918	1.00359	1.0386	1.08236	1.08127	1.08046	1.07663	1.02505	0.962757	0.953825	0.975758	1.00244	1.0242	1.01304	0.984999	0.984394	1.01467	1.04493	1.0345	0.984357	0.979254	1.0176	1.01296	1.02744	1.06305	1.04748	1.01885	0.958343	0.910453	0.914658	0.942364	0.979086	1.01155	1.03044	1.0098	0.962412	0.966402	1.00454	1.03875	1.08298	1.12996	1.1162	1.03014	0.984076	0.970877	0.943654	0.919787
1.00386	1.03881	1.03171	1.01133	1.0056	1.04061	1.08606	1.0863	1.08494	1.08441	1.03239	0.966395	0.954167	0.97806	1.00884	1.03014	1.01338	0.981864	0.984766	1.02041	1.0522	1.04139	0.991597	0.98455	1.02608	1.02136	1.03088	1.0685	1.05121	1.02032	0.96027	0.911007	0.912524	0.939086	0.973292	1.00076	1.01634	1.00178	0.962482	0.967123	1.00541	1.03836	1.08144	1.13015	1.12027	1.0346	0.987227	0.975822	0.947557	0.923458
1.01308	1.04618	1.03467	1.01188	1.00964	1.04797	1.09188	1.09038	1.09102	1.08969	1.0325	0.966306	0.956183	0.984243	1.01901	1.03713	1.01188	0.978593	0.98794	1.03083	1.06146	1.04399	0.994786	0.994315	1.03678	1.02839	1.03831	1.07502	1.05155	1.01684	0.955446	0.909326	0.913215	0.939592	0.970831	0.992751	1.00381	0.99014	0.96013	0.971093	1.00979	1.04153	1.08609	1.13345	1.11742	1.03068	0.988721	0.978902	0.94878	0.926678
1.01876	1.05208	1.04079	1.01486	1.01275	1.05129	1.09603	1.09561	1.09574	1.09856	1.04105	0.970821	0.95729	0.987442	1.02649	1.04454	1.0142	0.977107	0.988202	1.03628	1.0694	1.05133	1.00284	1.00055	1.04588	1.03677	1.04083	1.07996	1.0544	1.01755	0.957409	0.910342	0.911968	0.936637	0.965324	0.982618	0.989826	0.980921	0.959964	0.971079	1.01011	1.04206	1.08535	1.13328	1.12045	1.03367	0.990144	0.983311	0.954026	0.933123
1.02677	1.05878	1.04405	1.01607	1.01799	1.05981	1.10191	1.09946	1.10192	1.10401	1.04082	0.970854	0.960321	0.995247	1.0376	1.05092	1.01309	0.975712	0.992435	1.04654	1.07792	1.05343	1.00658	1.01078	1.05606	1.04198	1.04715	1.08532	1.05264	1.01292	0.952082	0.908926	0.913283	0.93757	0.962928	0.975088	0.978266	0.970658	0.958905	0.974266	1.01351	1.04573	1.09036	1.13584	1.11631	1.0285	0.990599	0.985568	0.956452	0.939248
1.0313	1.06346	1.05091	1.01969	1.02159	1.06408	1.10607	1.10421	1.10593	1.11229	1.04901	0.975428	0.962301	0.999155	1.04484	1.058	1.01633	0.975707	0.992273	1.05044	1.08494	1.06009	1.01382	1.01635	1.06399	1.04857	1.04806	1.08934	1.05423	1.01257	0.95329	0.909317	0.912696	0.935809	0.959135	0.967276	0.96676	0.962212	0.958925	0.973437	1.01265	1.04662	1.08982	1.13506	1.11846	1.03027	0.990572	0.988797	0.962203	0.947628
1.0379	1.06972	1.05497	1.0216	1.02797	1.07378	1.11198	1.10788	1.11207	1.11773	1.04828	0.975552	0.966644	1.00896	1.0567	1.06331	1.01535	0.975744	0.99688	1.06021	1.09266	1.06187	1.01798	1.02639	1.07324	1.05159	1.0531	1.09395	1.05068	1.00689	0.947115	0.907333	0.914342	0.937521	0.957314	0.96022	0.955872	0.953529	0.959358	0.975463	1.01478	1.05045	1.0942	1.13641	1.11348	1.0246	0.990551	0.990665	0.966161	0.95684
1.04152	1.07323	1.06282	1.02581	1.03175	1.07899	1.11625	1.1122	1.11529	1.12532	1.05605	0.980026	0.969512	1.01394	1.06386	1.06967	1.01885	0.976694	0.996051	1.06251	1.09879	1.06804	1.02438	1.03089	1.08002	1.05632	1.05213	1.0976	1.05167	1.00572	0.947448	0.906392	0.91399	0.93721	0.95559	0.954344	0.946312	0.945938	0.960062	0.973981	1.01249	1.05121	1.09314	1.13467	1.1152	1.02596	0.989866	0.992977	0.972162	0.966845
1.04635	1.07893	1.06712	1.02783	1.03856	1.08917	1.12154	1.11515	1.1207	1.12955	1.05382	0.979687	0.975192	1.02553	1.07535	1.07273	1.01742	0.977375	1.00032	1.0712	1.10501	1.06905	1.02797	1.0396	1.08722	1.05591	1.05573	1.10148	1.04672	0.999395	0.940171	0.903191	0.91598	0.940274	0.955167	0.948437	0.936791	0.939921	0.962175	0.974776	1.01343	1.05486	1.09592	1.13453	1.10946	1.02028	0.990008	0.994366	0.97697	0.977947
1.04925	1.08131	1.07567	1.03227	1.04199	1.0949	1.12566	1.11881	1.12284	1.13596	1.06076	0.983679	0.978803	1.03169	1.08226	1.07777	1.0205	0.978671	0.998585	1.07183	1.11004	1.07466	1.03322	1.04251	1.0926	1.05835	1.05259	1.10499	1.0478	0.997889	0.939674	0.900517	0.915628	0.941666	0.955936	0.944474	0.929045	0.933539	0.964057	0.972956	1.00968	1.05511	1.09374	1.13153	1.11085	1.02173	0.989462	0.995828	0.982511	0.98865
1.05252	1.08674	1.07934	1.03363	1.04857	1.10459	1.12968	1.1206	1.12703	1.13805	1.05641	0.98255	0.985739	1.04449	1.09222	1.07787	1.01824	0.979045	1.00208	1.07947	1.11445	1.07465	1.03548	1.04938	1.09722	1.0539	1.05522	1.1082	1.04204	0.991534	0.931384	0.896197	0.918236	0.946232	0.956996	0.939736	0.921012	0.930859	0.967704	0.972601	1.00996	1.05831	1.0943	1.13006	1.10441	1.01647	0.990386	0.996644	0.987364	0.999997
1.05527	1.08839	1.0888	1.03818	1.05135	1.11066	1.13359	1.12364	1.12796	1.14324	1.06263	0.985992	0.990171	1.05225	1.09915	1.08145	1.02058	0.980268	0.999154	1.07855	1.11865	1.07991	1.03969	1.05053	1.1015	1.05395	1.04949	1.11196	1.04399	0.990177	0.930157	0.891513	0.91782	0.949587	0.96061	0.937427	0.914438	0.925506	0.971253	0.970561	1.00458	1.05776	1.09034	1.12536	1.10545	1.01841	0.990724	0.997445	0.992067	1.01112
1.058	1.08954	1.09777	1.04202	1.0533	1.11573	1.13702	1.12611	1.12827	1.14711	1.06745	0.988182	0.993496	1.0598	1.10591	1.08449	1.02281	0.982325	0.996431	1.07685	1.12251	1.08421	1.0431	1.05076	1.10443	1.05377	1.04332	1.11532	1.04728	0.989034	0.928654	0.886113	0.917104	0.953444	0.96575	0.936531	0.909524	0.920584	0.974699	0.968916	0.999067	1.05628	1.08591	1.12012	1.10582	1.02023	0.992313	0.998431	0.995381	1.02087
1.06041	1.09556	1.10153	1.04224	1.05906	1.12474	1.13939	1.12654	1.13026	1.14678	1.06107	0.986189	1.00264	1.07471	1.11383	1.0809	1.01938	0.981407	0.997957	1.08315	1.12542	1.08329	1.04322	1.05496	1.10649	1.04344	1.04402	1.11896	1.04189	0.983344	0.918831	0.879774	0.921167	0.960975	0.969907	0.933085	0.90252	0.921818	0.980856	0.966511	0.997924	1.0582	1.08185	1.11652	1.09865	1.01616	0.995193	0.99839	0.999702	1.03241
1.06399	1.09649	1.11031	1.0464	1.05997	1.12916	1.14205	1.12819	1.12925	1.14863	1.06536	0.988302	1.00746	1.08317	1.11937	1.082	1.02012	0.98179	0.993392	1.08016	1.12782	1.08739	1.04517	1.05343	1.10886	1.04051	1.03513	1.12229	1.04613	0.983382	0.917525	0.873433	0.920765	0.966477	0.977335	0.933801	0.898431	0.918483	0.986325	0.965514	0.99109	1.05637	1.07564	1.10912	1.09856	1.01852	0.997856	0.998323	1.00114	1.04098
1.06631	1.10343	1.11251	1.04528	1.06504	1.1363	1.14257	1.1273	1.12974	1.14591	1.05742	0.986171	1.01829	1.09766	1.12396	1.07585	1.01617	0.979449	0.994021	1.08614	1.12935	1.0855	1.04335	1.05646	1.10872	1.02664	1.0366	1.12565	1.0411	0.978404	0.906976	0.867648	0.926771	0.975398	0.982164	0.930655	0.892578	0.923184	0.99293	0.961618	0.990257	1.05722	1.06862	1.10482	1.09053	1.0156	1.00197	0.997094	1.00486	1.0508
1.07128	1.10474	1.12146	1.04938	1.06482	1.13961	1.14443	1.12837	1.12747	1.1462	1.06119	0.987907	1.02382	1.10656	1.1285	1.07545	1.01589	0.979096	0.988082	1.08195	1.13101	1.08901	1.04396	1.05341	1.11075	1.022	1.02543	1.1291	1.0472	0.979728	0.905763	0.860527	0.926928	0.982522	0.992277	0.933291	0.889702	0.921025	0.999863	0.960858	0.982173	1.0544	1.0601	1.09533	1.08951	1.01824	1.00649	0.996643	1.00414	1.05786
1.07663	1.10612	1.1294	1.05306	1.06404	1.14149	1.14585	1.1292	1.12497	1.14565	1.06416	0.988706	1.02782	1.11416	1.13253	1.07532	1.01602	0.979543	0.982721	1.07754	1.13265	1.09176	1.04392	1.04996	1.11198	1.01809	1.01494	1.13193	1.0545	0.981394	0.9048	0.853605	0.927172	0.989389	1.0031	0.937377	0.888162	0.918956	1.00576	0.960757	0.974389	1.05075	1.05138	1.08539	1.08808	1.02013	1.01216	0.997151	1.00202	1.06319
1.07991	1.11455	1.13011	1.05073	1.06809	1.14621	1.14429	1.12704	1.12349	1.14088	1.05552	0.987224	1.04076	1.12653	1.13233	1.0668	1.01181	0.975347	0.982111	1.08319	1.1329	1.08857	1.03952	1.05215	1.11014	1.00082	1.01773	1.1357	1.05058	0.977334	0.893675	0.849511	0.936461	1.00022	1.00909	0.935096	0.884191	0.927566	1.01235	0.954733	0.973672	1.04985	1.04002	1.0803	1.07893	1.01868	1.0177	0.993847	1.00451	1.0702
1.08749	1.11678	1.138	1.05527	1.06678	1.14683	1.14497	1.12756	1.1204	1.13908	1.05897	0.988992	1.04629	1.13325	1.13431	1.0653	1.01096	0.974559	0.975206	1.07765	1.13323	1.09111	1.03864	1.04795	1.1121	0.996484	1.00544	1.13799	1.0591	0.980612	0.89387	0.843622	0.937624	1.00802	1.02127	0.940939	0.884056	0.926807	1.01944	0.955413	0.965261	1.04592	1.02991	1.0681	1.07627	1.02061	1.024	0.993426	1.00028	1.07317
1.09172	1.12599	1.13728	1.0527	1.0706	1.14967	1.14238	1.12469	1.11815	1.13338	1.05073	0.989155	1.06029	1.142	1.13036	1.05637	1.00743	0.969496	0.974624	1.08332	1.1325	1.08717	1.03307	1.05084	1.1087	0.978846	1.01091	1.14136	1.05585	0.976566	0.882907	0.842601	0.94924	1.01945	1.02668	0.938959	0.881905	0.937834	1.0243	0.948268	0.965564	1.04348	1.01637	1.06299	1.0662	1.02051	1.02947	0.988265	1.00278	1.0776
1.10003	1.1288	1.14427	1.05744	1.06902	1.14884	1.14266	1.12525	1.11502	1.13161	1.05467	0.990845	1.06413	1.14529	1.13043	1.05532	1.00757	0.969495	0.968216	1.07764	1.13265	1.08884	1.03168	1.04657	1.11095	0.976015	1.00066	1.14325	1.06544	0.980079	0.883977	0.837996	0.951608	1.02701	1.03954	0.947287	0.883951	0.93745	1.02953	0.949008	0.957367	1.0387	1.00531	1.05039	1.06332	1.02146	1.0365	0.988398	0.996751	1.07779
1.10901	1.13201	1.15058	1.06279	1.06804	1.14748	1.14279	1.12593	1.11264	1.12952	1.05863	0.993466	1.06847	1.14736	1.12952	1.05397	1.00736	0.969281	0.961972	1.07166	1.1317	1.09059	1.03075	1.04293	1.11343	0.974834	0.990565	1.14358	1.0743	0.984325	0.886214	0.835366	0.953538	1.03359	1.05076	0.955428	0.88684	0.937549	1.03453	0.95103	0.950628	1.03466	0.996102	1.03757	1.05952	1.02188	1.04216	0.988366	0.990466	1.07651
1.114	1.14157	1.14857	1.06083	1.07198	1.14897	1.13988	1.12293	1.11044	1.1245	1.05216	0.996127	1.08171	1.14934	1.12174	1.04591	1.00529	0.963858	0.962121	1.07762	1.12998	1.08592	1.02501	1.0477	1.10936	0.959465	1.00028	1.1465	1.07101	0.979559	0.876659	0.839045	0.967382	1.04459	1.0547	0.954444	0.88739	0.950241	1.036	0.94314	0.952672	1.03107	0.981406	1.03372	1.04906	1.02285	1.04604	0.980913	0.99307	1.07705
[truncated: 66 more columns]

## Sheet: H06
0.970146	0.97078	0.971509	0.972266	0.972969	0.973837	0.974632	0.975414	0.976145	0.976927	0.977661	0.978365	0.979164	0.980026	0.98089	0.981703	0.982626	0.98348	0.984426	0.985389	0.986402	0.987472	0.98847	0.98941	0.990307	0.991118	0.991978	0.992988	0.994174	0.995168	0.995811	0.996456	0.997205	0.998047	0.998776	0.999372	0.999899	1.0006	1.0011	1.00151	1.00202	1.00245	1.00278	1.0031	1.00333	1.00357	1.00375	1.0039	1.0039	1.004
0.90047	0.904492	0.908541	0.912649	0.91674	0.920782	0.924806	0.928871	0.932837	0.936868	0.940865	0.944818	0.948762	0.952516	0.956057	0.9597	0.963274	0.966739	0.969942	0.972992	0.975993	0.978919	0.981568	0.984099	0.986582	0.988922	0.99117	0.993142	0.994891	0.996632	0.998269	0.999615	1.00072	1.00168	1.00249	1.00322	1.00372	1.00401	1.0042	1.00427	1.00417	1.00376	1.0033	1.00265	1.00194	1.00093	0.999755	0.998483	0.997163	0.995737
0.894008	0.900225	0.906565	0.912871	0.919341	0.925719	0.931987	0.93821	0.944273	0.950099	0.955842	0.961396	0.966602	0.97162	0.976285	0.980774	0.985151	0.989087	0.992742	0.996029	0.999087	1.00177	1.00408	1.00617	1.00801	1.0096	1.01077	1.01173	1.01238	1.01282	1.01294	1.01283	1.01257	1.01205	1.01131	1.01029	1.009	1.00736	1.00554	1.00364	1.00162	0.999421	0.99687	0.994107	0.991148	0.987929	0.984516	0.980911	0.977017	0.97283
0.815374	0.822564	0.829908	0.837058	0.843978	0.850964	0.857962	0.864838	0.87123	0.877579	0.883792	0.889618	0.895215	0.900601	0.905952	0.911268	0.916369	0.921279	0.925938	0.930508	0.934965	0.93951	0.944097	0.948624	0.952891	0.957165	0.961454	0.965667	0.969958	0.974034	0.978203	0.982309	0.986177	0.990025	0.993733	0.997468	1.00083	1.00395	1.00687	1.00947	1.01171	1.01358	1.01529	1.01661	1.01752	1.01805	1.0184	1.0184	1.01789	1.01686
0.893325	0.892054	0.890812	0.889661	0.888514	0.887463	0.886755	0.886029	0.885291	0.885068	0.884941	0.885156	0.885527	0.886229	0.887411	0.889058	0.890853	0.893078	0.895741	0.898854	0.902032	0.90574	0.910165	0.914831	0.919463	0.924532	0.930045	0.935795	0.94168	0.94779	0.954262	0.960506	0.966937	0.973484	0.980057	0.986588	0.992893	0.99915	1.0055	1.01162	1.01741	1.0227	1.02762	1.03215	1.03613	1.03981	1.04302	1.04579	1.04821	1.04989
1.06923	1.06308	1.05683	1.04998	1.04296	1.03594	1.02912	1.02237	1.01582	1.01012	1.0045	0.998992	0.993705	0.988949	0.984322	0.980134	0.976958	0.974602	0.972721	0.971298	0.970513	0.970253	0.970253	0.970485	0.970992	0.97189	0.973049	0.97448	0.976261	0.978269	0.980336	0.982707	0.985077	0.987306	0.989893	0.992526	0.99495	0.997242	0.99958	1.00207	1.00459	1.00706	1.00959	1.0121	1.01454	1.01678	1.01891	1.02118	1.02401	1.02703
1.09243	1.09583	1.0991	1.10126	1.10236	1.10253	1.10211	1.10105	1.09933	1.09716	1.0942	1.09032	1.08619	1.08172	1.07674	1.07121	1.06584	1.06074	1.0556	1.05046	1.04582	1.0414	1.03719	1.03269	1.02825	1.02398	1.02031	1.01738	1.01456	1.01199	1.00976	1.00765	1.00576	1.00402	1.00262	1.00153	1.00059	0.999687	0.998906	0.998417	0.997844	0.997079	0.995959	0.994809	0.993683	0.992204	0.990736	0.989114	0.987018	0.984966
1.08567	1.09793	1.11022	1.12266	1.13449	1.1459	1.15627	1.1654	1.17298	1.17881	1.18334	1.18569	1.18594	1.18466	1.18183	1.17736	1.1715	1.16457	1.1567	1.14919	1.14131	1.13258	1.12326	1.11382	1.10449	1.09515	1.08554	1.07617	1.06728	1.05824	1.04907	1.03989	1.03099	1.02251	1.01464	1.00723	1.00052	0.994395	0.989136	0.983955	0.979161	0.97517	0.971607	0.968187	0.964872	0.961829	0.958502	0.955534	0.952324	0.948629
1.08886	1.09408	1.09988	1.10615	1.11286	1.11925	1.12569	1.13198	1.13752	1.14107	1.1435	1.14448	1.14406	1.14259	1.14004	1.13625	1.13157	1.1269	1.12203	1.11702	1.11177	1.10705	1.10262	1.09794	1.09294	1.08805	1.08303	1.07731	1.07118	1.06426	1.05694	1.04917	1.04074	1.03221	1.02314	1.01449	1.0063	0.998352	0.990919	0.984065	0.977884	0.972162	0.96705	0.962425	0.958315	0.95434	0.950355	0.946861	0.94332	0.939462
1.1114	1.11081	1.11031	1.10927	1.10861	1.10774	1.10664	1.10506	1.10371	1.10222	1.10031	1.09796	1.09591	1.09386	1.09182	1.08997	1.08843	1.08669	1.08476	1.08335	1.08191	1.08054	1.07922	1.07784	1.07602	1.07339	1.06986	1.0655	1.06053	1.05444	1.04788	1.04077	1.03326	1.02586	1.01829	1.01112	1.00482	0.999117	0.994062	0.989703	0.985735	0.981999	0.978313	0.974453	0.969769	0.96479	0.959102	0.952547	0.945785	0.939419
1.14376	1.14359	1.14208	1.13992	1.13665	1.13221	1.12733	1.12227	1.11742	1.1129	1.10923	1.10643	1.10382	1.10143	1.10011	1.09955	1.09933	1.09954	1.1	1.10053	1.10066	1.10045	1.09931	1.0972	1.09388	1.08925	1.08325	1.076	1.06799	1.05914	1.04953	1.03966	1.03041	1.02128	1.01276	1.00552	0.999326	0.994022	0.989557	0.985599	0.982043	0.978836	0.975754	0.972659	0.96938	0.965364	0.960051	0.95463	0.948854	0.942441
1.15007	1.15127	1.1506	1.14824	1.14435	1.13935	1.13385	1.12789	1.1218	1.11609	1.11108	1.10619	1.10165	1.09796	1.09488	1.09238	1.09065	1.08979	1.08961	1.08957	1.08943	1.08917	1.08844	1.08694	1.08414	1.08008	1.07432	1.06713	1.05857	1.04981	1.04061	1.03124	1.02201	1.01369	1.00636	1.00001	0.995009	0.990996	0.987583	0.985225	0.983442	0.982143	0.980938	0.979631	0.977403	0.974341	0.970736	0.96587	0.960555	0.954763
1.13273	1.13594	1.1375	1.1378	1.13735	1.13653	1.13558	1.13384	1.13185	1.12912	1.12495	1.11945	1.11249	1.10417	1.09466	1.08461	1.07477	1.06605	1.05867	1.05261	1.04803	1.04496	1.0428	1.04095	1.03921	1.03701	1.03389	1.02993	1.02587	1.02094	1.01609	1.01073	1.00528	1.00076	0.997481	0.994865	0.992937	0.9927	0.993091	0.994129	0.995351	0.996991	0.998808	1.00004	0.999416	0.997351	0.993838	0.988604	0.98198	0.974032
1.10554	1.10999	1.11432	1.1187	1.12333	1.12856	1.13402	1.13946	1.14409	1.14666	1.14562	1.1409	1.13177	1.11823	1.10172	1.08248	1.06248	1.0433	1.02631	1.01221	1.00154	0.99413	0.989973	0.988332	0.98838	0.989566	0.991069	0.99254	0.993866	0.995208	0.996149	0.996564	0.996667	0.996737	0.997135	0.997851	0.999271	1.00075	1.0031	1.00592	1.00941	1.01292	1.01571	1.01656	1.01582	1.0124	1.00685	1.00017	0.991807	0.98238
1.08093	1.08642	1.09214	1.09754	1.10308	1.10915	1.11563	1.12261	1.12838	1.13153	1.13173	1.12717	1.11751	1.10342	1.08512	1.06417	1.04229	1.02132	1.00258	0.987748	0.976863	0.969829	0.966683	0.96673	0.969095	0.97255	0.977306	0.98256	0.988221	0.993671	0.998362	1.00212	1.00522	1.00751	1.00916	1.01087	1.01217	1.01318	1.01412	1.01561	1.01667	1.01747	1.01699	1.01477	1.01039	1.0041	0.995693	0.986942	0.977733	0.968478
1.04219	1.04796	1.05336	1.05833	1.06318	1.06753	1.0724	1.07777	1.0827	1.08623	1.08697	1.08374	1.07683	1.06561	1.05063	1.0332	1.01449	0.996324	0.98073	0.968492	0.960249	0.955917	0.954682	0.956634	0.961045	0.967331	0.974711	0.983251	0.991581	0.999504	1.00684	1.01269	1.01718	1.02017	1.02243	1.02401	1.02475	1.02494	1.02447	1.02348	1.02203	1.01918	1.01439	1.00781	0.999284	0.989622	0.97953	0.96898	0.95887	0.949269
0.988072	0.993257	0.998345	1.0033	1.0078	1.01234	1.01795	1.02424	1.03077	1.03702	1.04115	1.042	1.03926	1.0323	1.02107	1.00693	0.990923	0.974831	0.960684	0.949448	0.941957	0.938357	0.938446	0.941836	0.948223	0.956882	0.967372	0.978958	0.991027	1.00259	1.01251	1.02056	1.02661	1.0306	1.03319	1.03492	1.0352	1.03434	1.03274	1.02997	1.02603	1.0201	1.01203	1.00223	0.991205	0.979494	0.967982	0.956914	0.946787	0.937609
0.9302	0.934185	0.938435	0.943278	0.94837	0.954475	0.962206	0.97119	0.981427	0.991719	0.99981	1.00559	1.0073	1.00434	0.996722	0.984852	0.970579	0.95554	0.941587	0.930243	0.922621	0.919252	0.919529	0.92345	0.931169	0.942136	0.955929	0.971438	0.98745	1.00268	1.01654	1.02799	1.0364	1.04252	1.04657	1.0485	1.0488	1.04737	1.04389	1.03827	1.03023	1.02037	1.00823	0.994628	0.980686	0.967371	0.955501	0.944896	0.935622	0.927878
0.875086	0.877076	0.880462	0.885261	0.890783	0.898194	0.907789	0.919354	0.933092	0.947365	0.960649	0.971502	0.978315	0.980413	0.977395	0.968529	0.95597	0.941686	0.927471	0.915517	0.906831	0.901922	0.901019	0.904437	0.912274	0.924108	0.939581	0.957558	0.976793	0.996472	1.01455	1.03048	1.04321	1.05297	1.06023	1.06482	1.06633	1.06436	1.05906	1.05037	1.03779	1.02235	1.00516	0.986886	0.970159	0.955722	0.944142	0.935048	0.927882	0.922098
0.834293	0.836478	0.840216	0.844942	0.850666	0.858618	0.868596	0.881493	0.897019	0.913569	0.930475	0.94552	0.957097	0.963855	0.96474	0.95923	0.948735	0.93547	0.921271	0.90815	0.898177	0.891793	0.889711	0.89229	0.899615	0.911206	0.927029	0.945819	0.966356	0.987991	1.00876	1.0275	1.04368	1.0572	1.0679	1.07509	1.07845	1.07699	1.07067	1.059	1.04267	1.02309	1.00194	0.981155	0.963138	0.949235	0.938977	0.932578	0.928527	0.924981
0.807121	0.811431	0.817566	0.823653	0.830434	0.838349	0.847861	0.860177	0.875139	0.892128	0.910863	0.92846	0.943779	0.955057	0.95977	0.957648	0.949652	0.937583	0.923153	0.90893	0.897474	0.889718	0.886324	0.888086	0.89485	0.90639	0.922145	0.940517	0.960256	0.980677	1.00116	1.02016	1.03764	1.05279	1.0655	1.07512	1.07998	1.07975	1.0733	1.06017	1.04178	1.02047	0.998632	0.978322	0.961276	0.949977	0.943486	0.940602	0.939868	0.939184
0.794238	0.802836	0.812992	0.823069	0.832676	0.841289	0.850407	0.861286	0.873785	0.889081	0.906891	0.924962	0.941345	0.95508	0.962656	0.962932	0.956795	0.945851	0.931378	0.916725	0.903997	0.895108	0.890938	0.893062	0.900679	0.913164	0.928719	0.945496	0.962815	0.979579	0.996075	1.01169	1.02726	1.04092	1.0536	1.0641	1.06953	1.06944	1.06305	1.04985	1.03209	1.012	0.992647	0.976594	0.964855	0.958929	0.957243	0.958401	0.961158	0.962728
0.795445	0.809193	0.824502	0.839239	0.852908	0.863989	0.873764	0.88326	0.893178	0.905262	0.919956	0.935184	0.949964	0.962624	0.970099	0.970938	0.965523	0.95512	0.941307	0.926877	0.913716	0.904533	0.900791	0.903936	0.913179	0.927049	0.942674	0.958051	0.972257	0.984297	0.995388	1.00567	1.01638	1.02734	1.03801	1.04784	1.05247	1.05158	1.04455	1.03127	1.01586	1.00006	0.987115	0.978279	0.974044	0.973469	0.975395	0.978892	0.982589	0.984449
0.805624	0.82498	0.845883	0.86685	0.885854	0.901914	0.914361	0.923581	0.930613	0.938268	0.947648	0.956796	0.966315	0.974552	0.978664	0.977921	0.972747	0.963378	0.950849	0.937357	0.924973	0.91598	0.912637	0.916203	0.926327	0.941643	0.95847	0.974027	0.985882	0.993564	0.998341	1.00239	1.00734	1.01409	1.02234	1.03093	1.03453	1.03203	1.02348	1.00962	0.996279	0.986542	0.983264	0.984739	0.988424	0.992428	0.995576	0.997445	0.998153	0.997199
0.820978	0.845243	0.87128	0.898819	0.924365	0.945978	0.962481	0.972296	0.97661	0.979087	0.981659	0.983151	0.984812	0.985649	0.984402	0.979727	0.973717	0.965346	0.954595	0.942901	0.932302	0.923913	0.92079	0.923905	0.934673	0.951799	0.97106	0.988277	1.00012	1.00498	1.00459	1.00349	1.00383	1.00727	1.01419	1.02194	1.02451	1.0198	1.00807	0.992227	0.97905	0.97467	0.980187	0.991721	1.00328	1.00984	1.01058	1.00607	1.00003	0.993748
0.837018	0.865489	0.896732	0.931402	0.964627	0.993115	1.01391	1.02412	1.02505	1.02072	1.01467	1.00691	0.999038	0.991226	0.983877	0.975789	0.969234	0.962274	0.954626	0.946024	0.937056	0.929112	0.924824	0.926664	0.937201	0.956033	0.978026	0.998379	1.01205	1.01673	1.0129	1.00839	1.0056	1.0071	1.01434	1.02243	1.02519	1.01863	1.00287	0.983265	0.968366	0.966819	0.978198	0.997196	1.01458	1.02103	1.01578	1.00203	0.987754	0.975678
0.850486	0.882638	0.918945	0.960265	1.00185	1.03851	1.06383	1.07355	1.06943	1.05742	1.04087	1.02215	1.0039	0.987674	0.974731	0.965323	0.959899	0.956455	0.953285	0.949229	0.942126	0.933789	0.926844	0.92565	0.934468	0.953693	0.978479	1.00328	1.02111	1.02791	1.02402	1.01795	1.01355	1.01447	1.02328	1.03325	1.03713	1.02926	1.00947	0.984195	0.964538	0.961346	0.974272	0.997027	1.01634	1.02071	1.00865	0.986252	0.964758	0.948699
0.859512	0.892703	0.93157	0.976603	1.0244	1.06746	1.09667	1.1058	1.09738	1.07847	1.0534	1.02565	0.998733	0.975953	0.959569	0.950717	0.948767	0.950753	0.95294	0.953788	0.949236	0.939829	0.929355	0.923091	0.928049	0.945665	0.972286	1.00129	1.02416	1.03576	1.03495	1.03014	1.02547	1.02674	1.03672	1.04834	1.05378	1.04536	1.02274	0.991934	0.965342	0.956136	0.965725	0.987481	1.00656	1.01025	0.995435	0.969663	0.944868	0.92788
0.871862	0.902389	0.940132	0.985335	1.03544	1.08107	1.11167	1.11966	1.10741	1.08293	1.05177	1.01801	0.984734	0.957297	0.939392	0.933224	0.936816	0.946149	0.95496	0.96089	0.958565	0.947936	0.932625	0.919924	0.919081	0.93379	0.960908	0.993117	1.02098	1.03866	1.04339	1.04219	1.03948	1.04192	1.05232	1.0638	1.06943	1.06034	1.03553	0.999483	0.966368	0.949384	0.952741	0.970454	0.989295	0.995458	0.983351	0.959906	0.93587	0.920101
0.889566	0.914621	0.946909	0.987699	1.03451	1.07822	1.10746	1.11464	1.1007	1.07426	1.04114	1.00542	0.969841	0.940377	0.921834	0.91908	0.927844	0.944044	0.958839	0.968881	0.96818	0.956198	0.936276	0.916959	0.909775	0.919598	0.945108	0.978573	1.01074	1.03462	1.04561	1.04951	1.05042	1.05428	1.06356	1.07315	1.07716	1.06766	1.04233	1.00335	0.965802	0.941955	0.938563	0.952106	0.972426	0.985081	0.981447	0.965407	0.944957	0.930394
0.917186	0.935593	0.960353	0.993086	1.03212	1.06936	1.09357	1.09817	1.08299	1.05659	1.02447	0.990159	0.955882	0.927135	0.90973	0.910533	0.924234	0.945664	0.964897	0.977178	0.977058	0.963136	0.939211	0.914139	0.901267	0.905729	0.928287	0.961725	0.997288	1.02614	1.04295	1.05193	1.05676	1.06246	1.07018	1.07641	1.07676	1.06536	1.03915	0.999499	0.960376	0.933026	0.925663	0.937515	0.960912	0.982144	0.98959	0.983666	0.968747	0.955132
0.953969	0.966272	0.983044	1.00592	1.03434	1.06135	1.0765	1.0754	1.0582	1.03248	1.00349	0.973329	0.943732	0.918819	0.905426	0.910596	0.928718	0.952972	0.973621	0.985144	0.983484	0.966557	0.938855	0.909849	0.893151	0.893626	0.913705	0.94747	0.986058	1.01815	1.0389	1.05095	1.05822	1.06506	1.07115	1.07237	1.06688	1.05118	1.02276	0.983554	0.946169	0.919999	0.914655	0.929765	0.959455	0.990161	1.00871	1.01277	1.00306	0.989428
0.98669	0.994413	1.00416	1.01791	1.036	1.05376	1.06163	1.05669	1.03902	1.01505	0.989992	0.965493	0.941877	0.921185	0.910401	0.91716	0.93605	0.959882	0.979326	0.989497	0.987231	0.969697	0.940454	0.909349	0.888726	0.884738	0.901714	0.935376	0.976525	1.01145	1.03432	1.04688	1.0544	1.06106	1.0654	1.06232	1.05178	1.0327	1.00341	0.966221	0.932007	0.908722	0.907209	0.927482	0.964544	1.00417	1.03269	1.0451	1.03937	1.02448
1.01155	1.01576	1.02063	1.02734	1.03709	1.0477	1.05109	1.04491	1.02796	1.006	0.984267	0.965421	0.948088	0.931657	0.921631	0.9269	0.943228	0.964204	0.981288	0.990256	0.988698	0.973332	0.945725	0.91438	0.890209	0.881014	0.893783	0.926127	0.969018	1.00632	1.02978	1.04068	1.04664	1.05224	1.05519	1.04941	1.03512	1.01389	0.985035	0.950851	0.920287	0.900323	0.902729	0.928183	0.972023	1.01942	1.05616	1.07569	1.07338	1.05754
1.02254	1.02476	1.02725	1.03033	1.03506	1.04129	1.04227	1.03578	1.01991	0.999642	0.981007	0.966979	0.955295	0.943222	0.934194	0.937778	0.950525	0.966827	0.980158	0.986415	0.984559	0.971282	0.947121	0.918636	0.894663	0.883772	0.895145	0.927509	0.971251	1.00764	1.02744	1.03316	1.03567	1.03921	1.04006	1.03153	1.01378	0.990786	0.962839	0.932402	0.907095	0.893116	0.903007	0.936686	0.98816	1.04077	1.08071	1.1016	1.09878	1.08047
1.01547	1.01721	1.01962	1.02217	1.02576	1.0315	1.03371	1.02934	1.01583	0.99723	0.98072	0.969547	0.961344	0.951672	0.942628	0.944027	0.953163	0.965389	0.975435	0.979069	0.976877	0.966041	0.946636	0.923687	0.90266	0.893025	0.904657	0.937322	0.979982	1.01256	1.02604	1.02537	1.02401	1.0252	1.02397	1.01309	0.993437	0.970422	0.944959	0.918844	0.898681	0.890764	0.907996	0.949528	1.00667	1.06098	1.09986	1.11735	1.11065	1.08872
0.99258	0.994609	0.9987	1.00239	1.00725	1.01568	1.02259	1.0242	1.01557	0.999505	0.984025	0.973292	0.966298	0.957418	0.946963	0.944834	0.950797	0.960345	0.968767	0.970575	0.968156	0.96062	0.948178	0.93342	0.917868	0.910333	0.92074	0.951106	0.99052	1.01852	1.02611	1.01915	1.01291	1.01131	1.00857	0.996946	0.977176	0.955928	0.934792	0.91356	0.897384	0.892954	0.913243	0.959141	1.01951	1.07472	1.1115	1.12531	1.11409	1.08815
0.960664	0.96401	0.970226	0.975796	0.983038	0.995242	1.00831	1.01702	1.01413	1.00135	0.986484	0.975119	0.967201	0.957303	0.945291	0.941282	0.946005	0.955504	0.96365	0.964059	0.960259	0.95452	0.948217	0.942139	0.934386	0.931278	0.942092	0.969987	1.00457	1.02644	1.02764	1.01516	1.00425	0.999739	0.995294	0.983057	0.964015	0.945448	0.928773	0.91215	0.899375	0.896905	0.918929	0.967361	1.02953	1.08408	1.11753	1.12604	1.10883	1.07806
0.925309	0.930412	0.938752	0.946204	0.955859	0.971963	0.991463	1.0076	1.01108	1.00241	0.988351	0.975615	0.965515	0.953637	0.94029	0.935857	0.941309	0.952689	0.961907	0.961219	0.955159	0.949826	0.948563	0.950864	0.951874	0.954677	0.966951	0.992153	1.02078	1.03555	1.03039	1.01302	0.997822	0.99015	0.983754	0.971043	0.953329	0.937941	0.925613	0.912979	0.902759	0.901016	0.923598	0.973019	1.03582	1.08919	1.11949	1.12264	1.09937	1.06353
0.890619	0.898217	0.908383	0.917454	0.929625	0.949777	0.975282	0.997728	1.00647	1.0016	0.988484	0.974088	0.961448	0.947173	0.93363	0.931453	0.940226	0.955023	0.965422	0.962554	0.953286	0.947859	0.951021	0.961117	0.970742	0.980599	0.995798	1.01863	1.03977	1.0451	1.03228	1.01032	0.991958	0.981333	0.972426	0.958878	0.94305	0.931482	0.923044	0.913596	0.905136	0.90491	0.929753	0.980956	1.04353	1.09385	1.11964	1.11564	1.08524	1.04469
0.864076	0.872826	0.884314	0.894392	0.90708	0.928393	0.957425	0.985772	1.00148	1.00189	0.990824	0.975468	0.960756	0.94523	0.931702	0.930284	0.941333	0.959429	0.97285	0.969783	0.957561	0.94986	0.954141	0.969075	0.985404	1.00103	1.01792	1.0378	1.05366	1.05426	1.03797	1.01295	0.991131	0.976624	0.965654	0.95234	0.938107	0.92866	0.923004	0.915438	0.907465	0.905344	0.926714	0.975021	1.03644	1.08833	1.11608	1.11308	1.08152	1.03745
0.845074	0.855396	0.867742	0.878482	0.891624	0.913468	0.944211	0.975937	0.99609	1.00029	0.991357	0.975976	0.960372	0.944701	0.932966	0.934299	0.948721	0.97007	0.984991	0.980165	0.964715	0.954993	0.959772	0.977933	0.999165	1.0199	1.03919	1.05677	1.06706	1.06176	1.04154	1.01419	0.990139	0.972672	0.959329	0.945775	0.932973	0.925467	0.921402	0.914912	0.90717	0.904824	0.925076	0.972194	1.03221	1.0843	1.11297	1.11049	1.07785	1.03144
0.835988	0.847558	0.860288	0.871212	0.884361	0.905537	0.936038	0.968939	0.991405	0.998122	0.991193	0.976717	0.961807	0.947583	0.938814	0.943216	0.960408	0.983877	0.998745	0.991554	0.973226	0.961785	0.966297	0.985667	1.00957	1.03359	1.0547	1.07022	1.07604	1.06623	1.04367	1.01541	0.990038	0.970587	0.955176	0.941303	0.929309	0.92274	0.918982	0.912862	0.905285	0.903177	0.922902	0.969274	1.02788	1.08031	1.11067	1.11013	1.07785	1.03032
0.83457	0.846993	0.859636	0.870505	0.883005	0.902597	0.931449	0.963793	0.987008	0.995337	0.99041	0.977834	0.965195	0.953913	0.949091	0.95655	0.97569	1	1.01331	1.00318	0.982242	0.969395	0.973159	0.992357	1.01703	1.04312	1.06529	1.07891	1.08074	1.06791	1.04478	1.01691	0.99104	0.970303	0.953234	0.938488	0.92675	0.920026	0.915827	0.909715	0.902424	0.900737	0.920582	0.965864	1.02344	1.07628	1.1094	1.11169	1.08098	1.03315
0.838778	0.850901	0.863315	0.873691	0.8849	0.900915	0.925919	0.956414	0.9805	0.991497	0.98945	0.980311	0.97147	0.964303	0.96325	0.972465	0.991622	1.01571	1.02835	1.01708	0.993505	0.977771	0.978518	0.994991	1.01873	1.04584	1.06917	1.08182	1.08178	1.06865	1.04742	1.02151	0.995902	0.974037	0.955034	0.938654	0.92569	0.917328	0.912151	0.905946	0.89944	0.896949	0.914195	0.956377	1.0122	1.06693	1.10605	1.11581	1.09081	1.04403
0.849181	0.860804	0.872134	0.881787	0.891576	0.904812	0.926318	0.954246	0.977025	0.98813	0.987851	0.982008	0.978161	0.976127	0.979727	0.991473	1.01087	1.03336	1.04247	1.02719	1.00116	0.984573	0.984208	0.998775	1.02111	1.04837	1.07117	1.08157	1.07872	1.06524	1.04678	1.0238	0.999562	0.977594	0.95732	0.93898	0.924536	0.914543	0.907977	0.901909	0.89625	0.894372	0.912172	0.953829	1.00907	1.06413	1.10632	1.11944	1.09679	1.05069
0.862221	0.872274	0.882121	0.890717	0.899026	0.908422	0.925347	0.950189	0.972323	0.984408	0.986227	0.984374	0.985956	0.989267	0.996761	1.00981	1.02803	1.0487	1.05588	1.03848	1.00996	0.991226	0.988193	0.999469	1.01931	1.04583	1.06833	1.07737	1.07349	1.06146	1.04748	1.02864	1.00655	0.984518	0.962968	0.942191	0.924889	0.912296	0.904284	0.898585	0.894056	0.891553	0.907223	0.946733	1.00058	1.05683	1.10328	1.12294	1.10578	1.06188
0.879947	0.887832	0.895144	0.902361	0.908534	0.914579	0.927579	0.949572	0.970368	0.98184	0.985283	0.987712	0.995695	1.00521	1.01688	1.03102	1.04815	1.06605	1.06906	1.04708	1.01622	0.996862	0.992675	1.00172	1.01915	1.04448	1.06499	1.07078	1.06501	1.05535	1.04689	1.03269	1.01297	0.991246	0.968558	0.944834	0.924491	0.909609	0.900485	0.896007	0.892373	0.889774	0.905398	0.944722	0.998281	1.05487	1.10331	1.12596	1.11105	1.06812
0.897624	0.902582	0.907029	0.912567	0.917024	0.919473	0.928412	0.947753	0.968079	0.979939	0.984788	0.991108	1.00486	1.01986	1.03457	1.04876	1.06405	1.08005	1.08104	1.05691	1.02368	1.00267	0.996556	1.00285	1.01706	1.04024	1.0593	1.06283	1.05652	1.04988	1.0475	1.0383	1.02124	0.999757	0.976116	0.949922	0.925853	0.908177	0.898273	0.895125	0.892494	0.888576	0.901445	0.939056	0.991419	1.04857	1.09924	1.12674	1.11672	1.07644
0.917858	0.918831	0.919686	0.923013	0.925399	0.924719	0.929776	0.946865	0.967198	0.979425	0.985323	0.995448	1.01488	1.03545	1.05268	1.06596	1.07929	1.09348	1.09293	1.06711	1.0318	1.00916	1.00152	1.00532	1.01581	1.03592	1.05295	1.05396	1.04685	1.04424	1.04856	1.04447	1.02988	1.00872	0.984248	0.955628	0.92805	0.907533	0.89743	0.895827	0.894227	0.888635	0.897963	0.933084	0.984624	1.04164	1.09388	1.12539	1.12045	1.08321
0.936902	0.933878	0.931153	0.932387	0.932357	0.928954	0.932524	0.949751	0.969931	0.981187	0.988086	1.00205	1.0274	1.05225	1.07016	1.08146	1.09295	1.10545	1.10159	1.07263	1.03627	1.01423	1.0072	1.01011	1.01783	1.03476	1.04801	1.04494	1.0379	1.04054	1.05083	1.0497	1.03522	1.01372	0.988295	0.957458	0.92756	0.906381	0.897791	0.898752	0.897152	0.889696	0.89759	0.932888	0.984496	1.04093	1.09293	1.12421	1.11912	1.08267
0.955941	0.948201	0.941624	0.940285	0.938097	0.932353	0.934233	0.951525	0.972356	0.983652	0.990919	1.00769	1.03786	1.06657	1.08455	1.09321	1.10253	1.11422	1.11013	1.08101	1.04377	1.02111	1.01417	1.01595	1.0199	1.03236	1.04256	1.03709	1.03026	1.0375	1.0537	1.0556	1.04121	1.01916	0.993416	0.961564	0.929647	0.90741	0.900222	0.903274	0.902414	0.892404	0.895737	0.92802	0.978745	1.03439	1.0868	1.11997	1.11802	1.0845
0.975327	0.962727	0.951867	0.947489	0.943039	0.934702	0.936226	0.954666	0.976231	0.987525	0.994654	1.01373	1.04875	1.08065	1.09778	1.10283	1.10931	1.1209	1.11731	1.08939	1.05188	1.02913	1.02302	1.02442	1.02432	1.03106	1.03752	1.0299	1.02373	1.03531	1.05747	1.06141	1.04592	1.02264	0.997065	0.965169	0.931952	0.9096	0.904659	0.910292	0.91015	0.897131	0.894739	0.922976	0.972003	1.02681	1.07937	1.11405	1.11476	1.08473
0.992595	0.975211	0.96042	0.95303	0.945823	0.935778	0.938112	0.958831	0.981344	0.991913	0.998535	1.01945	1.05853	1.09292	1.1079	1.10883	1.11288	1.12415	1.12177	1.09575	1.059	1.03651	1.03207	1.03409	1.03028	1.03111	1.03356	1.02425	1.01901	1.03497	1.06177	1.0662	1.04833	1.02317	0.998066	0.966909	0.933824	0.912739	0.910624	0.918626	0.91915	0.90325	0.895168	0.918604	0.965781	1.01963	1.07225	1.10793	1.11019	1.08274
1.00939	0.987267	0.968423	0.95756	0.94693	0.93545	0.939893	0.964085	0.987622	0.996832	1.00229	1.02461	1.06762	1.10415	1.11581	1.11182	1.11331	1.12426	1.12376	1.10086	1.06576	1.0438	1.04183	1.04558	1.03821	1.03226	1.03023	1.01962	1.01566	1.03589	1.06657	1.07036	1.04891	1.02111	0.996834	0.967456	0.93576	0.917258	0.91874	0.929117	0.930336	0.91161	0.896949	0.914072	0.958473	1.01138	1.06424	1.10094	1.10444	1.07929
1.02307	0.997116	0.97474	0.96038	0.945999	0.933493	0.941366	0.96986	0.994058	1.00121	1.00507	1.02851	1.07512	1.11293	1.12034	1.11134	1.11066	1.12134	1.12259	1.10325	1.07033	1.04921	1.05033	1.05675	1.04655	1.03407	1.02776	1.01631	1.014	1.03802	1.07115	1.073	1.0473	1.01672	0.993483	0.966378	0.937136	0.922488	0.928015	0.940296	0.941803	0.920749	0.899839	0.910444	0.951648	1.00379	1.05709	1.09452	1.09848	1.07479
1.03454	1.00551	0.979888	0.961759	0.943149	0.929975	0.942407	0.975949	1.00042	1.00481	1.00658	1.0309	1.08104	1.11955	1.1218	1.10765	1.1052	1.11563	1.11844	1.10308	1.07274	1.05248	1.05721	1.06737	1.05511	1.03617	1.02578	1.01392	1.01352	1.04091	1.07528	1.07424	1.04388	1.01064	0.98863	0.964169	0.93834	0.928728	0.938626	0.952163	0.953668	0.93093	0.903776	0.907318	0.944807	0.996263	1.0503	1.08834	1.09242	1.06963
1.04437	1.01295	0.984173	0.961765	0.938257	0.92464	0.942674	0.982103	1.00646	1.00737	1.00642	1.03126	1.08501	1.12388	1.11996	1.10041	1.09661	1.10679	1.11091	1.09996	1.07251	1.05284	1.06168	1.07701	1.06391	1.03844	1.02406	1.01213	1.01385	1.04412	1.07867	1.0741	1.0388	1.00329	0.982678	0.961139	0.93968	0.93639	0.950875	0.96477	0.966089	0.942671	0.909104	0.904595	0.937584	0.988278	1.04336	1.08203	1.08623	1.06401
1.05095	1.01815	0.986734	0.960191	0.931919	0.918219	0.942373	0.987583	1.01111	1.00816	1.00459	1.02993	1.08717	1.12549	1.1149	1.09054	1.08626	1.09636	1.10106	1.09396	1.06889	1.04963	1.06266	1.08376	1.07091	1.03994	1.02232	1.01071	1.01475	1.04726	1.08092	1.07226	1.03256	0.995991	0.97699	0.957748	0.940848	0.944475	0.963041	0.976089	0.976795	0.953669	0.914722	0.903034	0.931741	0.98171	1.03779	1.07666	1.08061	1.05869
1.05516	1.02173	0.987917	0.957314	0.924403	0.910806	0.941361	0.992163	1.01426	1.00723	1.00114	1.0269	1.08756	1.12459	1.10677	1.07813	1.07411	1.08422	1.08903	1.08535	1.062	1.04276	1.06007	1.08766	1.07621	1.04052	1.02019	1.00931	1.01583	1.04997	1.082	1.06902	1.02547	0.98922	0.972076	0.954435	0.942207	0.953196	0.975166	0.986112	0.986032	0.964299	0.92085	0.902493	0.926919	0.976053	1.03294	1.07168	1.07537	1.05385
1.05736	1.02387	0.987826	0.953319	0.915902	0.902274	0.939207	0.995385	1.01567	1.00448	0.995946	1.02183	1.08584	1.12099	1.09527	1.06274	1.05959	1.06977	1.07454	1.07387	1.0514	1.03151	1.05313	1.08822	1.07966	1.04002	1.01732	1.00759	1.01675	1.05185	1.08178	1.06453	1.01771	0.983326	0.968402	0.951518	0.943974	0.962665	0.987197	0.994642	0.993805	0.97492	0.928047	0.903235	0.923062	0.970975	1.02825	1.06669	1.0704	1.04968
1.05732	1.02358	0.985992	0.948805	0.907656	0.894622	0.936555	0.996935	1.01531	1.00011	0.99011	1.01653	1.08318	1.11562	1.0816	1.04659	1.04501	1.0548	1.06041	1.06123	1.03839	1.01726	1.04337	1.0858	1.08036	1.038	1.01386	1.00534	1.01742	1.05322	1.08009	1.05925	1.00957	0.978981	0.96642	0.94971	0.946012	0.97167	0.996914	1.00033	0.999115	0.98352	0.93485	0.905222	0.921586	0.967893	1.02476	1.06261	1.06619	1.04664
1.05479	1.0216	0.982772	0.943643	0.899716	0.886372	0.932985	0.996537	1.01253	0.994329	0.983233	1.00985	1.0788	1.10743	1.06538	1.02829	1.02827	1.03846	1.04472	1.04707	1.02225	0.999445	1.02961	1.07947	1.0781	1.03403	1.00883	1.00257	1.01773	1.05338	1.07764	1.0532	1.00184	0.97607	0.966368	0.948436	0.948394	0.98032	1.00544	1.00355	1.0021	0.991375	0.942451	0.909174	0.921621	0.965737	1.02152	1.05857	1.06287	1.0449
1.05015	1.01748	0.978175	0.938545	0.893056	0.879439	0.929558	0.994577	1.00794	0.987928	0.976658	1.00387	1.07405	1.09772	1.04838	1.01034	1.01183	1.02281	1.03045	1.03357	1.00529	0.980778	1.01471	1.07087	1.0729	1.02813	1.00283	0.999431	1.01784	1.0531	1.07461	1.04691	0.994646	0.97455	0.967595	0.947813	0.951053	0.987627	1.01118	1.00384	1.00287	0.997229	0.949291	0.914452	0.923845	0.965279	1.01941	1.05544	1.06083	1.04452
1.04556	1.01553	0.976641	0.93825	0.892092	0.872061	0.918956	0.986536	1.00293	0.983225	0.97041	0.992561	1.06204	1.08938	1.03701	0.994072	0.99365	1.00607	1.01642	1.02156	0.992017	0.961328	0.992353	1.05525	1.06854	1.02507	0.997282	0.994903	1.0148	1.04868	1.07111	1.04591	0.992101	0.973565	0.97086	0.949545	0.951499	0.990392	1.01459	1.00311	1.00093	1.00388	0.961958	0.922893	0.925625	0.961081	1.01312	1.05147	1.06089	1.04712
1.03659	1.00742	0.969868	0.934294	0.888703	0.867013	0.913997	0.980647	0.995145	0.97595	0.964509	0.986815	1.05518	1.07706	1.01876	0.975457	0.97523	0.989406	1.00377	1.00917	0.973862	0.940151	0.973312	1.04085	1.05782	1.0154	0.988674	0.990041	1.01408	1.04749	1.06708	1.03975	0.985237	0.97274	0.97341	0.950079	0.954304	0.995191	1.01578	0.999117	0.998331	1.0074	0.969319	0.931817	0.932096	0.962617	1.01184	1.04992	1.06174	1.04961
1.02666	0.997706	0.962584	0.931703	0.887149	0.863886	0.908977	0.973635	0.986968	0.969153	0.960124	0.982593	1.04884	1.06483	1.00193	0.958935	0.958425	0.974105	0.994006	0.998387	0.956964	0.920556	0.95557	1.02643	1.04589	1.0048	0.979797	0.984888	1.01354	1.04636	1.06266	1.03384	0.978571	0.972177	0.975454	0.951334	0.957386	0.998637	1.01388	0.994158	0.995553	1.00973	0.975621	0.941226	0.93968	0.964808	1.01104	1.04989	1.06431	1.05297
1.01519	0.987086	0.955541	0.930068	0.886972	0.861417	0.9041	0.965589	0.977772	0.963055	0.956675	0.978975	1.04166	1.05147	0.985794	0.943307	0.941548	0.960257	0.985792	0.989174	0.941087	0.902426	0.938063	1.0106	1.0319	0.992853	0.970258	0.979921	1.01295	1.0449	1.05842	1.02778	0.972464	0.971562	0.976856	0.952206	0.960895	1.00069	1.01034	0.987922	0.992441	1.01157	0.981672	0.951426	0.947893	0.967161	1.01086	1.05097	1.0685	1.05726
1.003	0.979103	0.951209	0.932469	0.894064	0.859912	0.892638	0.951907	0.968613	0.9583	0.954412	0.970945	1.02813	1.0421	0.977842	0.931263	0.92361	0.943831	0.976311	0.983492	0.932421	0.885888	0.913543	0.986357	1.01801	0.983989	0.961049	0.971752	1.00839	1.04042	1.05422	1.02785	0.970367	0.968017	0.979	0.955371	0.961672	0.999474	1.00688	0.983219	0.986569	1.0124	0.992323	0.964511	0.956638	0.967026	1.00628	1.05035	1.07417	1.06499
0.989979	0.967399	0.944554	0.933256	0.896804	0.859518	0.887309	0.94221	0.959151	0.953355	0.953488	0.969014	1.02115	1.02966	0.965258	0.91918	0.909301	0.932092	0.97142	0.976646	0.919581	0.870948	0.897599	0.969696	1.00223	0.971184	0.951423	0.966306	1.00782	1.03877	1.0495	1.02222	0.964466	0.966584	0.979138	0.957025	0.965794	1.00007	1.00033	0.977153	0.984163	1.01256	0.996813	0.974796	0.965181	0.96946	1.00649	1.05364	1.08097	1.07065
0.975791	0.955726	0.939239	0.935282	0.900729	0.859298	0.88139	0.931421	0.948932	0.949102	0.953386	0.967033	1.01293	1.01673	0.95387	0.908223	0.895164	0.921861	0.967292	0.970643	0.907947	0.857417	0.881331	0.951271	0.984891	0.95792	0.941718	0.961173	1.00688	1.0364	1.04463	1.0164	0.959005	0.964793	0.978698	0.958892	0.970532	0.999696	0.993005	0.971021	0.981733	1.01235	1.00127	0.985231	0.973209	0.971604	1.00698	1.05796	1.08898	1.07693
0.962832	0.948118	0.936078	0.938712	0.910597	0.861648	0.87244	0.918122	0.939332	0.945101	0.953995	0.963023	1.00175	1.00965	0.951434	0.903563	0.883622	0.909816	0.960918	0.969113	0.905597	0.848772	0.862679	0.928324	0.969377	0.94918	0.934069	0.953315	1.00193	1.03246	1.04031	1.01671	0.958133	0.960273	0.978962	0.962198	0.97283	0.998732	0.988622	0.967362	0.977294	1.01002	1.0068	0.995224	0.981165	0.972499	1.00361	1.05834	1.09594	1.08593
0.950286	0.938547	0.932703	0.942143	0.914792	0.862001	0.867253	0.90823	0.93057	0.942096	0.955317	0.962533	0.995319	0.999511	0.944124	0.896704	0.874718	0.903659	0.959143	0.96397	0.896992	0.839424	0.850434	0.912815	0.953898	0.938198	0.92688	0.949675	1.0015	1.02984	1.03528	1.01117	0.953589	0.959072	0.978783	0.965035	0.978074	0.998054	0.981063	0.963142	0.976492	1.00814	1.00831	1.00234	0.986374	0.973818	1.00477	1.06351	1.10405	1.0917
0.937283	0.93176	0.930473	0.945739	0.925696	0.866576	0.859766	0.895188	0.920259	0.93736	0.95642	0.960713	0.985489	0.993559	0.94442	0.896299	0.867556	0.893979	0.953162	0.963247	0.897554	0.835059	0.835134	0.890681	0.937766	0.930389	0.921097	0.942479	0.99593	1.02574	1.0304	1.01143	0.954067	0.954996	0.979164	0.969158	0.981648	0.998181	0.977182	0.960155	0.972852	1.00378	1.01019	1.00919	0.992937	0.974954	1.00186	1.06325	1.1107	1.10139
0.926349	0.924798	0.929819	0.949845	0.929537	0.866656	0.855092	0.886464	0.911948	0.934862	0.958056	0.960733	0.979841	0.985371	0.939645	0.892651	0.862393	0.891895	0.952176	0.958752	0.891057	0.828897	0.825652	0.877426	0.924385	0.922056	0.91662	0.940895	0.995312	1.02258	1.0254	1.00617	0.9509	0.955037	0.979808	0.972823	0.987493	0.997097	0.970434	0.956832	0.97209	1.0009	1.00972	1.01302	0.994981	0.975592	1.00385	1.06857	1.11794	1.10634
0.916476	0.919202	0.929743	0.954452	0.933506	0.866588	0.85004	0.8777	0.904489	0.932252	0.95967	0.960849	0.974704	0.978556	0.93662	0.890225	0.859711	0.890932	0.951324	0.953622	0.885565	0.823913	0.817061	0.864954	0.912193	0.915485	0.913674	0.939908	0.994606	1.0187	1.02007	1.00115	0.948603	0.95574	0.981957	0.977916	0.993131	0.995751	0.96376	0.95466	0.971484	0.996386	1.00778	1.01501	0.995713	0.97623	1.00596	1.07381	1.12507	1.11129
0.907056	0.915375	0.928995	0.957226	0.942835	0.872067	0.845492	0.868064	0.895706	0.926548	0.95978	0.961319	0.968669	0.975479	0.93949	0.894621	0.859602	0.886453	0.946698	0.953144	0.888287	0.824619	0.808994	0.849438	0.900445	0.911783	0.912534	0.93588	0.989488	1.01487	1.01556	1.00168	0.950922	0.9542	0.984005	0.982869	0.99725	0.997114	0.961648	0.952586	0.968826	0.990614	1.00497	1.01585	0.998207	0.977029	1.00421	1.07197	1.12911	1.11927
0.900595	0.912586	0.930206	0.961387	0.945205	0.870941	0.841354	0.861785	0.890187	0.923987	0.960807	0.961756	0.965538	0.970998	0.938003	0.894154	0.860505	0.888638	0.94653	0.948077	0.883825	0.821683	0.803956	0.841692	0.892831	0.908902	0.912648	0.937013	0.989054	1.01093	1.01089	0.997281	0.949784	0.956664	0.987823	0.98861	1.00226	0.995353	0.956039	0.951362	0.967998	0.985366	1.00142	1.0145	0.996209	0.977801	1.00706	1.07667	1.13461	1.12247
0.892807	0.909855	0.929512	0.963329	0.953971	0.877268	0.838301	0.853827	0.882102	0.916653	0.959314	0.963433	0.961568	0.96887	0.941692	0.900899	0.864174	0.886673	0.942365	0.947362	0.887231	0.824749	0.799873	0.829784	0.883347	0.907418	0.914209	0.934777	0.983853	1.00697	1.00646	0.997928	0.953228	0.956557	0.991176	0.994582	1.00667	0.997509	0.954764	0.949411	0.965452	0.97872	0.996166	1.01221	0.996538	0.978935	1.00598	1.07339	1.13702	1.12969
0.889212	0.909027	0.931156	0.966955	0.955356	0.875254	0.834726	0.849591	0.878064	0.913567	0.959676	0.964224	0.960028	0.966048	0.941265	0.902044	0.867693	0.890773	0.942506	0.942479	0.883559	0.823133	0.7976	0.825916	0.879734	0.907662	0.916782	0.937259	0.983247	1.00295	1.00241	0.994348	0.953019	0.960329	0.996522	1.0009	1.01092	0.995244	0.949839	0.948824	0.96405	0.972832	0.991717	1.00847	0.992842	0.980504	1.00929	1.0773	1.14133	1.13154
0.883789	0.907322	0.930168	0.967791	0.962576	0.88134	0.833229	0.844271	0.871889	0.905626	0.956613	0.966636	0.958341	0.964729	0.944694	0.909513	0.873675	0.891048	0.939432	0.941834	0.88681	0.82723	0.797373	0.819006	0.873696	0.908139	0.920298	0.936846	0.978568	0.999373	0.998774	0.995058	0.956681	0.961128	1.00034	1.00694	1.0149	0.99758	0.949264	0.94715	0.961902	0.966736	0.985748	1.0044	0.991435	0.982049	1.00907	1.0731	1.14196	1.13702
0.882556	0.90769	0.931574	0.970926	0.963639	0.878794	0.830144	0.841852	0.868868	0.90143	0.956335	0.968176	0.958231	0.962913	0.945056	0.912287	0.879325	0.896261	0.939697	0.937321	0.88386	0.826618	0.797607	0.8185	0.87341	0.910881	0.924918	0.940097	0.977282	0.995232	0.995252	0.992336	0.957198	0.965723	1.00698	1.01378	1.01845	0.994815	0.944764	0.947114	0.959963	0.960343	0.980748	0.998882	0.986892	0.985079	1.01261	1.07586	1.14542	1.13786
0.878823	0.906569	0.929919	0.970857	0.97007	0.884814	0.82975	0.838651	0.864388	0.892742	0.951724	0.971369	0.958477	0.961971	0.948009	0.920209	0.886968	0.898127	0.937583	0.93693	0.88694	0.831122	0.800319	0.815692	0.870089	0.912641	0.929873	0.941098	0.972721	0.991739	0.992233	0.993044	0.960802	0.966801	1.01098	1.02005	1.02218	0.997174	0.94455	0.945794	0.958385	0.954908	0.974561	0.993879	0.984319	0.987329	1.01321	1.07066	1.14469	1.14209
0.879977	0.907613	0.930835	0.973725	0.97064	0.881379	0.827383	0.838496	0.862514	0.887931	0.95152	0.973921	0.959755	0.960672	0.948565	0.923857	0.89368	0.903809	0.93818	0.933107	0.884256	0.830838	0.802838	0.818781	0.872986	0.917074	0.935764	0.944657	0.970765	0.987837	0.989513	0.991033	0.961396	0.971637	1.01816	1.02667	1.02475	0.993566	0.940382	0.946539	0.956441	0.948978	0.969984	0.987632	0.979967	0.992079	1.01673	1.07244	1.14752	1.14149
0.877653	0.906868	0.928414	0.973002	0.976649	0.887242	0.827897	0.837315	0.859824	0.878865	0.945758	0.978037	0.961821	0.959859	0.950716	0.931777	0.90228	0.90675	0.936981	0.93319	0.887089	0.83515	0.807733	0.819641	0.872043	0.919477	0.941599	0.946819	0.96612	0.984316	0.987072	0.991602	0.964562	0.972461	1.02188	1.03298	1.02829	0.995667	0.940306	0.945841	0.95588	0.944662	0.96414	0.98251	0.976835	0.995129	1.01813	1.06632	1.14567	1.14459
0.880818	0.908088	0.929004	0.976171	0.976633	0.88265	0.826434	0.839444	0.858807	0.874166	0.946802	0.981731	0.964032	0.958593	0.951144	0.935604	0.908935	0.912152	0.937922	0.930204	0.884232	0.834694	0.811862	0.825689	0.877325	0.924613	0.947906	0.950045	0.9635	0.980947	0.985186	0.990069	0.964731	0.977096	1.02898	1.03872	1.02972	0.990916	0.936491	0.947612	0.954427	0.939892	0.960681	0.976557	0.973799	1.00145	1.02117	1.06754	1.14832	1.1423
0.87968	0.907602	0.925724	0.975033	0.982999	0.888695	0.827862	0.840275	0.857908	0.864573	0.940101	0.987361	0.968173	0.957722	0.952413	0.943739	0.918561	0.915918	0.93745	0.930915	0.88699	0.838723	0.818671	0.829995	0.87851	0.927264	0.954606	0.953418	0.958227	0.977014	0.983051	0.990364	0.967389	0.977348	1.0323	1.04542	1.03334	0.992618	0.936365	0.94789	0.955422	0.93683	0.955085	0.971601	0.970438	1.00556	1.02341	1.06009	1.14539	1.14455
0.880253	0.907834	0.922723	0.973616	0.989068	0.894486	0.829459	0.841832	0.858569	0.856211	0.933191	0.992814	0.973994	0.957378	0.953326	0.950571	0.927316	0.919856	0.937557	0.931498	0.889579	0.842111	0.825546	0.836069	0.881001	0.929394	0.96076	0.957821	0.953234	0.972711	0.98105	0.990196	0.969922	0.977406	1.03494	1.0523	1.03668	0.993824	0.936143	0.948846	0.957412	0.934352	0.949377	0.966803	0.966913	1.00994	1.02644	1.05264	1.14226	1.14688
0.885628	0.908817	0.922643	0.977756	0.989897	0.889321	0.829897	0.847423	0.858695	0.850863	0.936525	0.999867	0.978127	0.955533	0.953676	0.955612	0.934366	0.924785	0.938988	0.929978	0.886553	0.841753	0.832449	0.846413	0.88895	0.934799	0.96835	0.960922	0.94856	0.969519	0.979567	0.988861	0.969318	0.981103	1.04187	1.05779	1.03718	0.987443	0.932604	0.952856	0.958187	0.931245	0.946871	0.961739	0.965996	1.01885	1.02864	1.05173	1.14477	1.14252
0.886384	0.908903	0.919285	0.976663	0.99622	0.894944	0.832696	0.851214	0.860911	0.843204	0.930032	1.00701	0.985217	0.954989	0.952887	0.962279	0.943585	0.928818	0.939416	0.931478	0.888876	0.844383	0.840081	0.854685	0.893105	0.936562	0.974433	0.965898	0.943044	0.96497	0.977941	0.988361	0.970713	0.980211	1.04313	1.0639	1.04073	0.988032	0.932207	0.954785	0.961946	0.931507	0.942755	0.958687	0.963373	1.02324	1.03231	1.04385	1.14033	1.14337
0.892828	0.909499	0.919788	0.982388	0.99672	0.888935	0.83508	0.858955	0.861056	0.839092	0.936864	1.0159	0.989635	0.95248	0.953543	0.967507	0.949585	0.932542	0.941078	0.930649	0.885207	0.84419	0.848207	0.866766	0.901694	0.941458	0.982113	0.9677	0.937224	0.962569	0.97671	0.987035	0.969463	0.983432	1.04958	1.06831	1.03994	0.980329	0.929569	0.960563	0.96403	0.929686	0.941441	0.955124	0.965006	1.03309	1.03286	1.04268	1.14337	1.1369
0.894895	0.909863	0.91641	0.981547	1.00412	0.894819	0.839258	0.86533	0.865559	0.832602	0.931333	1.02538	0.999352	0.952184	0.951786	0.974236	0.959072	0.936537	0.941805	0.93283	0.887577	0.84638	0.856779	0.877908	0.908148	0.942823	0.988368	0.973896	0.930736	0.957267	0.974938	0.985889	0.969974	0.981564	1.04959	1.07444	1.04366	0.980192	0.928827	0.964283	0.970351	0.93221	0.937951	0.95359	0.963134	1.03797	1.0372	1.03372	1.13791	1.13693
0.898696	0.910874	0.914169	0.980995	1.01141	0.900489	0.84348	0.871892	0.871096	0.828069	0.926591	1.03426	1.0103	0.953162	0.950284	0.979836	0.96689	0.94035	0.942841	0.934942	0.889913	0.848024	0.864683	0.889579	0.915948	0.943711	0.993486	0.980951	0.924953	0.951505	0.973109	0.984262	0.970431	0.979469	1.04852	1.08041	1.04726	0.979541	0.927797	0.968282	0.977444	0.935263	0.934369	0.952546	0.961586	1.04241	1.04216	1.02503	1.13256	1.13754
0.906321	0.91104	0.91593	0.98915	1.01235	0.894049	0.849462	0.882919	0.87199	0.8264	0.938948	1.04675	1.01583	0.949843	0.951877	0.985987	0.971397	0.94242	0.944927	0.93501	0.885499	0.84857	0.87493	0.90443	0.925506	0.947853	1.00194	0.981285	0.917161	0.950168	0.971597	0.982544	0.968045	0.981503	1.05393	1.08379	1.04486	0.970227	0.926466	0.977284	0.982188	0.935135	0.934551	0.951932	0.966176	1.05304	1.0404	1.02288	1.13632	1.12826
0.910454	0.911975	0.913956	0.989028	1.02052	0.900034	0.855489	0.89261	0.879788	0.824262	0.936044	1.05823	1.02896	0.951189	0.949146	0.991835	0.979746	0.945771	0.945952	0.937642	0.887937	0.849983	0.883279	0.918073	0.935478	0.948773	1.00685	0.988797	0.910591	0.943989	0.969703	0.980247	0.967162	0.978469	1.05116	1.08852	1.04851	0.969455	0.925243	0.983039	0.991384	0.941334	0.932627	0.953484	0.965933	1.05687	1.04546	1.01411	1.12964	1.12752
0.918046	0.911915	0.917471	0.999119	1.02089	0.893704	0.864783	0.905165	0.880631	0.825624	0.952707	1.07241	1.03451	0.947484	0.952341	0.998445	0.982535	0.94666	0.948465	0.937724	0.882858	0.851766	0.894934	0.934348	0.944906	0.952448	1.01562	0.987048	0.902027	0.94395	0.967931	0.978139	0.964205	0.979947	1.0557	1.09076	1.04447	0.959539	0.925869	0.994064	0.997146	0.94174	0.934041	0.955155	0.972495	1.06702	1.04147	1.01232	1.13405	1.11593
0.924255	0.913355	0.917507	1.00021	1.02973	0.899887	0.872086	0.916058	0.89019	0.826934	0.952685	1.08454	1.04964	0.950652	0.950842	1.00401	0.988471	0.949347	0.949779	0.940738	0.885175	0.852962	0.903088	0.948906	0.957221	0.953368	1.01961	0.995283	0.895969	0.937844	0.965611	0.975056	0.962572	0.975814	1.05108	1.09468	1.04777	0.958123	0.924632	1.00103	1.00787	0.948933	0.932465	0.958566	0.973181	1.06986	1.0466	1.00311	1.12774	1.11578
0.929644	0.91448	0.917639	1.00078	1.03769	0.905784	0.879178	0.927586	0.899935	0.830148	0.953191	1.09617	1.06424	0.954311	0.948565	1.00874	0.994513	0.951618	0.95094	0.943208	0.887638	0.853939	0.909843	0.962408	0.969755	0.954952	1.02239	1.00261	0.890746	0.931969	0.963832	0.971902	0.960356	0.972087	1.04586	1.09666	1.05064	0.957669	0.923322	1.00758	1.01771	0.957468	0.932391	0.963061	0.974644	1.0713	1.05115	0.996103	1.12091	1.1151
0.936152	0.914309	0.923882	1.0129	1.03736	0.900036	0.892638	0.941022	0.901196	0.836414	0.975195	1.11172	1.0694	0.950593	0.954588	1.01552	0.99425	0.951215	0.954022	0.943008	0.881834	0.857354	0.922416	0.979788	0.978888	0.958482	1.0312	0.997915	0.882191	0.934408	0.961595	0.96918	0.956369	0.972458	1.04891	1.09681	1.04439	0.947736	0.926617	1.02072	1.02374	0.957967	0.935772	0.968206	0.982543	1.07965	1.04435	0.995215	1.12649	1.10164
[truncated: 66 more columns]

## Sheet: H07
0.793371	0.797267	0.801286	0.805518	0.809852	0.814298	0.818863	0.823592	0.828408	0.833309	0.838293	0.843437	0.848674	0.853992	0.859414	0.864966	0.870651	0.876456	0.882356	0.88838	0.894463	0.900563	0.906661	0.912789	0.918869	0.924955	0.93107	0.937178	0.94334	0.949468	0.955627	0.961738	0.967709	0.973642	0.979558	0.98538	0.991196	0.996919	1.00253	1.00798	1.01336	1.01867	1.02388	1.02892	1.0339	1.03874	1.0433	1.04774	1.05202	1.0561
0.681079	0.690151	0.699452	0.708916	0.718546	0.728343	0.738274	0.748299	0.758392	0.768551	0.778807	0.78908	0.799337	0.809615	0.819873	0.830109	0.840327	0.850421	0.860362	0.870186	0.879854	0.889362	0.898722	0.907904	0.916849	0.925531	0.933926	0.942048	0.949956	0.95761	0.964918	0.971919	0.978559	0.984858	0.99076	0.996268	1.00144	1.00622	1.01053	1.01446	1.01803	1.02111	1.02376	1.026	1.02778	1.02911	1.03005	1.03056	1.03058	1.03017
0.752137	0.763808	0.775558	0.78731	0.799042	0.810718	0.822317	0.833846	0.845243	0.856511	0.867526	0.878379	0.889009	0.899339	0.909386	0.919134	0.928564	0.937723	0.946566	0.954914	0.962879	0.970428	0.977534	0.984133	0.990189	0.995778	1.00081	1.00526	1.00908	1.01237	1.01508	1.01721	1.01871	1.01965	1.01994	1.0196	1.01866	1.01711	1.0149	1.01218	1.00888	1.005	1.00053	0.99548	0.990055	0.984128	0.977691	0.970759	0.963494	0.955781
0.785617	0.799712	0.813571	0.827278	0.840866	0.854171	0.867146	0.879824	0.892249	0.904222	0.915761	0.926905	0.937731	0.948019	0.957732	0.966996	0.97571	0.983803	0.991393	0.998412	1.00481	1.01071	1.01621	1.02111	1.02531	1.02883	1.03175	1.03398	1.03557	1.03662	1.03706	1.03692	1.03596	1.03428	1.03186	1.02882	1.02508	1.02076	1.01577	1.01013	1.0039	0.997081	0.989658	0.981759	0.973304	0.96441	0.955096	0.945397	0.935427	0.925056
0.868809	0.883552	0.898024	0.912126	0.925612	0.938492	0.950901	0.962764	0.973971	0.984616	0.994537	1.00379	1.01246	1.02057	1.02797	1.03456	1.04042	1.04569	1.05024	1.05398	1.05707	1.05933	1.06105	1.06203	1.06236	1.06216	1.06128	1.05986	1.05795	1.0554	1.05225	1.04868	1.04453	1.03989	1.03487	1.02942	1.02357	1.01736	1.01085	1.00392	0.996462	0.98859	0.980348	0.971581	0.962422	0.952863	0.942856	0.932594	0.921919	0.910914
0.887054	0.899786	0.912176	0.924048	0.93544	0.946454	0.956762	0.966719	0.97657	0.9858	0.994682	1.00307	1.01102	1.01875	1.02634	1.03349	1.03993	1.04585	1.05123	1.05593	1.0601	1.0637	1.06651	1.06869	1.07004	1.07057	1.07043	1.0697	1.06813	1.06593	1.06292	1.05944	1.05537	1.05049	1.04505	1.03897	1.03216	1.02459	1.01637	1.00754	0.998248	0.9883	0.977632	0.966398	0.954509	0.941949	0.928881	0.91535	0.901542	0.887268
0.951612	0.958444	0.963768	0.967915	0.970638	0.972481	0.973797	0.975224	0.976376	0.977642	0.979399	0.981475	0.984344	0.988041	0.992205	0.996867	1.00242	1.00859	1.01537	1.02233	1.02895	1.03533	1.04152	1.04735	1.05279	1.05749	1.06128	1.06416	1.06576	1.06623	1.06574	1.06388	1.06124	1.05744	1.05248	1.04649	1.03969	1.03176	1.02266	1.0126	1.00154	0.989754	0.977386	0.964699	0.951259	0.937222	0.922804	0.90816	0.893256	0.878486
1.0158	1.01608	1.01429	1.01094	1.0062	1.00073	0.994877	0.989217	0.984497	0.981103	0.979631	0.979951	0.981847	0.985918	0.991354	0.998818	1.00804	1.01801	1.02863	1.03944	1.04978	1.05953	1.06823	1.0756	1.0815	1.08566	1.08824	1.08875	1.08753	1.0846	1.08013	1.07415	1.06711	1.05923	1.05076	1.04142	1.03178	1.02167	1.01136	1.00059	0.989368	0.977579	0.965505	0.953368	0.940977	0.928539	0.916329	0.9039	0.891516	0.878997
1.05296	1.04926	1.04353	1.03633	1.02786	1.01897	1.01015	1.00172	0.994843	0.989434	0.986477	0.98576	0.987402	0.991458	0.997437	1.00486	1.01411	1.02423	1.03487	1.04537	1.05476	1.06293	1.06958	1.07478	1.0782	1.07962	1.07892	1.07616	1.0716	1.06548	1.05831	1.05048	1.04213	1.0334	1.02499	1.01742	1.01034	1.00355	0.997128	0.991335	0.985897	0.98046	0.974635	0.968448	0.961782	0.955181	0.947839	0.939976	0.93115	0.921706
1.10251	1.10218	1.09967	1.09495	1.08876	1.08118	1.07246	1.06411	1.05667	1.04988	1.04485	1.04117	1.03931	1.03941	1.04138	1.04483	1.04945	1.05457	1.06015	1.06556	1.06997	1.07343	1.07573	1.07653	1.07609	1.07382	1.06957	1.06383	1.05669	1.04867	1.04059	1.03214	1.02356	1.01548	1.00816	1.00124	0.995367	0.990708	0.986996	0.984111	0.981865	0.980075	0.978063	0.97662	0.975272	0.973458	0.970954	0.968113	0.964105	0.959667
1.11804	1.11822	1.1156	1.11092	1.10453	1.09635	1.087	1.07744	1.06825	1.06055	1.05476	1.04973	1.04691	1.04501	1.04465	1.04602	1.04837	1.05202	1.05658	1.06098	1.06537	1.06924	1.07252	1.07526	1.07632	1.07558	1.07343	1.06951	1.06451	1.05808	1.05083	1.04378	1.03615	1.02848	1.02094	1.01357	1.00642	0.999458	0.993581	0.98803	0.982334	0.976852	0.971411	0.966501	0.961487	0.957136	0.952999	0.949059	0.946524	0.944952
1.06501	1.06036	1.05308	1.04341	1.03228	1.02118	1.01035	0.999985	0.991028	0.983379	0.977811	0.97464	0.973087	0.973717	0.97661	0.980876	0.987665	0.996064	1.00547	1.01586	1.0269	1.03849	1.04957	1.05987	1.06916	1.07659	1.08173	1.08413	1.08378	1.08058	1.07469	1.06721	1.0584	1.04855	1.03816	1.02727	1.01621	1.00579	0.995352	0.985502	0.976196	0.967384	0.958982	0.950668	0.942855	0.935655	0.929539	0.925233	0.922456	0.92128
0.975946	0.968782	0.95956	0.948699	0.936454	0.923917	0.912515	0.902817	0.894838	0.890052	0.88831	0.889221	0.892899	0.899086	0.907585	0.918618	0.930953	0.94441	0.958583	0.973513	0.989195	1.00542	1.0212	1.03702	1.05177	1.06478	1.07525	1.08143	1.08451	1.08325	1.07818	1.07014	1.05931	1.04689	1.0327	1.01792	1.00384	0.990887	0.979648	0.96983	0.962086	0.955661	0.950122	0.946155	0.94369	0.942018	0.941555	0.941768	0.943844	0.947383
0.871133	0.863286	0.85429	0.844199	0.834052	0.82504	0.817555	0.812428	0.809609	0.81002	0.814193	0.822045	0.833159	0.846536	0.861712	0.877906	0.894603	0.910337	0.924795	0.938567	0.951836	0.964529	0.977167	0.989879	1.00301	1.01611	1.02837	1.03902	1.04581	1.04963	1.05047	1.04767	1.0418	1.0328	1.02227	1.01086	0.998526	0.987143	0.977145	0.969605	0.964052	0.959924	0.957971	0.958718	0.961371	0.966027	0.9711	0.977318	0.9851	0.994171
0.784404	0.77705	0.770341	0.764248	0.758786	0.75509	0.753535	0.754345	0.758486	0.765777	0.776122	0.788642	0.802959	0.818932	0.834942	0.850315	0.86378	0.875653	0.884973	0.893081	0.900661	0.908183	0.915918	0.925107	0.936833	0.950822	0.966349	0.981519	0.995155	1.00645	1.01587	1.02206	1.02455	1.02353	1.01979	1.0139	1.00658	0.998803	0.992548	0.987787	0.983849	0.98056	0.979389	0.980912	0.984788	0.989175	0.994731	1.00121	1.00904	1.01675
0.736146	0.730078	0.726168	0.723981	0.724109	0.726517	0.732091	0.740174	0.750888	0.763554	0.777159	0.791647	0.805293	0.817503	0.827238	0.834496	0.839424	0.842032	0.843236	0.844041	0.84591	0.849751	0.855733	0.864812	0.877613	0.894417	0.914372	0.934882	0.95462	0.97279	0.988133	1.00052	1.00844	1.01289	1.01416	1.01322	1.01047	1.00738	1.00535	1.00473	1.0034	1.00285	1.00285	1.00585	1.01018	1.0141	1.01747	1.02136	1.0248	1.02698
0.741321	0.736754	0.734613	0.734939	0.737661	0.743603	0.751853	0.763437	0.777647	0.793132	0.807726	0.820828	0.832074	0.8398	0.84358	0.843175	0.839847	0.834376	0.829107	0.824815	0.823465	0.82586	0.831418	0.840062	0.853472	0.871874	0.893382	0.91588	0.937818	0.957827	0.974497	0.987025	0.99518	0.999865	1.00207	1.00251	1.00182	1.00171	1.00359	1.00608	1.00843	1.01089	1.01474	1.02056	1.02692	1.03298	1.0381	1.04202	1.04356	1.04277
0.769356	0.766892	0.767472	0.770038	0.77483	0.781933	0.791364	0.804102	0.819281	0.834576	0.848488	0.86022	0.869316	0.873675	0.873177	0.868475	0.86049	0.851421	0.842732	0.836844	0.834382	0.835809	0.841099	0.84989	0.863526	0.882387	0.903648	0.925256	0.945199	0.962051	0.975159	0.983342	0.988014	0.989357	0.989828	0.989373	0.988853	0.989865	0.993287	0.996615	1.00034	1.00403	1.01045	1.01799	1.02744	1.03732	1.04677	1.05472	1.05999	1.06163
0.794938	0.794628	0.797685	0.802665	0.809396	0.81744	0.827915	0.840647	0.856084	0.871766	0.886105	0.897943	0.907556	0.912878	0.912803	0.908128	0.900386	0.891529	0.882922	0.875981	0.871904	0.87221	0.877001	0.885937	0.898865	0.916789	0.93664	0.955812	0.97255	0.985121	0.992725	0.995193	0.99426	0.991942	0.989207	0.986166	0.983332	0.982547	0.983303	0.983977	0.983563	0.984534	0.98825	0.995005	1.00466	1.01845	1.0335	1.04842	1.06176	1.07184
0.807508	0.809051	0.813018	0.818989	0.826352	0.834702	0.845244	0.858636	0.874387	0.891852	0.908824	0.924434	0.938056	0.948005	0.952282	0.951106	0.946082	0.938731	0.93027	0.922096	0.916395	0.914456	0.917931	0.926103	0.939294	0.957252	0.97636	0.993866	1.00793	1.0171	1.02046	1.01867	1.01294	1.00667	1.00061	0.994522	0.988556	0.983205	0.978007	0.972159	0.964886	0.959985	0.958802	0.961852	0.970485	0.985246	1.00444	1.02573	1.04728	1.06734
0.819367	0.821314	0.824701	0.830269	0.836172	0.843096	0.852407	0.865124	0.880848	0.899912	0.92073	0.941663	0.96146	0.978299	0.988117	0.991096	0.988528	0.981979	0.972907	0.963069	0.954611	0.949976	0.951641	0.959453	0.973159	0.991145	1.01044	1.02709	1.039	1.04512	1.04538	1.04047	1.03239	1.02434	1.01663	1.00856	0.99978	0.990116	0.978549	0.965793	0.951556	0.94028	0.933925	0.933034	0.939345	0.953259	0.973342	0.997573	1.02463	1.05239
0.839417	0.841562	0.844579	0.84867	0.852267	0.855864	0.861523	0.871312	0.885587	0.90569	0.929709	0.95517	0.980281	1.00249	1.01601	1.02083	1.0184	1.0112	1.00077	0.989243	0.978931	0.973539	0.975679	0.984238	0.998684	1.01642	1.03428	1.04857	1.05729	1.05961	1.05711	1.05066	1.04251	1.03549	1.02897	1.02184	1.01264	1.00055	0.985243	0.967332	0.948672	0.932783	0.922306	0.918363	0.922224	0.933205	0.950902	0.973182	1.00072	1.03161
0.86313	0.866294	0.869945	0.873041	0.874414	0.874437	0.875325	0.880484	0.892095	0.911185	0.937236	0.965228	0.992899	1.016	1.0299	1.03312	1.02861	1.01916	1.00714	0.995405	0.986137	0.983157	0.988061	0.998986	1.01462	1.03146	1.04624	1.05648	1.06113	1.0598	1.05499	1.04833	1.04172	1.0369	1.03355	1.02923	1.02204	1.01013	0.993869	0.974398	0.954452	0.937476	0.925127	0.919953	0.921126	0.928442	0.941192	0.958828	0.982506	1.01288
0.88228	0.887857	0.893421	0.897312	0.898123	0.895318	0.891627	0.891469	0.898663	0.915329	0.94097	0.969944	0.997914	1.01989	1.0314	1.03084	1.0231	1.01066	0.997347	0.986874	0.980975	0.982207	0.991659	1.00679	1.02446	1.0409	1.0531	1.05933	1.05953	1.05501	1.04794	1.04067	1.03508	1.03207	1.03117	1.02981	1.02499	1.01524	1.00098	0.98307	0.964909	0.949111	0.936967	0.93088	0.929632	0.932616	0.939591	0.951154	0.969248	0.995882
0.887606	0.895925	0.904455	0.910986	0.912963	0.909803	0.903987	0.901049	0.905546	0.920691	0.945553	0.973719	0.999997	1.01837	1.02455	1.01817	1.00583	0.990419	0.977002	0.969155	0.967884	0.975253	0.9909	1.01087	1.03141	1.04814	1.0583	1.06125	1.05814	1.0509	1.04183	1.03387	1.02745	1.02392	1.02279	1.02145	1.01734	1.00941	0.998013	0.984313	0.970552	0.958883	0.949439	0.944012	0.942114	0.942264	0.945339	0.953324	0.96769	0.991514
0.882239	0.893075	0.904964	0.915048	0.919974	0.918546	0.913317	0.909919	0.913753	0.928248	0.951919	0.978426	1.00039	1.01297	1.01201	0.999073	0.981907	0.964621	0.952937	0.949284	0.953959	0.968419	0.990028	1.01426	1.0365	1.05273	1.06084	1.06122	1.05655	1.04785	1.03799	1.02973	1.02164	1.01516	1.01074	1.00639	1.00099	0.994103	0.986182	0.978023	0.971524	0.9662	0.961486	0.957993	0.956013	0.954227	0.955703	0.962709	0.975941	0.999058
0.872714	0.885255	0.900129	0.913803	0.923022	0.925433	0.922783	0.921119	0.925189	0.939144	0.960788	0.983721	0.999577	1.0042	0.994904	0.975618	0.954662	0.937575	0.92936	0.931974	0.943913	0.96516	0.991471	1.0175	1.03872	1.05219	1.05715	1.05532	1.0505	1.04323	1.03516	1.02786	1.01835	1.00774	0.997716	0.988011	0.979009	0.972182	0.96773	0.966699	0.969293	0.972284	0.973728	0.972735	0.970602	0.968045	0.969929	0.978249	0.993363	1.01709
0.866387	0.878718	0.89535	0.911951	0.925347	0.932007	0.933029	0.933681	0.938057	0.950706	0.969126	0.987398	0.997446	0.994965	0.97874	0.954798	0.93192	0.916461	0.912532	0.921759	0.940475	0.966417	0.994329	1.01864	1.03587	1.04458	1.04607	1.04274	1.03933	1.03586	1.0321	1.02754	1.01861	1.00486	0.989639	0.974178	0.960691	0.952623	0.950583	0.955461	0.966087	0.97698	0.98419	0.985789	0.98387	0.981001	0.983763	0.994272	1.01217	1.03648
0.865859	0.87659	0.893775	0.912339	0.928987	0.939417	0.944185	0.947171	0.951983	0.962528	0.977047	0.990007	0.994518	0.985704	0.963619	0.936441	0.912854	0.900425	0.90226	0.918473	0.943787	0.972806	0.999636	1.01877	1.02839	1.03024	1.02732	1.02327	1.02289	1.02522	1.02787	1.02784	1.02097	1.00593	0.987101	0.966513	0.948691	0.938567	0.937713	0.946703	0.963447	0.980998	0.993218	0.997451	0.996278	0.99353	0.996859	1.00947	1.02942	1.05373
0.870598	0.87835	0.894918	0.913972	0.932635	0.945417	0.952704	0.957327	0.961935	0.969915	0.981021	0.990156	0.991409	0.979554	0.954833	0.926204	0.902546	0.892642	0.89907	0.92079	0.950761	0.98143	1.00536	1.01797	1.01929	1.01395	1.00699	1.00322	1.00652	1.015	1.02375	1.02855	1.02482	1.01049	0.990615	0.967462	0.947022	0.935149	0.93339	0.942965	0.961923	0.983089	0.998726	1.00555	1.00579	1.00336	1.00633	1.01879	1.03838	1.06046
0.879165	0.883943	0.89916	0.917988	0.937131	0.950304	0.958262	0.963187	0.966975	0.972603	0.981121	0.98786	0.987369	0.974653	0.949564	0.921164	0.898265	0.891168	0.9019	0.92832	0.962032	0.993384	1.01363	1.01891	1.01127	0.998551	0.987946	0.985276	0.993055	1.00716	1.0211	1.02944	1.02808	1.01476	0.995584	0.972397	0.95188	0.9397	0.936522	0.944892	0.962811	0.984284	1.00136	1.01014	1.01232	1.0105	1.01294	1.02381	1.04063	1.05881
0.88995	0.893154	0.907723	0.926079	0.94376	0.955127	0.961164	0.964392	0.966622	0.970144	0.977191	0.982155	0.981053	0.96827	0.944298	0.91789	0.897762	0.895149	0.911541	0.943108	0.979932	1.01011	1.02502	1.02159	1.00452	0.985016	0.972442	0.972771	0.986331	1.00567	1.0225	1.0312	1.02918	1.01555	0.997594	0.976362	0.958997	0.948846	0.945604	0.95252	0.967095	0.985966	1.00216	1.01153	1.01546	1.01502	1.0169	1.02516	1.03731	1.04952
0.901517	0.903474	0.917368	0.934608	0.949826	0.958456	0.961442	0.962068	0.962402	0.964063	0.970128	0.974607	0.975268	0.964638	0.943272	0.919606	0.901902	0.901953	0.921668	0.956554	0.995744	1.02546	1.03706	1.02784	1.00424	0.979969	0.966135	0.969109	0.986875	1.0096	1.02678	1.03378	1.02945	1.0149	0.998107	0.979967	0.966892	0.9597	0.956571	0.960948	0.970774	0.985396	0.999974	1.01012	1.01647	1.01753	1.01789	1.02227	1.02868	1.03466
0.914537	0.914509	0.927284	0.943075	0.955774	0.961281	0.960854	0.958596	0.956867	0.956727	0.961874	0.96667	0.969861	0.962954	0.944978	0.924203	0.90771	0.908416	0.929	0.965655	1.00737	1.03866	1.05046	1.0393	1.01192	0.983773	0.968038	0.972153	0.992486	1.01714	1.03373	1.03754	1.0294	1.0125	0.995952	0.980844	0.972363	0.969466	0.967525	0.969484	0.973874	0.983333	0.995404	1.00666	1.01616	1.01905	1.01768	1.01758	1.01768	1.01792
0.927469	0.926774	0.939073	0.95338	0.962941	0.964588	0.960176	0.954823	0.951237	0.949997	0.954736	0.959857	0.964488	0.959793	0.944368	0.926172	0.911631	0.914219	0.937014	0.976302	1.02047	1.05271	1.06409	1.05119	1.02112	0.99117	0.975923	0.982872	1.00642	1.03165	1.04483	1.0416	1.02604	1.00393	0.986377	0.974491	0.972194	0.975785	0.97699	0.977848	0.977543	0.981928	0.991475	1.00382	1.01621	1.02102	1.01758	1.01248	1.006	1.00039
0.937924	0.937278	0.948741	0.961879	0.968795	0.967901	0.960547	0.952645	0.947733	0.946061	0.950956	0.956149	0.961369	0.957591	0.943618	0.926696	0.913436	0.917681	0.942413	0.98406	1.03029	1.06369	1.07533	1.06168	1.03066	1.00057	0.98683	0.997271	1.02344	1.04774	1.05569	1.04414	1.01989	0.991504	0.97232	0.963814	0.968322	0.97866	0.983689	0.98412	0.980351	0.9809	0.989055	1.00302	1.01817	1.02419	1.01865	1.00868	0.996172	0.985758
0.946935	0.944471	0.954356	0.966867	0.97353	0.972826	0.964302	0.953921	0.947224	0.944741	0.949743	0.954612	0.960136	0.957948	0.945133	0.92828	0.914391	0.917163	0.941075	0.983323	1.032	1.06898	1.08454	1.0737	1.04419	1.01387	0.999578	1.01106	1.03824	1.06171	1.06567	1.04657	1.01375	0.978168	0.955307	0.949237	0.959829	0.977772	0.988145	0.989946	0.983387	0.980023	0.986603	1.00225	1.02064	1.02965	1.02326	1.00872	0.990443	0.975078
0.951901	0.947831	0.956428	0.968827	0.977156	0.978833	0.970807	0.958516	0.949888	0.946891	0.952081	0.956139	0.961476	0.960065	0.947539	0.929847	0.914416	0.915538	0.938465	0.981124	1.03172	1.07141	1.09033	1.08209	1.05462	1.02479	1.01078	1.02323	1.05029	1.07205	1.0714	1.04528	1.00497	0.963516	0.937879	0.934273	0.950856	0.975396	0.99099	0.994697	0.986159	0.980139	0.985664	1.00299	1.02444	1.03648	1.03009	1.01222	0.989027	0.969383
0.953788	0.948068	0.955518	0.96851	0.980412	0.986568	0.980643	0.966895	0.956121	0.952427	0.957435	0.960535	0.965145	0.964356	0.95163	0.932648	0.91505	0.914048	0.935815	0.978705	1.03067	1.0725	1.09386	1.08798	1.06247	1.03382	1.02073	1.03352	1.05934	1.07803	1.07216	1.03971	0.993334	0.948068	0.92141	0.920953	0.942949	0.973307	0.993414	0.998823	0.988755	0.980607	0.98529	1.00428	1.02868	1.04417	1.03868	1.01874	0.991521	0.968198
0.952204	0.946314	0.953496	0.968627	0.985979	0.997813	0.994059	0.978925	0.966332	0.962477	0.966804	0.968848	0.971785	0.970679	0.95673	0.935837	0.916515	0.914961	0.937903	0.982533	1.03518	1.07695	1.097	1.09098	1.06587	1.03997	1.03049	1.04484	1.06805	1.07993	1.06502	1.02516	0.973881	0.928885	0.906222	0.912479	0.940896	0.97573	0.997836	1.00221	0.990275	0.980768	0.986084	1.00771	1.03519	1.05317	1.04763	1.02559	0.99522	0.969794
0.951253	0.942581	0.948034	0.964607	0.988414	1.0092	1.01149	0.996116	0.981371	0.975014	0.977354	0.977545	0.978763	0.978251	0.965659	0.944269	0.921557	0.915806	0.935733	0.978853	1.03176	1.07554	1.09779	1.09449	1.07207	1.04781	1.03809	1.05031	1.0699	1.0774	1.05852	1.01583	0.962911	0.917572	0.896199	0.904952	0.935647	0.973637	0.998942	1.00566	0.992666	0.980635	0.982829	1.004	1.03482	1.05821	1.05766	1.03749	1.00567	0.977393
0.948576	0.938599	0.943415	0.962899	0.994328	1.02411	1.03204	1.01685	1.00069	0.992571	0.992024	0.988952	0.987069	0.985975	0.974466	0.952705	0.927851	0.920188	0.940152	0.983355	1.03597	1.07897	1.09969	1.09602	1.07516	1.05401	1.04689	1.05865	1.07345	1.07326	1.04688	0.999724	0.946044	0.904019	0.888233	0.902684	0.936995	0.97631	1.00211	1.00825	0.993331	0.97919	0.979774	1.00115	1.03511	1.063	1.06627	1.04711	1.01473	0.985413
0.945765	0.934847	0.939748	0.962698	1.00195	1.03988	1.05315	1.03876	1.02178	1.01222	1.00789	1.00002	0.993898	0.992048	0.981909	0.96068	0.934731	0.926272	0.947532	0.991024	1.043	1.08391	1.10188	1.09672	1.0774	1.0599	1.0562	1.06742	1.07716	1.06885	1.035	0.983806	0.930273	0.89288	0.883206	0.903378	0.940684	0.980055	1.00507	1.00984	0.992976	0.976752	0.97619	0.997722	1.03418	1.06615	1.07279	1.05425	1.02202	0.99277
0.942572	0.931146	0.936855	0.964005	1.0109	1.05683	1.07488	1.06216	1.04492	1.03348	1.02461	1.01008	0.998601	0.995681	0.987496	0.96798	0.94173	0.93392	0.956563	1.00107	1.05182	1.08965	1.10457	1.09705	1.07951	1.06646	1.06648	1.07706	1.08133	1.06508	1.02416	0.969368	0.916268	0.883668	0.879829	0.905125	0.94472	0.983485	1.00746	1.01071	0.99195	0.973959	0.972063	0.99404	1.03281	1.06798	1.07747	1.0594	1.0269	0.999353
0.940675	0.927064	0.932828	0.961757	1.01472	1.06977	1.09726	1.0889	1.07194	1.05758	1.04323	1.02071	1.00092	0.995988	0.991463	0.976355	0.950621	0.941071	0.963088	1.00718	1.05687	1.09349	1.10729	1.09914	1.0833	1.07403	1.07674	1.08648	1.08736	1.0663	1.02072	0.963115	0.908747	0.877702	0.875107	0.902505	0.942863	0.982169	1.00641	1.01132	0.99284	0.972618	0.966878	0.986679	1.02629	1.06594	1.08054	1.06446	1.03242	1.00565
0.935954	0.922769	0.931734	0.965637	1.02488	1.08613	1.1178	1.112	1.09538	1.07837	1.05746	1.02622	0.99883	0.992545	0.991304	0.979742	0.955778	0.948243	0.972766	1.01907	1.06755	1.10107	1.11085	1.10029	1.08589	1.08123	1.08753	1.09663	1.0933	1.06651	1.01522	0.954464	0.899978	0.872161	0.872812	0.902967	0.944395	0.982844	1.00598	1.01032	0.991793	0.971185	0.964857	0.985084	1.02602	1.06711	1.08169	1.06371	1.0311	1.00765
0.932497	0.91806	0.929018	0.965164	1.02831	1.09524	1.13494	1.13413	1.11836	1.09802	1.07083	1.03164	0.994916	0.98514	0.988014	0.982309	0.96075	0.952387	0.97737	1.02471	1.07337	1.10643	1.11475	1.10327	1.08922	1.08726	1.09605	1.10504	1.10049	1.07186	1.01796	0.95445	0.898132	0.869928	0.868955	0.897878	0.939235	0.978216	1.00175	1.00878	0.99315	0.972923	0.964336	0.982192	1.0225	1.06526	1.08165	1.06262	1.02953	1.00782
0.925654	0.913066	0.929007	0.971026	1.03839	1.10886	1.15194	1.15392	1.13747	1.11275	1.0782	1.03022	0.985892	0.974394	0.982053	0.981388	0.961913	0.955512	0.983706	1.03413	1.08313	1.11455	1.11947	1.10536	1.09219	1.09328	1.10457	1.11292	1.10645	1.07499	1.01761	0.951298	0.89542	0.868797	0.867294	0.894716	0.935916	0.973992	0.99715	1.00601	0.993621	0.975792	0.967988	0.98556	1.02574	1.06725	1.08048	1.05632	1.02207	1.00523
0.921027	0.908114	0.927161	0.971948	1.04122	1.11355	1.16275	1.1692	1.15252	1.12345	1.08376	1.02998	0.977792	0.961914	0.973473	0.979166	0.961887	0.954212	0.982993	1.0353	1.08674	1.1196	1.12449	1.10904	1.09475	1.09603	1.10867	1.11736	1.11221	1.08137	1.0237	0.955172	0.898684	0.871339	0.865338	0.887202	0.926544	0.965043	0.989202	1.00249	0.996651	0.982416	0.974109	0.988845	1.02666	1.06701	1.07909	1.05115	1.01509	1.00065
0.916522	0.903526	0.925838	0.97396	1.04345	1.1164	1.16996	1.18096	1.16322	1.12943	1.08615	1.02819	0.969144	0.948171	0.962695	0.974953	0.959446	0.950104	0.977954	1.03293	1.08752	1.12358	1.13035	1.11317	1.09676	1.09656	1.10961	1.11929	1.11645	1.08764	1.03018	0.960472	0.904073	0.876982	0.865188	0.879037	0.914643	0.953543	0.979128	0.997993	1.00076	0.992086	0.984048	0.995489	1.02966	1.0675	1.07776	1.04495	1.00572	0.994346
0.910346	0.901859	0.930974	0.983912	1.05385	1.12505	1.17734	1.18704	1.16478	1.1259	1.07962	1.01853	0.95691	0.937113	0.954934	0.969536	0.953459	0.944761	0.975682	1.03367	1.09124	1.12826	1.13484	1.11493	1.09682	1.09563	1.10945	1.11927	1.1174	1.08722	1.02761	0.958319	0.906636	0.882763	0.866901	0.874521	0.907267	0.945129	0.971955	0.996358	1.00629	1.0026	0.996126	1.00675	1.03889	1.07227	1.07463	1.03387	0.993556	0.988677
0.908785	0.901152	0.933923	0.98914	1.05703	1.1254	1.17808	1.18915	1.16396	1.12124	1.07507	1.01505	0.950518	0.927167	0.945524	0.963448	0.947561	0.936157	0.965295	1.02515	1.08639	1.12824	1.13882	1.11808	1.09617	1.09135	1.10495	1.11638	1.117	1.08867	1.02937	0.961346	0.913122	0.891966	0.870321	0.867996	0.895114	0.933317	0.962768	0.993979	1.01343	1.01545	1.00925	1.0165	1.04444	1.0747	1.07339	1.02679	0.983355	0.981744
0.910055	0.903196	0.939555	0.996006	1.0614	1.12412	1.17601	1.18705	1.15876	1.11261	1.0681	1.01252	0.946961	0.919715	0.93668	0.956696	0.940364	0.925068	0.952049	1.01238	1.0777	1.12505	1.14111	1.12116	1.09427	1.0848	1.09801	1.1112	1.11406	1.08697	1.02873	0.963046	0.920151	0.903067	0.876365	0.862744	0.882664	0.921391	0.954389	0.99314	1.02229	1.02973	1.02318	1.02709	1.05048	1.07787	1.07257	1.01998	0.973209	0.974019
0.914002	0.908407	0.9477	1.00563	1.06709	1.12335	1.17175	1.18181	1.15009	1.10139	1.06005	1.01052	0.94631	0.915884	0.930479	0.950475	0.932712	0.913948	0.938266	0.999289	1.06684	1.11978	1.14174	1.12271	1.09166	1.07749	1.09038	1.10524	1.10893	1.08221	1.02475	0.962363	0.926144	0.914081	0.883797	0.859991	0.872802	0.911937	0.949368	0.995129	1.03189	1.04267	1.03537	1.03642	1.05616	1.08087	1.07179	1.01352	0.963961	0.967836
0.921553	0.91737	0.959005	1.01811	1.07439	1.12211	1.1651	1.17355	1.13863	1.08801	1.05093	1.00974	0.949132	0.915325	0.926107	0.944479	0.924422	0.901623	0.922815	0.984064	1.05292	1.11162	1.14054	1.12343	1.08849	1.06913	1.08158	1.09801	1.10161	1.0742	1.01808	0.960116	0.931808	0.925768	0.893282	0.859582	0.864677	0.904365	0.947603	1.00035	1.04291	1.05487	1.04596	1.04453	1.06125	1.0834	1.07079	1.00737	0.955299	0.962015
0.931325	0.929261	0.972795	1.03243	1.08291	1.12119	1.15776	1.1638	1.12626	1.07462	1.04197	1.00951	0.954016	0.917883	0.924463	0.939737	0.916504	0.889906	0.908885	0.970209	1.03945	1.10266	1.138	1.12299	1.08507	1.06123	1.07344	1.09093	1.09336	1.06378	1.0093	0.956452	0.936245	0.935916	0.90273	0.861506	0.860302	0.900848	0.950503	1.00911	1.05392	1.06393	1.05268	1.05002	1.06507	1.08488	1.0687	1.00138	0.948139	0.95773
0.943476	0.944159	0.989117	1.04844	1.09224	1.12011	1.14948	1.15279	1.11348	1.0616	1.03339	1.00996	0.960737	0.923078	0.925015	0.936017	0.908899	0.878458	0.895836	0.957244	1.02619	1.09295	1.13445	1.12174	1.08156	1.05365	1.06568	1.08385	1.08427	1.05148	0.999117	0.952137	0.939822	0.944889	0.912303	0.865671	0.859351	0.901178	0.957933	1.0212	1.06485	1.06988	1.05578	1.0531	1.06754	1.0849	1.06531	0.995363	0.942133	0.954511
0.958567	0.962668	1.00849	1.0663	1.10227	1.11848	1.1398	1.14039	1.1005	1.04924	1.0252	1.01115	0.969471	0.931105	0.927794	0.933309	0.901709	0.867109	0.883204	0.944744	1.01269	1.08221	1.1299	1.11992	1.07812	1.04626	1.05794	1.07653	1.0742	1.03752	0.987831	0.947569	0.942573	0.95281	0.922373	0.872636	0.862168	0.905708	0.970372	1.03679	1.07556	1.07234	1.05505	1.05379	1.06842	1.0829	1.06034	0.989251	0.937165	0.952061
0.974033	0.982398	1.02887	1.08379	1.11161	1.1167	1.13047	1.12829	1.08886	1.03901	1.01861	1.01251	0.978042	0.940251	0.932325	0.931789	0.895486	0.857452	0.873619	0.935428	1.00198	1.07304	1.12564	1.11764	1.07467	1.03983	1.05148	1.07012	1.06455	1.02381	0.976931	0.943319	0.944365	0.958382	0.930842	0.880874	0.868675	0.914601	0.986667	1.05409	1.08442	1.07067	1.05066	1.05243	1.06773	1.07902	1.05363	0.982907	0.93358	0.951149
0.99023	1.00361	1.05036	1.10097	1.12023	1.11454	1.121	1.11622	1.07839	1.03076	1.01347	1.01423	0.986846	0.950452	0.938228	0.931146	0.890132	0.84932	0.866379	0.928405	0.993006	1.06496	1.12166	1.11512	1.07119	1.03387	1.04562	1.06417	1.05514	1.01056	0.966644	0.939551	0.945356	0.962059	0.938277	0.890596	0.878534	0.927441	1.00644	1.07275	1.09143	1.06537	1.04334	1.04958	1.06545	1.07306	1.04528	0.976474	0.931158	0.951346
1.00754	1.02683	1.0733	1.11805	1.12837	1.11201	1.11097	1.10387	1.06902	1.02468	1.00978	1.01645	0.996354	0.961971	0.945431	0.931333	0.88585	0.842977	0.861191	0.923224	0.984955	1.05742	1.11773	1.11236	1.06768	1.02796	1.03967	1.05831	1.04608	0.998002	0.957044	0.936231	0.945415	0.963813	0.94495	0.902381	0.892153	0.944394	1.02983	1.0929	1.09672	1.0566	1.03327	1.04537	1.06129	1.0645	1.03524	0.970105	0.929841	0.952407
1.02324	1.04894	1.09472	1.13326	1.13429	1.10947	1.10149	1.09281	1.06133	1.02134	1.0081	1.01889	1.00476	0.972833	0.952325	0.931517	0.88302	0.839264	0.858818	0.921671	0.979127	1.05243	1.11484	1.10865	1.06417	1.02263	1.0341	1.05325	1.03856	0.987756	0.948833	0.933948	0.94461	0.963299	0.949124	0.914233	0.907644	0.963603	1.0544	1.11153	1.09943	1.04584	1.02265	1.04072	1.05624	1.05418	1.02458	0.963903	0.929621	0.954886
1.03881	1.0714	1.11577	1.14684	1.14014	1.10688	1.09244	1.08169	1.05512	1.02018	1.00829	1.02216	1.01353	0.983643	0.959234	0.932325	0.881205	0.83825	0.859674	0.921561	0.974642	1.04777	1.11166	1.10481	1.05985	1.01681	1.02822	1.04821	1.03213	0.978966	0.942396	0.931664	0.942994	0.960747	0.952174	0.926963	0.926265	0.985917	1.08003	1.13029	1.10073	1.03333	1.01083	1.03548	1.04901	1.04178	1.01266	0.958573	0.930508	0.957443
1.05202	1.09122	1.13361	1.15748	1.1444	1.10435	1.08434	1.07172	1.05043	1.02091	1.01022	1.02582	1.021	0.992486	0.964543	0.932804	0.880258	0.839848	0.86365	0.92371	0.972104	1.04476	1.10877	1.10012	1.0547	1.01102	1.0227	1.04375	1.02716	0.972381	0.937829	0.929825	0.940795	0.956504	0.953129	0.93854	0.945486	1.00887	1.10404	1.14629	1.10026	1.02112	1.00037	1.03061	1.04089	1.0288	1.00101	0.954243	0.932257	0.960306
1.05963	1.10392	1.14589	1.16512	1.15158	1.10587	1.07843	1.06399	1.04832	1.02597	1.01295	1.02847	1.02924	1.00288	0.971812	0.936947	0.886143	0.845879	0.864662	0.922461	0.965482	1.03474	1.10133	1.09752	1.05449	1.00745	1.01389	1.03834	1.02796	0.973452	0.936307	0.927921	0.936402	0.950464	0.952254	0.950192	0.962576	1.02303	1.11892	1.16097	1.10791	1.01667	0.989087	1.02298	1.03316	1.01658	0.993643	0.95445	0.933873	0.959717
1.06806	1.11887	1.15868	1.17172	1.15443	1.10388	1.07095	1.05437	1.0448	1.02932	1.01764	1.03316	1.03523	1.00918	0.974894	0.937102	0.887694	0.852552	0.873596	0.927984	0.964789	1.03225	1.09681	1.09003	1.04781	1.00124	1.00732	1.03342	1.02528	0.970868	0.934354	0.926317	0.93257	0.942598	0.948601	0.959711	0.983623	1.04723	1.14064	1.17414	1.1082	1.00774	0.980861	1.0177	1.02335	1.00191	0.982272	0.951964	0.93695	0.962629
1.07362	1.1299	1.16717	1.17557	1.15546	1.10148	1.06372	1.04578	1.04209	1.03284	1.02248	1.03801	1.03994	1.01357	0.975739	0.93614	0.890484	0.860542	0.883615	0.934853	0.964956	1.03076	1.09152	1.08082	1.04106	0.995636	1.00083	1.02878	1.0234	0.969775	0.933287	0.925193	0.92772	0.933679	0.943673	0.967814	1.00304	1.06983	1.15917	1.18351	1.10823	1.00175	0.975469	1.01269	1.0138	0.987745	0.973164	0.950909	0.940532	0.965466
1.07679	1.13735	1.17199	1.17662	1.15559	1.09837	1.0561	1.03691	1.03962	1.036	1.02749	1.04241	1.04337	1.01547	0.974976	0.935301	0.893581	0.870247	0.895543	0.941467	0.965414	1.02883	1.08487	1.071	1.03344	0.989819	0.994903	1.02383	1.02138	0.96943	0.933374	0.923577	0.922275	0.923702	0.937609	0.97436	1.02209	1.09127	1.17457	1.19044	1.10871	0.99876	0.972637	1.00832	1.00353	0.974958	0.965374	0.951253	0.944454	0.967503
1.07081	1.13536	1.1723	1.17534	1.15911	1.10092	1.05132	1.0284	1.0354	1.03995	1.03206	1.04516	1.04713	1.0197	0.977397	0.937825	0.901242	0.882255	0.904312	0.945792	0.963086	1.01953	1.07365	1.06236	1.03044	0.987597	0.986403	1.01589	1.02244	0.976158	0.936524	0.922472	0.916072	0.9125	0.92622	0.974636	1.03487	1.10338	1.18174	1.19922	1.12246	1.00847	0.969943	1.00149	0.996634	0.964568	0.95981	0.953886	0.948068	0.967131
1.06824	1.13578	1.17046	1.17208	1.15658	1.09622	1.04237	1.01938	1.03209	1.0409	1.03534	1.04847	1.04842	1.01886	0.974031	0.935781	0.905375	0.892793	0.916818	0.953245	0.964	1.01789	1.06533	1.05012	1.02294	0.983322	0.981184	1.01022	1.01986	0.977072	0.937629	0.921087	0.908535	0.900712	0.917584	0.977546	1.05004	1.12166	1.19201	1.20203	1.12525	1.0123	0.971449	0.99768	0.987721	0.954325	0.955898	0.95628	0.952316	0.969019
1.06297	1.13232	1.16532	1.16616	1.15253	1.0899	1.03194	1.00916	1.02786	1.04011	1.03753	1.05023	1.04831	1.01598	0.969847	0.934246	0.909594	0.904226	0.929825	0.959612	0.96457	1.01522	1.0554	1.03759	1.01554	0.979521	0.976655	1.00365	1.01635	0.978143	0.939466	0.919045	0.900242	0.887619	0.907645	0.978705	1.06439	1.13826	1.19941	1.2032	1.12956	1.01975	0.975141	0.994294	0.97893	0.946502	0.953557	0.95987	0.956867	0.970382
1.04968	1.12082	1.15771	1.1586	1.15085	1.08976	1.02562	0.99972	1.02034	1.03809	1.03771	1.0499	1.04846	1.01667	0.969505	0.935134	0.914538	0.913698	0.938083	0.963853	0.96388	1.00755	1.04476	1.02782	1.01192	0.980201	0.972253	0.995011	1.01341	0.983791	0.944401	0.919105	0.893962	0.876075	0.892949	0.970258	1.06806	1.14523	1.2007	1.2059	1.14353	1.03789	0.980453	0.990589	0.975799	0.942762	0.951999	0.963764	0.961224	0.970521
1.04142	1.11358	1.14869	1.15047	1.14393	1.08037	1.01355	0.989956	1.01511	1.03398	1.0364	1.04938	1.04649	1.01242	0.96414	0.932699	0.917732	0.922237	0.947767	0.968684	0.964288	1.00624	1.03604	1.01598	1.00608	0.978645	0.969644	0.988865	1.00872	0.984166	0.94607	0.917036	0.884585	0.863523	0.883255	0.969472	1.07749	1.15781	1.20376	1.20387	1.14773	1.04753	0.985979	0.988329	0.970159	0.939474	0.953834	0.968301	0.965434	0.97222
1.02449	1.0973	1.13722	1.13962	1.1384	1.0776	1.00551	0.979331	1.00506	1.02786	1.03275	1.04641	1.04471	1.01219	0.962891	0.932508	0.920365	0.928625	0.95389	0.971787	0.964173	0.999729	1.02674	1.00647	1.00215	0.981198	0.968094	0.980233	1.0027	0.988205	0.951957	0.91828	0.878633	0.852157	0.867108	0.956262	1.07526	1.16206	1.20292	1.20293	1.15991	1.06872	0.995599	0.986611	0.969686	0.940236	0.954844	0.972808	0.970708	0.973169
1.01452	1.08704	1.12583	1.12898	1.12852	1.06507	0.992024	0.969409	0.99862	1.02069	1.02812	1.04298	1.04062	1.00649	0.957304	0.929923	0.921285	0.934295	0.960322	0.973485	0.964196	0.999019	1.01943	0.996936	0.997573	0.981212	0.967698	0.97416	0.996626	0.987508	0.953869	0.916064	0.869768	0.840337	0.857897	0.954114	1.08182	1.17066	1.20249	1.19825	1.16271	1.07843	1.00216	0.985675	0.966972	0.942186	0.959038	0.977934	0.974827	0.975081
1.00301	1.07575	1.11337	1.11809	1.11711	1.05082	0.9778	0.959759	0.991564	1.01225	1.02214	1.03862	1.03611	1.00089	0.951139	0.92679	0.921827	0.937959	0.963962	0.9743	0.964151	0.99902	1.01255	0.988026	0.994319	0.982322	0.967274	0.968092	0.990619	0.987349	0.955608	0.913511	0.860306	0.829193	0.849215	0.951687	1.08638	1.17799	1.20039	1.19281	1.16565	1.08789	1.00789	0.984767	0.966175	0.945954	0.964809	0.983204	0.97932	0.977409
0.98606	1.05852	1.10094	1.1063	1.10832	1.04484	0.969396	0.950225	0.981448	1.00344	1.01447	1.03281	1.0326	1.00039	0.949512	0.924723	0.920591	0.938108	0.964111	0.973826	0.963988	0.995807	1.00796	0.981988	0.991058	0.98605	0.969111	0.961927	0.983245	0.989029	0.961433	0.916393	0.856978	0.821527	0.836076	0.937478	1.07837	1.17746	1.19773	1.18774	1.17095	1.10446	1.01813	0.985539	0.969254	0.95206	0.96843	0.987168	0.984739	0.979514
0.975788	1.04838	1.08942	1.09588	1.09575	1.02912	0.955969	0.942486	0.975308	0.994665	1.00737	1.02733	1.02754	0.994616	0.943131	0.920776	0.919141	0.93831	0.963628	0.972064	0.963968	0.997505	1.0034	0.97597	0.989195	0.987596	0.969416	0.95699	0.978256	0.988856	0.962715	0.91371	0.849047	0.813343	0.830689	0.936812	1.08154	1.18188	1.19391	1.18099	1.17079	1.10928	1.02136	0.985335	0.970915	0.9585	0.974546	0.991677	0.98898	0.982254
0.95873	1.03062	1.07665	1.0837	1.0852	1.02139	0.947478	0.933562	0.965684	0.985158	0.997951	1.0198	1.02305	0.994145	0.941085	0.917101	0.915762	0.935033	0.960082	0.969249	0.963581	0.996028	1.00116	0.971603	0.985681	0.991168	0.972776	0.952462	0.970706	0.989717	0.968814	0.918044	0.847926	0.808291	0.819878	0.922642	1.07042	1.17859	1.19099	1.17369	1.17106	1.12204	1.03117	0.987216	0.975305	0.967025	0.97897	0.994714	0.994976	0.985529
0.949468	1.02168	1.06625	1.07368	1.07187	1.00488	0.935221	0.927736	0.96069	0.976841	0.99048	1.01366	1.0178	0.988357	0.934213	0.912066	0.91279	0.93265	0.956345	0.965576	0.963825	0.998987	0.998039	0.967495	0.984402	0.992636	0.973191	0.948308	0.967225	0.990302	0.970043	0.915437	0.841562	0.802944	0.81752	0.92383	1.07263	1.18081	1.18601	1.16581	1.16821	1.1227	1.03177	0.987333	0.978837	0.974988	0.984264	0.998123	0.999344	0.988948
0.934898	1.00621	1.05526	1.063	1.06181	0.996998	0.928014	0.920856	0.953472	0.968952	0.981495	1.00587	1.01312	0.987981	0.932035	0.907362	0.908299	0.927545	0.950505	0.961165	0.963097	0.998828	0.997664	0.964786	0.980657	0.994933	0.97703	0.945838	0.961162	0.990828	0.975699	0.920548	0.842732	0.80108	0.810648	0.912503	1.06096	1.17549	1.18353	1.15791	1.16406	1.12998	1.03912	0.989446	0.983114	0.98381	0.988097	0.999244	1.00496	0.993168
0.926227	0.998174	1.04576	1.05311	1.04781	0.979948	0.916962	0.916818	0.949743	0.961527	0.973875	0.999136	1.00775	0.982156	0.924331	0.900992	0.904204	0.923253	0.944199	0.956134	0.963739	1.00252	0.995247	0.961634	0.979038	0.995939	0.977355	0.942331	0.959291	0.992523	0.977202	0.918219	0.837981	0.798418	0.810993	0.915245	1.06195	1.1759	1.17781	1.14875	1.15872	1.12729	1.0375	0.989656	0.988021	0.992663	0.991723	1.0012	1.00993	0.997794
0.913385	0.984451	1.03611	1.04353	1.03834	0.971933	0.910553	0.911575	0.944729	0.95547	0.965482	0.991069	1.00283	0.981872	0.921894	0.895294	0.899056	0.917243	0.936838	0.950596	0.962564	1.00292	0.995838	0.959707	0.974504	0.996703	0.981366	0.941466	0.954614	0.993149	0.98273	0.923996	0.840939	0.79909	0.807269	0.906475	1.04987	1.16883	1.17587	1.14053	1.15128	1.13044	1.04265	0.991503	0.991737	1.00149	0.994669	1.00009	1.01536	1.00344
0.906484	0.978639	1.02835	1.03451	1.02472	0.955235	0.901344	0.909787	0.943036	0.949962	0.958553	0.984577	0.997799	0.975922	0.913367	0.88819	0.894853	0.912237	0.929363	0.945309	0.96369	1.00662	0.993434	0.957008	0.97215	0.996837	0.981238	0.938781	0.954751	0.995903	0.984007	0.921453	0.837605	0.798935	0.810482	0.911445	1.05056	1.16834	1.16986	1.13072	1.14439	1.12478	1.03878	0.991364	0.997183	1.01001	0.995648	1.00029	1.02079	1.00926
0.895348	0.966861	1.02011	1.02608	1.01622	0.947335	0.895561	0.906	0.940177	0.946095	0.951009	0.976499	0.99277	0.975709	0.910698	0.881897	0.889657	0.906218	0.921356	0.939307	0.962058	1.00689	0.994263	0.955397	0.96659	0.995832	0.985145	0.939291	0.951349	0.996715	0.989305	0.927449	0.841783	0.801549	0.809311	0.905214	1.03857	1.15995	1.1685	1.12258	1.13489	1.12494	1.04199	0.992504	0.999906	1.01854	0.997518	0.996741	1.02592	1.01653
0.890895	0.963949	1.01438	1.01828	1.00356	0.931654	0.8885	0.906362	0.940581	0.942689	0.945095	0.970914	0.988439	0.969486	0.901501	0.875071	0.886401	0.901437	0.914087	0.934959	0.963708	1.0098	0.991246	0.952786	0.96353	0.995274	0.984416	0.937341	0.953263	1.00013	0.989672	0.924084	0.839345	0.803164	0.814776	0.91219	1.03971	1.15963	1.16235	1.1127	1.12794	1.11755	1.03645	0.991784	1.0055	1.02592	0.995521	0.995712	1.0318	1.02308
0.880707	0.953587	1.00705	1.01043	0.995666	0.923448	0.882746	0.903495	0.9395	0.940942	0.937933	0.962474	0.983147	0.969255	0.898409	0.868239	0.881391	0.89558	0.905452	0.928649	0.961519	1.0093	0.991829	0.951204	0.956539	0.992261	0.988294	0.939146	0.95066	1.00101	0.994801	0.930131	0.844507	0.807409	0.815508	0.907842	1.02733	1.1497	1.16138	1.10429	1.11682	1.11579	1.03834	0.992035	1.00715	1.03475	0.996519	0.98955	1.03683	1.03256
0.871961	0.94567	1.00096	1.00398	0.988811	0.915755	0.876744	0.900999	0.939265	0.94082	0.931786	0.954846	0.978438	0.968473	0.89506	0.861396	0.876882	0.890333	0.896911	0.922284	0.95915	1.008	0.992554	0.950521	0.950273	0.988151	0.991254	0.941736	0.949061	1.00143	0.998933	0.934521	0.849162	0.812099	0.817152	0.904783	1.01599	1.1399	1.16101	1.09689	1.10626	1.11276	1.03935	0.992004	1.00791	1.04288	0.997697	0.983134	1.04066	1.04274
0.869461	0.945362	0.996825	0.996531	0.97672	0.900313	0.871293	0.903127	0.942206	0.939759	0.925793	0.949559	0.974694	0.961811	0.884475	0.855043	0.875212	0.885507	0.889431	0.919016	0.960654	1.00887	0.988489	0.947525	0.945072	0.986259	0.990605	0.941069	0.952133	1.0051	0.998166	0.930436	0.848107	0.816017	0.82463	0.912944	1.01582	1.13907	1.15465	1.08553	1.09911	1.10476	1.03272	0.990099	1.01337	1.05014	0.992021	0.980234	1.04821	1.05143
0.861878	0.938393	0.991679	0.990248	0.970657	0.892834	0.866049	0.901161	0.943112	0.941423	0.920371	0.94167	0.969748	0.961096	0.881614	0.849398	0.872124	0.881412	0.881808	0.91368	0.957854	1.00619	0.987836	0.946594	0.937742	0.980438	0.993515	0.944521	0.950466	1.0048	1.00126	0.934791	0.853631	0.821646	0.827246	0.911334	1.00569	1.12805	1.15384	1.07834	1.08808	1.10178	1.03333	0.989371	1.0129	1.05835	0.99341	0.97189	1.05133	1.0622
0.861624	0.940196	0.988405	0.983204	0.958948	0.87862	0.862656	0.904349	0.947187	0.94104	0.914604	0.937435	0.966803	0.953711	0.870801	0.845273	0.87239	0.876784	0.87542	0.912336	0.959309	1.00513	0.98304	0.943531	0.932155	0.978718	0.992826	0.944375	0.953743	1.00754	0.998331	0.929561	0.853251	0.826426	0.835382	0.919513	1.00567	1.12812	1.14684	1.06687	1.0826	1.09442	1.0268	0.98716	1.01893	1.06448	0.985636	0.969973	1.05992	1.07044
0.85482	0.934435	0.983887	0.976931	0.9534	0.870976	0.857315	0.902388	0.9488	0.944318	0.909517	0.929241	0.961962	0.952737	0.867861	0.840647	0.870748	0.873379	0.867727	0.907377	0.955883	1.00065	0.981514	0.942883	0.924249	0.970996	0.995388	0.948906	0.952018	1.00598	0.999982	0.933006	0.859331	0.833406	0.838963	0.918638	0.995836	1.11573	1.1457	1.05939	1.07135	1.0918	1.02729	0.985936	1.01725	1.07319	0.98775	0.960675	1.06234	1.08203
0.849222	0.930328	0.980439	0.971455	0.948613	0.864118	0.851904	0.900439	0.950491	0.948259	0.905441	0.921852	0.958065	0.951249	0.864829	0.836407	0.869936	0.870574	0.860369	0.902237	0.952187	0.995508	0.980073	0.943287	0.918081	0.963066	0.996928	0.953793	0.951076	1.00352	1.00049	0.93472	0.864703	0.840692	0.84259	0.917847	0.987393	1.10386	1.14486	1.05288	1.06126	1.08922	1.02758	0.985044	1.01487	1.08061	0.990844	0.95285	1.06347	1.09277
0.851317	0.933678	0.977293	0.964051	0.937092	0.851192	0.850781	0.904331	0.955444	0.947874	0.89935	0.918568	0.956124	0.943095	0.854312	0.836029	0.872747	0.865776	0.854945	0.902866	0.952554	0.991835	0.97494	0.940222	0.911972	0.96136	0.99673	0.954268	0.95336	1.00382	0.994462	0.928615	0.865787	0.847141	0.850924	0.925159	0.986873	1.10425	1.13694	1.04062	1.05795	1.08382	1.02183	0.982665	1.02134	1.08597	0.981806	0.953037	1.0732	1.0998
0.846113	0.929384	0.973462	0.957871	0.932298	0.844562	0.84609	0.902223	0.956759	0.952265	0.895834	0.910604	0.95185	0.941845	0.852422	0.834381	0.873794	0.864024	0.848151	0.898834	0.948615	0.98511	0.972434	0.940505	0.90557	0.952015	0.997904	0.959764	0.951374	0.999234	0.992812	0.930172	0.872258	0.855878	0.855568	0.92464	0.979389	1.09089	1.13485	1.0342	1.04756	1.08255	1.02295	0.982038	1.01824	1.09369	0.987062	0.945452	1.07324	1.10915
0.849721	0.932805	0.969373	0.950004	0.920332	0.833374	0.846994	0.906405	0.961582	0.950713	0.889675	0.908069	0.950394	0.933009	0.843352	0.83744	0.877686	0.85879	0.843766	0.90084	0.947943	0.98005	0.967781	0.937396	0.899883	0.950944	0.998139	0.960351	0.952182	0.997025	0.984517	0.924184	0.874984	0.863448	0.863593	0.930654	0.978718	1.09152	1.12595	1.0221	1.0462	1.07837	1.01823	0.980316	1.02565	1.09778	0.978192	0.948571	1.08291	1.11389
0.845926	0.929472	0.966106	0.944001	0.916321	0.827884	0.842923	0.904567	0.962551	0.954813	0.88686	0.900983	0.947461	0.931952	0.842058	0.837506	0.880247	0.857528	0.837222	0.896535	0.943057	0.972588	0.965897	0.938896	0.895617	0.941735	0.998539	0.965949	0.950119	0.990193	0.98123	0.924642	0.881408	0.873497	0.868057	0.929386	0.972234	1.07847	1.12415	1.01646	1.0375	1.0785	1.01994	0.980497	1.02173	1.10368	0.984974	0.943907	1.0819	1.12066
0.842151	0.9256	0.962332	0.938093	0.912135	0.823312	0.839781	0.902713	0.962523	0.958216	0.885191	0.894082	0.943994	0.931326	0.84218	0.839252	0.883391	0.857461	0.831948	0.893452	0.93949	0.965468	0.963552	0.939922	0.892091	0.932863	0.998179	0.971303	0.947749	0.982905	0.976819	0.925215	0.887885	0.883324	0.873436	0.928428	0.967441	1.06592	1.12126	1.01207	1.029	1.07886	1.02223	0.98141	1.01832	1.10877	0.993192	0.940545	1.0796	1.12471
0.847143	0.928052	0.956826	0.92974	0.900276	0.814955	0.843336	0.90729	0.966364	0.954407	0.879159	0.892739	0.943489	0.922791	0.836267	0.846675	0.887918	0.851856	0.82893	0.896848	0.937453	0.960347	0.960462	0.936868	0.887549	0.932891	0.999164	0.97132	0.945864	0.977343	0.966877	0.920656	0.892792	0.892215	0.880176	0.93274	0.966746	1.06708	1.11203	1.00087	1.0307	1.0766	1.01895	0.980849	1.02628	1.11097	0.985618	0.947558	1.08777	1.12489
[truncated: 66 more columns]

## Sheet: H08
1.0938	1.09569	1.09731	1.09864	1.0997	1.10056	1.10109	1.10138	1.10142	1.10128	1.10086	1.10018	1.09946	1.09857	1.09746	1.09615	1.09453	1.09269	1.09044	1.08791	1.08521	1.08226	1.07909	1.07576	1.07225	1.06854	1.06458	1.06044	1.05616	1.05175	1.04708	1.04203	1.03687	1.03154	1.02611	1.02052	1.0148	1.009	1.00299	0.997012	0.99089	0.98468	0.978334	0.971831	0.965212	0.958591	0.951814	0.944952	0.937939	0.930969
1.63264	1.62453	1.61556	1.60583	1.59533	1.58403	1.57201	1.55923	1.54591	1.53194	1.51734	1.50212	1.48641	1.47007	1.45333	1.43619	1.41872	1.40079	1.38246	1.36399	1.34526	1.32622	1.30698	1.28749	1.26797	1.24821	1.22833	1.20836	1.18854	1.16867	1.14883	1.12904	1.10935	1.08982	1.0704	1.05112	1.03199	1.01303	0.994234	0.975767	0.957483	0.93947	0.921717	0.904286	0.887251	0.870426	0.853928	0.837812	0.82204	0.806598
1.97236	1.94394	1.91501	1.88556	1.85553	1.82517	1.79444	1.76365	1.73282	1.70192	1.671	1.64001	1.60906	1.57837	1.54785	1.5178	1.4881	1.45888	1.43015	1.40188	1.37405	1.3468	1.32003	1.29395	1.26852	1.24389	1.2198	1.19642	1.17367	1.15179	1.1304	1.10985	1.08999	1.07081	1.05243	1.0347	1.01763	1.00114	0.985212	0.969906	0.955076	0.940755	0.926952	0.913658	0.900927	0.888527	0.876522	0.864881	0.853679	0.842877
1.92157	1.88364	1.84595	1.80869	1.77202	1.73583	1.70006	1.66485	1.63017	1.59619	1.56289	1.53042	1.49886	1.46806	1.43814	1.40906	1.38084	1.35352	1.32736	1.30215	1.27778	1.25419	1.23164	1.20981	1.18908	1.16915	1.15036	1.13236	1.11515	1.09864	1.08302	1.06818	1.05408	1.04083	1.02825	1.01646	1.00529	0.994819	0.98486	0.975593	0.966881	0.958577	0.950698	0.943428	0.936649	0.930163	0.924198	0.918511	0.912903	0.907535
1.65035	1.60797	1.56702	1.52776	1.49026	1.45438	1.42038	1.38816	1.35821	1.33048	1.3047	1.28097	1.25924	1.23929	1.22123	1.20474	1.18956	1.17572	1.16301	1.15149	1.14087	1.13127	1.1221	1.11355	1.10522	1.09713	1.08911	1.08111	1.0735	1.06573	1.05813	1.05048	1.04291	1.03502	1.0274	1.01981	1.01202	1.00435	0.996968	0.98963	0.982321	0.975248	0.96831	0.961641	0.95514	0.949122	0.943152	0.937558	0.93206	0.927084
1.54868	1.50419	1.46082	1.4186	1.37849	1.34081	1.30518	1.27222	1.24202	1.21448	1.18956	1.16747	1.14781	1.13083	1.11613	1.10344	1.09275	1.08363	1.07643	1.07034	1.06531	1.06103	1.05758	1.05459	1.05204	1.0501	1.04798	1.04569	1.04336	1.04053	1.03777	1.03472	1.03138	1.0278	1.02413	1.02012	1.01529	1.01034	1.00484	0.999369	0.993884	0.988325	0.982798	0.976834	0.971023	0.965021	0.959003	0.953267	0.947732	0.942174
1.47314	1.43623	1.39905	1.36238	1.32664	1.29194	1.25898	1.2279	1.19911	1.17287	1.14869	1.12719	1.10788	1.09128	1.0769	1.06489	1.0547	1.04595	1.03889	1.03289	1.02789	1.02432	1.02129	1.01885	1.01629	1.01404	1.01202	1.01053	1.00939	1.00853	1.00794	1.00713	1.00603	1.0051	1.00387	1.00309	1.00219	1.00153	1.00088	1.00002	0.999036	0.997624	0.996199	0.994835	0.993758	0.992638	0.991573	0.990572	0.989534	0.98857
1.3405	1.31242	1.28483	1.25811	1.2323	1.20818	1.18556	1.16458	1.1453	1.12789	1.11239	1.0987	1.087	1.07649	1.06751	1.05974	1.05257	1.04627	1.04083	1.03613	1.03163	1.02748	1.02377	1.0195	1.01524	1.01115	1.00745	1.00416	1.00142	0.999058	0.996999	0.995108	0.993265	0.991849	0.990973	0.990948	0.991322	0.991894	0.992758	0.994021	0.995255	0.996486	0.99807	0.999618	1.00184	1.00386	1.00667	1.00954	1.01255	1.01591
1.27874	1.25269	1.22827	1.20635	1.18708	1.16983	1.15465	1.14102	1.12887	1.11798	1.10791	1.09873	1.09068	1.0826	1.07474	1.06748	1.06078	1.0541	1.04758	1.04143	1.03547	1.0304	1.02569	1.0209	1.01661	1.0125	1.00844	1.00527	1.00283	1.00042	0.99859	0.996626	0.994835	0.993851	0.993201	0.99289	0.992718	0.992696	0.993064	0.993422	0.99405	0.99481	0.996006	0.997338	0.998892	1.00118	1.00395	1.00716	1.01068	1.01593
1.20898	1.1814	1.15665	1.13432	1.1142	1.09697	1.08216	1.0692	1.05792	1.04728	1.03707	1.02752	1.01754	1.00788	0.998825	0.989965	0.981719	0.974316	0.96754	0.961545	0.957117	0.954028	0.952648	0.951837	0.952404	0.954229	0.957249	0.960637	0.964405	0.96885	0.974026	0.979385	0.984316	0.989252	0.99478	1.00009	1.00471	1.00861	1.01163	1.01352	1.01491	1.0161	1.01612	1.01629	1.01669	1.01623	1.01632	1.01685	1.01792	1.01962
1.13633	1.11502	1.09563	1.07872	1.06457	1.05253	1.04196	1.03248	1.02377	1.01518	1.0056	0.995355	0.984088	0.971954	0.959724	0.947292	0.934656	0.922095	0.910405	0.900311	0.892021	0.886074	0.882443	0.881326	0.882098	0.885471	0.891724	0.899409	0.908802	0.919749	0.931451	0.944112	0.957713	0.970554	0.983177	0.995471	1.00658	1.0166	1.02461	1.03166	1.03753	1.04194	1.04515	1.04635	1.04729	1.04843	1.04897	1.04971	1.05054	1.05082
1.04819	1.03844	1.02935	1.02201	1.01683	1.01276	1.00941	1.00584	1.00182	0.997439	0.991151	0.98351	0.974534	0.963241	0.95132	0.938634	0.925335	0.912124	0.899546	0.887861	0.877932	0.870765	0.866299	0.864994	0.866889	0.871644	0.879574	0.89074	0.903819	0.918462	0.933655	0.949329	0.966103	0.981966	0.996762	1.01003	1.0208	1.03027	1.03781	1.04268	1.04572	1.04698	1.04654	1.04476	1.0425	1.03972	1.03755	1.03567	1.03375	1.0325
0.980365	0.97739	0.975521	0.974787	0.975085	0.975581	0.975534	0.974721	0.973014	0.970109	0.966219	0.960762	0.953558	0.945008	0.935269	0.924967	0.914932	0.90473	0.894997	0.885643	0.877757	0.872718	0.86994	0.870518	0.874472	0.881978	0.893097	0.90664	0.922413	0.938954	0.955846	0.973762	0.991175	1.00728	1.02191	1.03335	1.0412	1.04745	1.05086	1.05098	1.04876	1.0442	1.03802	1.0305	1.0222	1.01396	1.00579	0.998848	0.992844	0.987404
0.969459	0.965943	0.963979	0.962999	0.962834	0.962881	0.962775	0.962086	0.960836	0.959618	0.958192	0.956592	0.954169	0.950146	0.945107	0.938775	0.932761	0.926448	0.919114	0.911881	0.905216	0.900236	0.897421	0.896744	0.898552	0.904121	0.912667	0.923893	0.936433	0.949863	0.964328	0.978907	0.993847	1.00839	1.02132	1.03206	1.04027	1.04552	1.04807	1.04728	1.04444	1.03945	1.03313	1.02584	1.0178	1.00961	1.00107	0.993053	0.985708	0.977677
0.989787	0.979691	0.972946	0.968502	0.96491	0.961886	0.959847	0.958699	0.957457	0.957303	0.958402	0.960507	0.962897	0.964041	0.96433	0.9643	0.964218	0.96395	0.962434	0.959623	0.956864	0.954223	0.951853	0.950227	0.949591	0.951009	0.954102	0.95843	0.963062	0.967846	0.973592	0.97966	0.987037	0.995702	1.00331	1.01127	1.01803	1.02245	1.02462	1.02557	1.02458	1.02254	1.02044	1.01807	1.01562	1.01296	1.01017	1.00661	1.00179	0.995754
1.00869	0.995952	0.986406	0.979326	0.973349	0.968139	0.962151	0.956454	0.95129	0.946682	0.944295	0.944352	0.946388	0.950324	0.956317	0.964949	0.975723	0.987278	0.998966	1.00926	1.01788	1.0243	1.02837	1.03009	1.02892	1.02707	1.02484	1.02111	1.01581	1.00961	1.00347	0.999533	0.996873	0.995827	0.996984	0.998798	1.00086	1.0012	0.999739	0.99667	0.993321	0.990665	0.988557	0.988914	0.991115	0.993688	0.997186	1.00016	1.00126	0.999484
1.02261	1.01106	1.00279	0.997382	0.991883	0.984725	0.97659	0.966343	0.954467	0.941998	0.931142	0.923534	0.920384	0.921892	0.929201	0.944006	0.964745	0.988774	1.01427	1.03982	1.06216	1.08002	1.09382	1.10065	1.10155	1.09751	1.08981	1.07855	1.06467	1.05048	1.03665	1.02512	1.01717	1.01191	1.00863	1.00643	1.00417	0.999341	0.991366	0.982119	0.972406	0.963364	0.956742	0.953321	0.953508	0.957123	0.963327	0.97064	0.97747	0.981892
1.0341	1.02631	1.02032	1.01597	1.01204	1.00612	0.997356	0.985465	0.97105	0.9544	0.938486	0.92572	0.917523	0.916729	0.9245	0.941553	0.966875	0.99804	1.0315	1.06578	1.09635	1.12221	1.14076	1.15023	1.15095	1.14363	1.13082	1.11319	1.09314	1.07341	1.05576	1.04221	1.03269	1.02626	1.02206	1.01843	1.01275	1.00454	0.993217	0.978736	0.964149	0.949869	0.938111	0.930338	0.927185	0.928697	0.934573	0.943942	0.953446	0.962306
1.04752	1.04033	1.03514	1.03121	1.02832	1.0244	1.01814	1.00862	0.99594	0.981162	0.966336	0.954124	0.946489	0.944689	0.951396	0.968054	0.992287	1.02266	1.05683	1.09151	1.12359	1.15045	1.16934	1.17877	1.17787	1.16827	1.15126	1.12975	1.10626	1.08339	1.06412	1.04867	1.03875	1.03181	1.0265	1.02156	1.01501	1.00546	0.992478	0.977758	0.962029	0.946575	0.933168	0.923521	0.918185	0.917839	0.921928	0.930388	0.940433	0.951366
1.06139	1.05438	1.04903	1.04441	1.04151	1.03841	1.03398	1.02819	1.0197	1.00998	1.00041	0.993118	0.988803	0.989259	0.996527	1.01053	1.03151	1.05736	1.08691	1.11663	1.14488	1.16839	1.18399	1.19144	1.18875	1.17698	1.15826	1.13483	1.11014	1.08657	1.06669	1.05094	1.03985	1.03131	1.0246	1.01802	1.00986	0.999771	0.987045	0.973554	0.959283	0.946077	0.934709	0.925631	0.92009	0.918626	0.922369	0.929729	0.938993	0.950514
1.08175	1.07431	1.06717	1.06055	1.05589	1.05264	1.04911	1.04604	1.0429	1.03991	1.03677	1.03563	1.03655	1.0394	1.04635	1.0572	1.07302	1.09206	1.11421	1.1363	1.1584	1.17672	1.18847	1.19285	1.18883	1.17657	1.15783	1.13538	1.11112	1.08846	1.06868	1.0531	1.04076	1.03097	1.02204	1.0133	1.00385	0.992935	0.980796	0.968857	0.957144	0.946008	0.936642	0.929234	0.924197	0.922476	0.925441	0.931943	0.941199	0.952435
1.11314	1.10328	1.09164	1.08142	1.07232	1.06672	1.06391	1.06382	1.0658	1.07022	1.07524	1.08147	1.08728	1.09237	1.09782	1.10442	1.11293	1.12333	1.13622	1.14955	1.16352	1.17538	1.18227	1.18383	1.17908	1.16779	1.15102	1.1307	1.10907	1.08848	1.06995	1.05518	1.04216	1.03159	1.02106	1.01088	1.00052	0.988854	0.977467	0.966362	0.956509	0.946686	0.938656	0.932439	0.927904	0.926225	0.928553	0.934258	0.943237	0.954524
1.14843	1.13507	1.11749	1.09997	1.0848	1.07517	1.07188	1.075	1.08312	1.09473	1.10846	1.12091	1.13041	1.13623	1.13871	1.13934	1.13933	1.14109	1.14448	1.14994	1.15678	1.16288	1.16686	1.16729	1.16359	1.15459	1.14083	1.12391	1.10526	1.08644	1.06923	1.05537	1.04275	1.03159	1.02103	1.01098	1.00091	0.989941	0.979294	0.968719	0.959007	0.949389	0.9416	0.935416	0.930048	0.928121	0.93008	0.934973	0.943021	0.954426
1.18764	1.16947	1.14349	1.11517	1.09031	1.074	1.06844	1.07425	1.09015	1.11105	1.13315	1.15218	1.16505	1.17028	1.16701	1.16027	1.15084	1.14288	1.1364	1.1342	1.13528	1.13858	1.14185	1.14346	1.14377	1.13931	1.13008	1.11718	1.10111	1.08318	1.06649	1.05213	1.04	1.02911	1.02031	1.01235	1.00518	0.996878	0.987183	0.977168	0.96627	0.955364	0.94568	0.938035	0.931319	0.928506	0.92972	0.933217	0.940249	0.950287
1.21939	1.19518	1.15952	1.11956	1.08397	1.06025	1.05372	1.06341	1.08748	1.11755	1.14741	1.17096	1.18406	1.18617	1.17695	1.16246	1.14498	1.12869	1.11516	1.10765	1.10588	1.1093	1.11418	1.11922	1.12448	1.12538	1.12124	1.11108	1.09637	1.07837	1.06084	1.045	1.03243	1.02294	1.01762	1.01428	1.01205	1.00783	0.999485	0.989441	0.976111	0.961833	0.948716	0.938915	0.931371	0.928318	0.929175	0.932351	0.938191	0.94716
1.23784	1.2083	1.1633	1.11175	1.06552	1.03628	1.03105	1.04708	1.07921	1.11657	1.15233	1.1767	1.18659	1.18382	1.16925	1.14822	1.12453	1.10276	1.08523	1.07541	1.07256	1.07672	1.08447	1.09402	1.10475	1.11161	1.11244	1.10535	1.09112	1.07202	1.0531	1.03577	1.02274	1.01518	1.01453	1.01809	1.02202	1.02261	1.0157	1.00374	0.98552	0.965627	0.948357	0.936718	0.929673	0.927566	0.929317	0.932493	0.937754	0.945877
1.23589	1.20377	1.15196	1.09132	1.03789	1.00758	1.00634	1.03046	1.06973	1.11153	1.14732	1.16821	1.17299	1.16459	1.14556	1.12124	1.09574	1.0723	1.05403	1.0431	1.03919	1.0426	1.05161	1.06514	1.0807	1.09342	1.09929	1.09627	1.0839	1.06434	1.04474	1.02736	1.01499	1.00995	1.0142	1.02501	1.03549	1.03987	1.03316	1.01647	0.990901	0.963849	0.942879	0.930722	0.925825	0.927312	0.931574	0.935084	0.94022	0.947594
1.21223	1.18189	1.12876	1.06578	1.01155	0.984315	0.989175	1.01976	1.06331	1.10431	1.13509	1.15005	1.15009	1.13783	1.11729	1.0937	1.07132	1.05025	1.03307	1.02002	1.01295	1.0128	1.01932	1.03359	1.05159	1.06894	1.07967	1.08154	1.07339	1.05703	1.03977	1.02465	1.01385	1.01117	1.01821	1.03319	1.04784	1.05356	1.0453	1.02361	0.991232	0.95818	0.934975	0.923436	0.921834	0.928193	0.936063	0.940624	0.945304	0.952538
1.16794	1.14131	1.09144	1.03263	0.983939	0.964932	0.979398	1.0169	1.06142	1.09686	1.11905	1.12544	1.12024	1.10558	1.08656	1.06715	1.05087	1.03492	1.01936	1.00372	0.990902	0.983798	0.984109	0.995608	1.01444	1.03561	1.05108	1.05866	1.05651	1.0479	1.03797	1.02791	1.0201	1.01951	1.02782	1.04368	1.05877	1.06235	1.05108	1.02437	0.987284	0.950811	0.927428	0.917816	0.920541	0.931341	0.942697	0.948254	0.952676	0.959882
1.11785	1.09549	1.05228	1.00074	0.959133	0.948286	0.971119	1.01422	1.05754	1.08622	1.09948	1.09792	1.08856	1.07364	1.05818	1.04402	1.03395	1.02294	1.00964	0.99232	0.973959	0.958333	0.950491	0.956612	0.974722	0.998815	1.01914	1.03241	1.03689	1.03775	1.03823	1.03521	1.03095	1.0315	1.03937	1.05332	1.06552	1.0656	1.05186	1.02296	0.985298	0.948465	0.925932	0.918248	0.923091	0.93568	0.947429	0.952951	0.957294	0.96476
1.06812	1.04727	1.01008	0.966118	0.93235	0.929135	0.959096	1.00665	1.04869	1.07053	1.07434	1.06526	1.05214	1.03775	1.02554	1.01675	1.0121	1.00571	0.995885	0.978712	0.956708	0.933708	0.918234	0.918945	0.935775	0.96223	0.987091	1.00541	1.01631	1.0265	1.03742	1.04299	1.0432	1.04488	1.0518	1.06262	1.07067	1.06622	1.0501	1.02106	0.985199	0.950861	0.930713	0.925033	0.93022	0.94121	0.950156	0.953507	0.957242	0.965952
1.0198	0.996204	0.963022	0.926078	0.901074	0.905953	0.942203	0.992174	1.03116	1.04497	1.03863	1.02227	1.00646	0.992942	0.98405	0.979769	0.979583	0.977714	0.97157	0.955912	0.93238	0.905633	0.886257	0.884474	0.901535	0.930009	0.958331	0.980746	0.997766	1.01711	1.0373	1.05034	1.0545	1.0573	1.06352	1.07128	1.07461	1.06506	1.04624	1.01809	0.985826	0.95621	0.940328	0.937016	0.941353	0.947548	0.950581	0.950064	0.95248	0.962948
0.981559	0.954358	0.924067	0.892828	0.872711	0.87976	0.916295	0.965938	1.00312	1.01253	0.999768	0.978676	0.96121	0.948802	0.942368	0.940295	0.942856	0.944204	0.941928	0.929642	0.908301	0.882393	0.862438	0.859581	0.876161	0.904954	0.935699	0.961951	0.984502	1.01034	1.03725	1.05536	1.06242	1.06579	1.07086	1.07675	1.07757	1.06567	1.04612	1.01976	0.991129	0.965009	0.951856	0.949077	0.951076	0.952421	0.94945	0.94487	0.94488	0.95468
0.949732	0.91828	0.890062	0.863633	0.84616	0.850952	0.88328	0.930882	0.968212	0.977153	0.961342	0.937107	0.91815	0.90685	0.902145	0.901251	0.904747	0.907338	0.908249	0.901255	0.88594	0.865419	0.848034	0.844926	0.859755	0.886797	0.918653	0.948303	0.97563	1.0052	1.0363	1.05832	1.06806	1.07196	1.07611	1.08142	1.08166	1.06912	1.04941	1.02393	0.997067	0.972758	0.960813	0.958231	0.958743	0.956805	0.94928	0.940616	0.936986	0.943263
0.913638	0.878805	0.85252	0.831745	0.818893	0.82408	0.85363	0.897847	0.932623	0.939027	0.920506	0.894617	0.875849	0.866656	0.863966	0.864232	0.867244	0.869181	0.871411	0.869879	0.862949	0.851469	0.841618	0.842319	0.857257	0.882219	0.913784	0.94575	0.976429	1.00813	1.03996	1.06291	1.07347	1.07752	1.08145	1.08654	1.08566	1.0713	1.04919	1.02213	0.994187	0.970981	0.960954	0.960481	0.961889	0.958797	0.948551	0.937078	0.93049	0.933464
0.879256	0.843132	0.81929	0.804133	0.796528	0.803366	0.830813	0.871112	0.902361	0.905895	0.88596	0.860311	0.843146	0.835906	0.834485	0.834907	0.836565	0.837562	0.841457	0.845636	0.847953	0.846662	0.845593	0.851088	0.866178	0.889059	0.919535	0.952639	0.984937	1.01662	1.04643	1.06815	1.07876	1.08288	1.08659	1.09096	1.08825	1.07157	1.04572	1.01463	0.983504	0.960096	0.951966	0.954955	0.959425	0.957947	0.948097	0.936271	0.928254	0.929321
0.850514	0.813771	0.791434	0.780692	0.777936	0.78539	0.808712	0.843782	0.872606	0.876492	0.858075	0.833975	0.817589	0.810952	0.809402	0.808947	0.809405	0.810539	0.817398	0.828405	0.840706	0.850665	0.858223	0.867794	0.881703	0.901299	0.929342	0.962297	0.995033	1.02479	1.05159	1.0717	1.08267	1.08744	1.09034	1.09366	1.08978	1.07163	1.04226	1.00631	0.970093	0.943811	0.935612	0.942434	0.952563	0.956453	0.950912	0.941298	0.93321	0.932583
0.827832	0.792653	0.771783	0.764125	0.76549	0.774243	0.79445	0.824217	0.849184	0.852575	0.836141	0.81442	0.799306	0.792668	0.790358	0.788828	0.78926	0.792253	0.803387	0.821178	0.841704	0.860495	0.874753	0.887339	0.900155	0.916672	0.941696	0.973277	1.00518	1.03226	1.05532	1.07285	1.08359	1.08862	1.09075	1.09266	1.08731	1.06819	1.03649	0.996523	0.955985	0.926732	0.918159	0.928487	0.944727	0.955463	0.956096	0.950654	0.944493	0.943653
0.811623	0.779462	0.759878	0.754042	0.758259	0.768132	0.785569	0.809732	0.829968	0.832189	0.817789	0.798758	0.785214	0.77847	0.775282	0.773275	0.775006	0.781511	0.797784	0.822017	0.849142	0.874144	0.892845	0.906894	0.918256	0.931699	0.953392	0.982763	1.01275	1.03664	1.05553	1.07014	1.08016	1.08511	1.08667	1.08733	1.08103	1.06188	1.02959	0.987702	0.94427	0.912771	0.903593	0.916804	0.938864	0.957051	0.964774	0.964377	0.960979	0.960394
0.799196	0.771377	0.754115	0.750182	0.756542	0.767466	0.782499	0.800762	0.814636	0.813544	0.800056	0.784035	0.772804	0.766759	0.763424	0.762604	0.767449	0.779639	0.802258	0.832416	0.86424	0.892119	0.91218	0.925616	0.934853	0.945769	0.965015	0.99198	1.01864	1.03811	1.05221	1.06327	1.07172	1.07588	1.07704	1.07675	1.06963	1.05066	1.01883	0.977072	0.933126	0.902228	0.895102	0.912136	0.939805	0.964495	0.978269	0.982191	0.981192	0.980831
0.799157	0.774312	0.756635	0.751382	0.757724	0.768439	0.780432	0.793287	0.802882	0.80106	0.789579	0.775628	0.765668	0.7601	0.757427	0.757977	0.76581	0.781668	0.807672	0.840748	0.874691	0.903959	0.924521	0.937303	0.944936	0.953329	0.969093	0.992822	1.01685	1.03341	1.04376	1.05192	1.05883	1.06279	1.06387	1.06397	1.05891	1.04396	1.0167	0.978407	0.935473	0.903019	0.89313	0.909802	0.940744	0.971548	0.991698	1.00004	1.00051	0.999409
0.800776	0.779112	0.761946	0.756284	0.762789	0.773346	0.782842	0.790669	0.795024	0.790751	0.779921	0.7681	0.760007	0.756039	0.755249	0.758708	0.770537	0.790863	0.819971	0.854585	0.888303	0.916168	0.934831	0.945699	0.95178	0.959026	0.97317	0.994346	1.01505	1.02789	1.03429	1.03884	1.04328	1.04615	1.04692	1.04763	1.04466	1.03397	1.01192	0.978373	0.938582	0.907417	0.897843	0.915388	0.94889	0.983462	1.00733	1.01777	1.01827	1.0158
0.804741	0.785368	0.768488	0.76277	0.769527	0.779844	0.787242	0.790907	0.79077	0.784266	0.773694	0.763632	0.757395	0.755371	0.756965	0.763751	0.779387	0.803305	0.834062	0.868395	0.89999	0.924885	0.940676	0.949484	0.954671	0.961981	0.975843	0.995349	1.01307	1.02259	1.02554	1.02658	1.02828	1.02949	1.02964	1.03103	1.03053	1.02455	1.00828	0.980015	0.944014	0.915036	0.906553	0.924981	0.959823	0.996161	1.02144	1.03188	1.03133	1.02691
0.810127	0.792246	0.77563	0.770058	0.777269	0.787383	0.792935	0.792896	0.788973	0.780665	0.770385	0.761839	0.757491	0.757497	0.761661	0.771802	0.790972	0.817548	0.848903	0.881511	0.909643	0.930692	0.94319	0.949994	0.955021	0.963331	0.978024	0.996475	1.01171	1.01821	1.01804	1.01564	1.0142	1.01315	1.01217	1.01409	1.0164	1.01568	1.00572	0.983039	0.951292	0.924767	0.917713	0.936809	0.972197	1.00879	1.03376	1.04287	1.04045	1.03367
0.817899	0.801686	0.784738	0.778043	0.784967	0.795258	0.79993	0.797093	0.790297	0.780826	0.771004	0.763563	0.760749	0.762276	0.768342	0.780715	0.80219	0.830012	0.860892	0.89106	0.915485	0.932912	0.942547	0.947722	0.952839	0.9625	0.978287	0.996534	1.01054	1.01551	1.01289	1.00711	1.00192	0.997667	0.99463	0.99614	1.00137	1.007	1.0052	0.990119	0.963331	0.938471	0.9302	0.947455	0.981559	1.01791	1.04278	1.05117	1.04715	1.03801
0.823841	0.807888	0.79131	0.785453	0.793295	0.803703	0.806893	0.801265	0.792021	0.781775	0.772775	0.766904	0.765825	0.769033	0.776884	0.791723	0.81548	0.844368	0.874295	0.901392	0.921534	0.934691	0.941017	0.944483	0.950239	0.962182	0.980264	0.998895	1.01157	1.01454	1.0097	1.00098	0.992183	0.984453	0.978963	0.980111	0.988104	0.999256	1.00391	0.994251	0.971395	0.948993	0.942439	0.960193	0.993726	1.02823	1.05041	1.05586	1.04923	1.03775
0.830849	0.815496	0.798849	0.792589	0.800701	0.811636	0.814343	0.806937	0.795948	0.785453	0.777401	0.77279	0.772956	0.777059	0.785583	0.801288	0.825931	0.854926	0.88354	0.908012	0.924754	0.934682	0.938572	0.940519	0.94638	0.960154	0.980318	1.00025	1.01297	1.01552	1.00949	0.998421	0.986006	0.974215	0.965281	0.964634	0.97446	0.991188	1.00327	1.00038	0.981674	0.960857	0.953684	0.96984	1.00156	1.0343	1.05467	1.05854	1.05004	1.03667
0.837126	0.821242	0.804933	0.800008	0.809591	0.820705	0.821809	0.812023	0.799595	0.789576	0.783253	0.780654	0.78235	0.787377	0.796477	0.813236	0.838705	0.867493	0.894003	0.915221	0.928179	0.934711	0.936024	0.936498	0.943089	0.959293	0.982179	1.00336	1.01583	1.01739	1.0102	0.996885	0.980729	0.964526	0.951603	0.949616	0.962051	0.984788	1.00357	1.00555	0.989729	0.970591	0.964914	0.981352	1.01171	1.04144	1.05814	1.05865	1.04747	1.0322
0.844049	0.828068	0.811507	0.806669	0.817015	0.828743	0.829288	0.817972	0.804503	0.795238	0.790631	0.789671	0.792314	0.797494	0.806183	0.822475	0.847516	0.875477	0.900168	0.919146	0.929774	0.934413	0.934184	0.933286	0.93942	0.956877	0.981833	1.00487	1.01831	1.02045	1.01329	0.998731	0.979568	0.958915	0.941313	0.936303	0.949671	0.977731	1.00355	1.01136	0.998436	0.980111	0.973842	0.988962	1.01725	1.04465	1.05911	1.05784	1.04508	1.02834
0.85158	0.835269	0.81829	0.813496	0.824858	0.837274	0.837244	0.824188	0.809879	0.80179	0.799419	0.800335	0.803835	0.808774	0.816706	0.831942	0.855894	0.88251	0.905215	0.92199	0.930844	0.934529	0.933222	0.930901	0.936138	0.954087	0.981047	1.00595	1.02085	1.02403	1.01767	1.00256	0.98079	0.955633	0.932412	0.923515	0.937205	0.970581	1.00372	1.01725	1.00705	0.988913	0.981869	0.995676	1.02184	1.04665	1.05889	1.05599	1.04163	1.02354
0.857549	0.839918	0.823103	0.820558	0.834036	0.846124	0.843524	0.828002	0.813614	0.807974	0.808561	0.811497	0.8154	0.819991	0.827471	0.842493	0.865621	0.890517	0.910523	0.92474	0.932046	0.93502	0.932818	0.929613	0.935048	0.954258	0.982969	1.00878	1.02386	1.02721	1.02109	1.00523	0.980863	0.951401	0.923421	0.912736	0.929351	0.968908	1.00737	1.02283	1.01235	0.994032	0.988315	1.00295	1.02775	1.0493	1.05803	1.05209	1.03586	1.01646
0.864911	0.846688	0.82931	0.827201	0.842041	0.854536	0.850674	0.833067	0.818376	0.814977	0.818529	0.823025	0.826761	0.83043	0.83705	0.850866	0.872314	0.895154	0.913055	0.925606	0.932484	0.936069	0.93392	0.929699	0.933751	0.952366	0.982096	1.00928	1.02569	1.03045	1.02584	1.01064	0.984987	0.951681	0.918055	0.90311	0.919914	0.964449	1.00922	1.02851	1.01879	0.999432	0.992883	1.00685	1.03004	1.04926	1.05608	1.04895	1.03154	1.01108
0.873043	0.854312	0.836204	0.834455	0.85082	0.863716	0.858211	0.838203	0.823119	0.822603	0.829722	0.835619	0.838426	0.84079	0.846674	0.859454	0.878896	0.899256	0.914887	0.925973	0.932854	0.937702	0.936298	0.931229	0.933398	0.950695	0.980735	1.00937	1.02693	1.03338	1.03058	1.01697	0.990999	0.954158	0.914626	0.894342	0.910844	0.960332	1.01159	1.03455	1.02474	1.0038	0.995999	1.00957	1.03142	1.04841	1.05331	1.04542	1.02702	1.00536
0.880655	0.861665	0.84299	0.841566	0.859627	0.872728	0.865152	0.842498	0.827287	0.830078	0.841005	0.847745	0.848808	0.849684	0.855294	0.867514	0.885113	0.902893	0.916219	0.926136	0.933443	0.939828	0.939446	0.933807	0.934231	0.949792	0.979725	1.00926	1.02779	1.03538	1.03437	1.02284	0.997524	0.958046	0.912951	0.887681	0.903715	0.957669	1.0146	1.0402	1.02949	1.00629	0.997458	1.01108	1.032	1.04694	1.05035	1.04191	1.02244	0.999911
0.88879	0.87003	0.850787	0.849435	0.869397	0.882703	0.872543	0.846788	0.831463	0.838248	0.853642	0.860679	0.858783	0.857782	0.863745	0.875983	0.89166	0.90652	0.917408	0.92642	0.934459	0.942677	0.943695	0.937704	0.936164	0.949324	0.978617	1.00886	1.02823	1.03661	1.03739	1.02881	1.00555	0.964294	0.913483	0.882449	0.897277	0.955466	1.01804	1.04604	1.03367	1.00739	0.997327	1.01136	1.03167	1.04465	1.04685	1.03829	1.01774	0.994356
0.896155	0.878175	0.85859	0.857337	0.879281	0.892508	0.879236	0.850312	0.835134	0.846342	0.866259	0.872739	0.866828	0.863927	0.871142	0.884206	0.89815	0.910099	0.918749	0.92724	0.936092	0.945996	0.948359	0.942185	0.938902	0.949628	0.978035	1.00872	1.02845	1.03688	1.03893	1.03367	1.01354	0.971597	0.915769	0.879262	0.892852	0.954781	1.022	1.05135	1.03636	1.00665	0.99568	1.01072	1.03075	1.04193	1.04325	1.03493	1.01333	0.989112
0.903103	0.886682	0.866945	0.865693	0.889753	0.902675	0.88573	0.853479	0.838681	0.854857	0.879508	0.884483	0.87331	0.868486	0.878052	0.892763	0.905003	0.913887	0.920526	0.928871	0.93855	0.949981	0.953548	0.94725	0.942283	0.950465	0.977876	1.00884	1.02851	1.0362	1.039	1.03758	1.02191	0.980518	0.920113	0.877935	0.889881	0.955112	1.02632	1.05629	1.03784	1.00423	0.992585	1.00918	1.02915	1.03853	1.0394	1.03183	1.00913	0.983974
0.909822	0.896183	0.876488	0.874957	0.90136	0.913843	0.89254	0.856657	0.842406	0.864238	0.89409	0.896446	0.878386	0.871543	0.884929	0.902328	0.912761	0.918207	0.923097	0.931723	0.942181	0.954951	0.959495	0.953031	0.946295	0.951728	0.978135	1.00933	1.02845	1.03436	1.03722	1.04036	1.03111	0.992082	0.927494	0.878845	0.888127	0.956059	1.03085	1.06095	1.03816	0.999895	0.987766	1.00654	1.02663	1.03409	1.03507	1.02906	1.00512	0.978758
0.915135	0.905225	0.885816	0.884147	0.912982	0.924515	0.89834	0.859136	0.845996	0.873796	0.908368	0.906843	0.881178	0.872971	0.891423	0.912145	0.92071	0.922683	0.926385	0.93578	0.946797	0.960431	0.965369	0.95843	0.950088	0.95337	0.979274	1.01063	1.02844	1.03158	1.03365	1.0414	1.03949	1.00418	0.936396	0.881679	0.88839	0.958456	1.03568	1.06465	1.03673	0.993875	0.982027	1.00355	1.02366	1.02908	1.03079	1.02692	1.00153	0.97385
0.919314	0.914374	0.895418	0.893571	0.925016	0.935175	0.903559	0.86128	0.849776	0.883931	0.922874	0.916154	0.882148	0.873296	0.898153	0.92279	0.929218	0.927457	0.930503	0.941204	0.952534	0.966606	0.971382	0.963497	0.953527	0.955219	0.98123	1.0127	1.0284	1.0277	1.02814	1.04075	1.04746	1.01759	0.947507	0.886566	0.890302	0.961834	1.04065	1.06749	1.03371	0.986211	0.975313	1.0001	1.02001	1.02318	1.02644	1.0255	0.998295	0.96913
0.9223	0.924126	0.905842	0.903491	0.937817	0.946326	0.908571	0.863401	0.853998	0.89492	0.938066	0.924762	0.881606	0.872856	0.905635	0.934925	0.938782	0.932712	0.93562	0.948324	0.959688	0.973708	0.977734	0.968176	0.956445	0.957202	0.984105	1.0156	1.02824	1.02238	1.02008	1.03789	1.05511	1.03333	0.96208	0.894194	0.893873	0.965882	1.04561	1.06947	1.02911	0.976721	0.967344	0.995919	1.01531	1.01594	1.02183	1.02503	0.995504	0.964562
0.923671	0.933176	0.91535	0.912677	0.949987	0.956199	0.91202	0.864898	0.85845	0.905827	0.951822	0.93084	0.879725	0.872394	0.913471	0.947217	0.947973	0.937578	0.940999	0.956091	0.967495	0.980653	0.983217	0.971304	0.958171	0.959148	0.988128	1.01897	1.02801	1.01597	1.01068	1.03345	1.06118	1.04874	0.977047	0.903169	0.899156	0.970991	1.05062	1.07003	1.02295	0.966246	0.959572	0.991932	1.01023	1.00837	1.01801	1.02543	0.993041	0.96096
0.923541	0.942134	0.925283	0.921859	0.962038	0.965627	0.914694	0.866293	0.863319	0.917353	0.96545	0.935839	0.87708	0.872646	0.922733	0.960759	0.957712	0.942309	0.946794	0.965179	0.975984	0.988111	0.988719	0.97314	0.958385	0.961055	0.992962	1.02299	1.02719	1.00819	0.998742	1.02637	1.06595	1.06545	0.994964	0.914417	0.906143	0.976932	1.05521	1.06938	1.01542	0.955191	0.951447	0.987654	1.0041	0.999721	1.01419	1.02722	0.991485	0.957723
0.922314	0.94987	0.933956	0.929895	0.972564	0.972787	0.915521	0.867093	0.868363	0.928595	0.976971	0.938401	0.874314	0.874484	0.932758	0.973665	0.966124	0.945837	0.952078	0.974036	0.983957	0.994908	0.993065	0.972865	0.956887	0.962875	0.998477	1.02693	1.02558	0.999677	0.986156	1.01818	1.06882	1.08061	1.01187	0.925659	0.914319	0.983848	1.05933	1.06717	1.00702	0.944888	0.944643	0.984039	0.997752	0.991356	1.0116	1.03002	0.990444	0.955656
0.916142	0.955218	0.944637	0.934646	0.977618	0.982286	0.921815	0.870378	0.870301	0.931155	0.986185	0.947044	0.876668	0.87387	0.936906	0.984325	0.976594	0.949852	0.954297	0.980508	0.99063	1.00042	0.997558	0.973212	0.954708	0.961786	1.00051	1.02908	1.02529	0.993756	0.972141	1.00323	1.06478	1.09644	1.03799	0.944064	0.920334	0.982763	1.05786	1.0671	1.00608	0.939183	0.936101	0.977266	0.991884	0.983205	1.00594	1.03471	0.99628	0.955153
0.912019	0.960862	0.952397	0.940651	0.984737	0.986253	0.920497	0.870424	0.875311	0.941108	0.995031	0.947793	0.876051	0.879325	0.948168	0.996355	0.983309	0.950929	0.957419	0.988011	0.997293	1.00611	1.00011	0.968999	0.949585	0.962601	1.00667	1.03215	1.02188	0.983632	0.957356	0.991106	1.06232	1.10916	1.05513	0.956803	0.930909	0.991025	1.06087	1.06248	0.997677	0.931216	0.931378	0.974112	0.985098	0.975099	1.0047	1.04	0.998008	0.955655
0.907998	0.965582	0.958184	0.945076	0.989153	0.987048	0.917465	0.870094	0.880066	0.949893	1.00111	0.94678	0.87748	0.88702	0.95927	1.00618	0.986934	0.95006	0.959224	0.993325	1.00217	1.0101	1.00047	0.962718	0.94361	0.963336	1.01235	1.03327	1.01733	0.972849	0.943622	0.979817	1.0588	1.11962	1.06821	0.967192	0.941205	0.999311	1.06317	1.0566	0.99019	0.925711	0.929137	0.971896	0.978971	0.968673	1.00531	1.0458	1.00024	0.95808
0.904689	0.969314	0.963164	0.94802	0.990883	0.985126	0.913568	0.869629	0.884808	0.957958	1.00518	0.945561	0.881161	0.897066	0.97008	1.01334	0.987819	0.947151	0.95973	0.996925	1.00492	1.01315	0.999515	0.95472	0.936726	0.96417	1.01733	1.03277	1.01057	0.961664	0.930483	0.968534	1.05426	1.12786	1.0787	0.975708	0.951293	1.00778	1.06419	1.04959	0.983874	0.923194	0.929035	0.970336	0.973178	0.963765	1.00758	1.0523	1.00343	0.962069
0.894323	0.967975	0.970678	0.948508	0.985168	0.985802	0.916323	0.870597	0.884409	0.955459	1.0086	0.953279	0.890587	0.904012	0.973567	1.01735	0.991625	0.944816	0.954142	0.995646	1.00536	1.01434	1.00062	0.949746	0.928777	0.959166	1.01697	1.03086	1.00622	0.955606	0.917662	0.950548	1.03806	1.13025	1.09682	0.990958	0.959184	1.00915	1.06188	1.04668	0.986779	0.92715	0.927859	0.966671	0.969734	0.95955	1.00372	1.05948	1.0162	0.967832
0.891506	0.970459	0.973151	0.948711	0.981187	0.978899	0.911076	0.869574	0.887648	0.960977	1.00963	0.952119	0.899054	0.916875	0.982457	1.01932	0.986633	0.938264	0.951506	0.994616	1.00448	1.0145	0.996633	0.939914	0.921947	0.959423	1.01929	1.02579	0.996825	0.9439	0.906792	0.941295	1.03185	1.134	1.10012	0.994266	0.967515	1.01695	1.062	1.03901	0.984101	0.930141	0.931895	0.966866	0.965916	0.958019	1.00827	1.06663	1.02137	0.975223
0.889769	0.972226	0.975208	0.947278	0.973746	0.96994	0.905885	0.868651	0.890549	0.965202	1.00911	0.952569	0.910243	0.930759	0.98965	1.0176	0.978708	0.929948	0.947572	0.991526	1.00148	1.01382	0.991417	0.929543	0.915459	0.959703	1.01981	1.01827	0.984905	0.931972	0.896936	0.932585	1.0255	1.1357	1.10061	0.995293	0.9748	1.02443	1.06091	1.03108	0.983823	0.936314	0.937746	0.967521	0.962831	0.958449	1.01399	1.07414	1.02806	0.984315
0.881857	0.967928	0.97931	0.945877	0.961708	0.963749	0.907118	0.86867	0.88787	0.95981	1.00898	0.959856	0.922638	0.940056	0.990362	1.01422	0.974979	0.923257	0.938161	0.984517	0.996844	1.01134	0.990636	0.925223	0.909097	0.953731	1.01539	1.01184	0.976745	0.926754	0.889131	0.920744	1.00936	1.12959	1.10766	1.00092	0.97818	1.02543	1.05949	1.0285	0.989761	0.947167	0.942403	0.967657	0.962368	0.958766	1.0122	1.08002	1.04239	0.99381
0.881816	0.969472	0.978841	0.942429	0.951471	0.952528	0.901942	0.86746	0.889345	0.962473	1.00709	0.96103	0.935483	0.952623	0.99401	1.00788	0.962439	0.91327	0.933154	0.979045	0.992291	1.00851	0.983666	0.916473	0.906105	0.954482	1.0127	1.00039	0.963764	0.915678	0.882776	0.916805	1.00584	1.12958	1.1015	0.996124	0.982099	1.03128	1.05836	1.02212	0.99252	0.955919	0.950231	0.969833	0.961392	0.961843	1.01924	1.08662	1.04887	1.00422
0.875383	0.96327	0.981102	0.94086	0.93741	0.942893	0.902753	0.867408	0.885418	0.955472	1.00521	0.968187	0.948442	0.962195	0.992949	1.00096	0.954877	0.90443	0.922104	0.969693	0.985578	1.00401	0.982334	0.913928	0.902122	0.948421	1.00551	0.991448	0.953207	0.910586	0.877262	0.908852	0.991572	1.1204	1.10423	0.996815	0.981961	1.03133	1.05796	1.02052	0.999261	0.969635	0.957557	0.972237	0.962302	0.963915	1.01802	1.09119	1.06397	1.01589
0.876686	0.963897	0.979126	0.935532	0.925556	0.931718	0.897938	0.866087	0.886563	0.956639	1.00189	0.970511	0.960517	0.971725	0.9931	0.990868	0.940064	0.893957	0.917182	0.963254	0.979911	1.00057	0.974555	0.906992	0.90215	0.949542	1.00024	0.97821	0.938945	0.900958	0.873379	0.908496	0.991916	1.12	1.09423	0.988189	0.983056	1.03644	1.05648	1.01536	1.00383	0.979021	0.965826	0.975063	0.962339	0.968519	1.02555	1.09748	1.07053	1.02614
0.877726	0.963914	0.975787	0.929607	0.913472	0.920701	0.893991	0.864744	0.88698	0.956937	0.998631	0.974048	0.973071	0.979549	0.990917	0.979101	0.924004	0.883341	0.911361	0.956141	0.974688	0.995933	0.966438	0.902122	0.90408	0.950088	0.992567	0.962917	0.925126	0.892174	0.871129	0.909711	0.992812	1.11902	1.08288	0.97879	0.98329	1.04022	1.05472	1.01199	1.00963	0.988862	0.974336	0.97824	0.963473	0.973723	1.03286	1.10323	1.07766	1.03705
0.872902	0.956362	0.975104	0.928102	0.902556	0.911479	0.894306	0.86456	0.88299	0.94943	0.995002	0.978717	0.981855	0.985091	0.987498	0.970992	0.915232	0.874504	0.901317	0.947335	0.967805	0.990702	0.964976	0.902205	0.904173	0.945405	0.983829	0.953761	0.915037	0.888816	0.868787	0.907389	0.98494	1.11094	1.08292	0.975325	0.979235	1.03876	1.05538	1.01206	1.01482	1.00043	0.98154	0.98245	0.965334	0.97613	1.03174	1.10581	1.09031	1.04744
0.874074	0.955908	0.970065	0.921797	0.89318	0.903398	0.89085	0.863126	0.883907	0.949568	0.991323	0.981784	0.990943	0.988373	0.982939	0.958885	0.900236	0.865453	0.896773	0.941305	0.963641	0.986266	0.956913	0.899354	0.908059	0.945885	0.974933	0.939121	0.903256	0.882537	0.868918	0.911523	0.989393	1.11108	1.07056	0.96537	0.978685	1.04181	1.05318	1.01021	1.01987	1.00748	0.988599	0.985394	0.966982	0.981277	1.03874	1.11089	1.09584	1.05611
0.869365	0.946843	0.967466	0.920877	0.885561	0.89514	0.890778	0.862943	0.880264	0.94176	0.98608	0.984358	0.997068	0.991607	0.978557	0.951129	0.891751	0.856755	0.886811	0.932864	0.956693	0.980848	0.955233	0.900056	0.909587	0.941781	0.965277	0.930194	0.893854	0.880178	0.868111	0.911405	0.984665	1.10353	1.07081	0.961274	0.973078	1.0393	1.05394	1.01097	1.02316	1.01706	0.995496	0.990654	0.969319	0.983651	1.03741	1.11214	1.10741	1.06595
0.86982	0.945583	0.961092	0.914938	0.879288	0.890076	0.887589	0.861467	0.881765	0.941662	0.981824	0.986755	1.00279	0.990974	0.972406	0.93956	0.878538	0.84921	0.883058	0.927739	0.953472	0.976712	0.947191	0.898311	0.91407	0.941413	0.955287	0.916684	0.884369	0.876536	0.870112	0.917545	0.991217	1.10411	1.05845	0.951862	0.972663	1.04187	1.05108	1.01007	1.02681	1.02138	1.00124	0.993229	0.971371	0.988716	1.04402	1.11672	1.11183	1.07251
0.865446	0.936401	0.957379	0.914751	0.876211	0.884579	0.887111	0.861181	0.87922	0.934876	0.975753	0.986829	1.00564	0.991691	0.968105	0.933953	0.872292	0.842129	0.874399	0.920885	0.947452	0.972282	0.945416	0.898396	0.915769	0.938211	0.946372	0.909517	0.877326	0.875688	0.870695	0.918766	0.989541	1.098	1.05931	0.948557	0.967124	1.03905	1.05142	1.01086	1.0276	1.02738	1.00658	0.99848	0.973781	0.990923	1.04276	1.1166	1.12081	1.08036
0.864828	0.93406	0.950064	0.909948	0.873239	0.882106	0.88385	0.859751	0.881307	0.934446	0.970617	0.9884	1.0083	0.987946	0.961171	0.923558	0.861089	0.835709	0.87086	0.916378	0.944957	0.968507	0.937172	0.896916	0.919927	0.936532	0.935262	0.897267	0.870136	0.874809	0.874281	0.92645	0.997194	1.09822	1.04735	0.940036	0.967231	1.04121	1.04785	1.01047	1.02931	1.02938	1.0114	1.00079	0.976323	0.996285	1.0491	1.12045	1.12442	1.08524
0.860487	0.924659	0.945697	0.910467	0.874072	0.879123	0.883044	0.859259	0.879762	0.928628	0.963796	0.986342	1.00877	0.986831	0.9572	0.920181	0.857025	0.829874	0.862811	0.910645	0.93965	0.965107	0.935217	0.895696	0.92118	0.933932	0.926799	0.891349	0.865127	0.875487	0.876127	0.928373	0.99757	1.09292	1.04875	0.937541	0.962005	1.03832	1.04767	1.01098	1.02785	1.03246	1.01551	1.00606	0.978894	0.998836	1.04813	1.11896	1.1314	1.09181
0.859241	0.922162	0.938456	0.907362	0.874418	0.879102	0.879473	0.858033	0.882718	0.928446	0.958287	0.987181	1.00852	0.980761	0.950717	0.912011	0.848388	0.82485	0.859985	0.907322	0.938368	0.962237	0.926714	0.893929	0.924451	0.931096	0.91555	0.881102	0.860868	0.877579	0.880942	0.937206	1.00579	1.09281	1.03705	0.930103	0.963365	1.04047	1.04353	1.01055	1.02729	1.03219	1.01927	1.00763	0.981802	1.00472	1.0544	1.12175	1.1335	1.09461
0.855078	0.912916	0.934096	0.908525	0.878485	0.878454	0.878498	0.857351	0.882217	0.923826	0.951164	0.983447	1.00727	0.978359	0.947441	0.911087	0.84657	0.820219	0.852471	0.902648	0.933915	0.96006	0.924687	0.891184	0.925079	0.929163	0.907668	0.876247	0.857819	0.879914	0.884007	0.939424	1.00764	1.0882	1.03864	0.928176	0.958703	1.03787	1.04292	1.01055	1.02384	1.03281	1.02222	1.01269	0.984461	1.00792	1.05391	1.11882	1.13854	1.10015
0.853793	0.911198	0.927918	0.907309	0.881144	0.880021	0.874642	0.856664	0.886119	0.924142	0.94597	0.984173	1.00483	0.971044	0.942313	0.905386	0.840235	0.816479	0.850753	0.900897	0.934169	0.958239	0.91595	0.88939	0.927586	0.925435	0.897043	0.868266	0.856657	0.884702	0.889534	0.949054	1.01575	1.08781	1.02683	0.921618	0.961694	1.04022	1.03861	1.00974	1.02136	1.03111	1.02508	1.01314	0.987639	1.01435	1.05997	1.12047	1.139	1.10079
0.849811	0.901922	0.923847	0.909177	0.888069	0.88142	0.873728	0.855984	0.886771	0.920659	0.938504	0.978976	1.00242	0.967607	0.939786	0.906989	0.840452	0.812668	0.843312	0.896906	0.93045	0.957308	0.913922	0.885186	0.927893	0.924327	0.889349	0.863956	0.855297	0.889033	0.89409	0.9515	1.0188	1.0836	1.02844	0.919725	0.957395	1.03805	1.03771	1.00913	1.01589	1.02984	1.02724	1.01804	0.990444	1.01858	1.06001	1.11577	1.14237	1.1058
0.847067	0.89428	0.920474	0.91109	0.895992	0.883635	0.873165	0.855518	0.887996	0.91873	0.931465	0.973452	1.00074	0.964296	0.937817	0.909322	0.840958	0.809298	0.836367	0.892588	0.927618	0.957511	0.912359	0.880872	0.927823	0.924263	0.882547	0.859736	0.854602	0.893505	0.899391	0.953539	1.02181	1.07985	1.03043	0.918288	0.953291	1.03645	1.03638	1.00911	1.01052	1.02747	1.02926	1.02195	0.992833	1.02313	1.06129	1.11067	1.14364	1.11017
0.845771	0.893223	0.916248	0.912865	0.901646	0.886756	0.869318	0.856355	0.893973	0.919588	0.926049	0.973709	0.996325	0.95582	0.934957	0.90759	0.83701	0.806233	0.835129	0.892463	0.929467	0.957465	0.903216	0.879043	0.930598	0.920231	0.872185	0.853979	0.857296	0.902637	0.906209	0.96429	1.02971	1.07887	1.01859	0.911606	0.957861	1.03928	1.03197	1.00707	1.00491	1.02481	1.03169	1.02131	0.996672	1.03108	1.06644	1.10959	1.14263	1.10872
0.843293	0.885971	0.913785	0.914986	0.910741	0.890761	0.869578	0.856425	0.896524	0.918734	0.919925	0.967582	0.993479	0.951802	0.933498	0.912311	0.840091	0.804331	0.829099	0.889878	0.927226	0.958362	0.902323	0.874217	0.93117	0.921445	0.86632	0.850586	0.858618	0.908832	0.9129	0.966502	1.03411	1.07611	1.0198	0.909763	0.954432	1.03828	1.03127	1.00571	0.99811	1.02148	1.03263	1.02482	0.99901	1.03595	1.06704	1.10304	1.14243	1.11206
0.842825	0.886467	0.911503	0.91892	0.916963	0.893906	0.866395	0.85938	0.903701	0.919844	0.915259	0.96862	0.988173	0.94355	0.932631	0.912445	0.836987	0.801855	0.829115	0.89141	0.930339	0.958934	0.893222	0.874288	0.934753	0.91732	0.857071	0.846965	0.8644	0.919819	0.919927	0.97786	1.04114	1.07489	1.00768	0.903543	0.960594	1.04092	1.0273	1.00266	0.991479	1.01961	1.03482	1.0229	1.00336	1.044	1.07046	1.10058	1.14048	1.10849
0.841114	0.880173	0.910236	0.921822	0.92765	0.899715	0.868189	0.861005	0.908189	0.920556	0.909696	0.961881	0.985274	0.939061	0.931831	0.919379	0.841914	0.800853	0.823552	0.889499	0.928626	0.960994	0.893315	0.869917	0.936625	0.920614	0.852072	0.843899	0.867419	0.927916	0.928384	0.98031	1.04642	1.07297	1.00903	0.901209	0.957531	1.04065	1.02671	1.00059	0.983289	1.01559	1.03545	1.02559	1.00563	1.04951	1.07071	1.09206	1.13824	1.11073
0.840419	0.875894	0.910289	0.924853	0.938106	0.905843	0.870494	0.863398	0.913503	0.922496	0.905126	0.955197	0.983606	0.935112	0.931046	0.926113	0.846642	0.799865	0.818488	0.886894	0.927207	0.963863	0.894357	0.866323	0.938694	0.924815	0.848427	0.840691	0.870765	0.935536	0.93728	0.982415	1.05115	1.07126	1.01128	0.899222	0.954333	1.04111	1.02568	0.999014	0.976254	1.01085	1.03658	1.02728	1.00743	1.05496	1.07142	1.08384	1.13421	1.11176
0.841452	0.878491	0.910951	0.931879	0.945243	0.909638	0.869502	0.87061	0.923075	0.924202	0.901344	0.957004	0.977758	0.927357	0.932722	0.928905	0.84437	0.798122	0.819932	0.890349	0.931101	0.965441	0.886125	0.869982	0.944904	0.921802	0.840795	0.839771	0.880404	0.948847	0.944764	0.994433	1.05751	1.07023	0.9994	0.893331	0.962379	1.0436	1.02198	0.994006	0.968409	1.01069	1.03867	1.02396	1.01278	1.06281	1.07137	1.07892	1.13096	1.10504
0.841408	0.874866	0.911881	0.935711	0.956787	0.917831	0.87472	0.875441	0.930352	0.927543	0.897964	0.950177	0.975425	0.923071	0.932201	0.937326	0.851777	0.798909	0.816083	0.889429	0.929631	0.968179	0.888758	0.868166	0.949134	0.928839	0.838715	0.837367	0.885413	0.957592	0.955238	0.996997	1.06362	1.07027	1.00159	0.891259	0.95977	1.04415	1.02184	0.991198	0.960054	1.00623	1.03903	1.02513	1.01461	1.06801	1.07048	1.06869	1.12487	1.1046
0.843834	0.878999	0.914628	0.945226	0.964118	0.922026	0.876059	0.886266	0.940707	0.929182	0.894896	0.952619	0.969162	0.916329	0.935488	0.941066	0.849611	0.797887	0.818859	0.894081	0.933513	0.969656	0.881679	0.875501	0.957085	0.926434	0.83269	0.83876	0.897581	0.971151	0.962585	1.00933	1.06923	1.06943	0.990089	0.886835	0.969088	1.04552	1.01848	0.984546	0.952651	1.00786	1.0408	1.02118	1.02104	1.07459	1.06724	1.06258	1.12058	1.09519
0.845452	0.877806	0.918152	0.950291	0.975888	0.931214	0.88283	0.893723	0.950113	0.934194	0.893297	0.945956	0.968236	0.913115	0.935448	0.949716	0.857202	0.798702	0.815682	0.892678	0.931612	0.973233	0.886277	0.876127	0.963257	0.935232	0.832996	0.836864	0.903271	0.97935	0.97331	1.01144	1.07491	1.06989	0.994093	0.885228	0.966643	1.04701	1.01765	0.981533	0.945348	1.00341	1.04205	1.02173	1.02295	1.07939	1.06521	1.05179	1.11212	1.09224
0.846964	0.876888	0.921048	0.955306	0.986853	0.940667	0.891327	0.901709	0.959159	0.939363	0.892505	0.940048	0.9667	0.910085	0.935102	0.957543	0.866109	0.801145	0.813943	0.892591	0.929808	0.975076	0.891205	0.877967	0.969536	0.945252	0.834636	0.835622	0.908689	0.986383	0.983629	1.01384	1.08082	1.07191	0.997644	0.884575	0.964544	1.04768	1.01795	0.978511	0.938381	0.999529	1.04242	1.02195	1.0246	1.08321	1.06282	1.04133	1.10286	1.08896
0.851517	0.882864	0.926886	0.967748	0.994061	0.945601	0.896102	0.917022	0.969991	0.940936	0.890726	0.943409	0.96063	0.905404	0.940225	0.962097	0.863732	0.80123	0.81831	0.898359	0.93277	0.97629	0.886477	0.890262	0.979982	0.943959	0.831041	0.840064	0.922542	0.998689	0.989674	1.02575	1.08568	1.07164	0.987241	0.882403	0.975161	1.04779	1.01463	0.970039	0.932699	1.00375	1.04384	1.01808	1.03266	1.08709	1.05546	1.03403	1.09705	1.07629
[truncated: 66 more columns]

## Sheet: H09
0.987974	0.987818	0.98777	0.987684	0.987541	0.987422	0.98724	0.987187	0.987217	0.987417	0.987627	0.987855	0.987982	0.988091	0.988289	0.988522	0.988642	0.988937	0.989277	0.989682	0.989942	0.99024	0.990807	0.991268	0.991634	0.992111	0.992754	0.993274	0.993678	0.994145	0.994643	0.995206	0.99565	0.9961	0.996702	0.997459	0.998325	0.998958	0.999795	1.00058	1.00131	1.00221	1.00298	1.00391	1.00475	1.00552	1.00634	1.00719	1.008	1.0088
0.984856	0.983816	0.98291	0.982041	0.98125	0.980561	0.980036	0.979502	0.978991	0.978511	0.978104	0.977942	0.977865	0.977949	0.978099	0.978297	0.97868	0.979199	0.979723	0.980398	0.981126	0.981935	0.982843	0.983873	0.984963	0.985922	0.987037	0.988175	0.989342	0.990522	0.991817	0.993112	0.994306	0.995715	0.997103	0.99842	0.99969	1.00096	1.00216	1.00311	1.00406	1.00503	1.00591	1.00673	1.00742	1.00798	1.00846	1.00887	1.00921	1.00942
1.01158	1.00926	1.00718	1.00493	1.00281	1.00088	0.99888	0.997069	0.995415	0.993964	0.992736	0.991576	0.990513	0.989638	0.988769	0.98809	0.987666	0.98746	0.987458	0.987776	0.988059	0.988448	0.989028	0.989547	0.990266	0.991277	0.992341	0.993293	0.994274	0.995497	0.996623	0.997897	0.999163	1.00025	1.00119	1.00213	1.00308	1.00378	1.0044	1.00469	1.00482	1.00485	1.00483	1.00457	1.00394	1.00314	1.00203	1.00069	0.999133	0.997189
0.967084	0.965741	0.964488	0.963326	0.962582	0.961826	0.961318	0.96106	0.960928	0.960884	0.960878	0.960893	0.961051	0.961384	0.961723	0.962082	0.962442	0.963093	0.963798	0.964686	0.96587	0.966889	0.96773	0.968641	0.969766	0.971199	0.972743	0.97452	0.976571	0.978678	0.980847	0.983108	0.985645	0.988362	0.991076	0.993857	0.996946	0.999842	1.00264	1.00533	1.00805	1.01063	1.013	1.01526	1.0174	1.01922	1.02097	1.0223	1.02321	1.02403
0.980853	0.979674	0.978625	0.977537	0.976516	0.975441	0.974281	0.973222	0.972163	0.971088	0.969993	0.968999	0.968253	0.967269	0.966293	0.9655	0.964658	0.963739	0.962842	0.962179	0.961837	0.961528	0.961406	0.961664	0.961987	0.962348	0.963223	0.964612	0.966281	0.968311	0.970733	0.973407	0.976627	0.980247	0.984228	0.988247	0.992443	0.99681	1.00123	1.00569	1.01033	1.0147	1.01886	1.02281	1.02631	1.02963	1.03245	1.0349	1.03696	1.03865
1.00526	1.00039	0.995859	0.991771	0.988242	0.985253	0.982415	0.979824	0.977824	0.976244	0.975158	0.974256	0.973494	0.973056	0.972838	0.972864	0.973226	0.973737	0.974184	0.974729	0.975122	0.975375	0.975932	0.976442	0.976906	0.977506	0.978326	0.979152	0.979843	0.980582	0.981849	0.983377	0.985275	0.987447	0.989667	0.991906	0.994712	0.997596	1.00053	1.00366	1.00688	1.0099	1.01279	1.01535	1.0177	1.01953	1.02078	1.02176	1.02196	1.02151
1.04041	1.03376	1.02765	1.02176	1.01636	1.01184	1.00829	1.00511	1.00255	1.00065	0.999141	0.998339	0.997861	0.997741	0.997831	0.998055	0.998229	0.998248	0.998109	0.997583	0.996451	0.995075	0.993423	0.991452	0.989238	0.986668	0.984058	0.981678	0.979351	0.977065	0.975131	0.973882	0.973005	0.972864	0.973507	0.975255	0.977751	0.981055	0.984941	0.989753	0.995414	1.00154	1.0081	1.0151	1.02239	1.02941	1.03619	1.04294	1.04906	1.05466
1.03984	1.0361	1.0321	1.02823	1.02447	1.02073	1.01694	1.01351	1.01027	1.00743	1.00484	1.00227	0.999951	0.997869	0.995599	0.99333	0.991053	0.988674	0.985924	0.982583	0.979076	0.975513	0.971855	0.967827	0.96394	0.960361	0.956867	0.953855	0.951566	0.950358	0.949937	0.950672	0.952408	0.955718	0.960314	0.966088	0.973013	0.980927	0.990089	0.999507	1.00938	1.01933	1.02914	1.03861	1.04727	1.05499	1.06183	1.06731	1.07124	1.07411
1.0986	1.09918	1.0989	1.09794	1.09655	1.09436	1.09167	1.08835	1.08459	1.08035	1.07593	1.07088	1.0656	1.05947	1.05186	1.04369	1.0346	1.02478	1.01447	1.00332	0.991463	0.979283	0.96714	0.955705	0.945067	0.934957	0.926273	0.919374	0.914437	0.911805	0.911412	0.913396	0.918405	0.92556	0.935052	0.946862	0.960666	0.976561	0.993427	1.01055	1.0278	1.04466	1.06	1.07393	1.08566	1.0948	1.1013	1.10489	1.10562	1.10358
1.17441	1.17505	1.1745	1.17332	1.17169	1.16968	1.16716	1.16421	1.16122	1.15756	1.15286	1.14758	1.14096	1.1328	1.12297	1.11047	1.09626	1.08061	1.0629	1.04377	1.02333	1.00184	0.980783	0.960459	0.941548	0.924642	0.909441	0.896749	0.887331	0.881167	0.878926	0.880208	0.885063	0.893585	0.905555	0.920585	0.938512	0.958944	0.981058	1.0047	1.02865	1.05208	1.07452	1.09516	1.11339	1.12865	1.14088	1.14979	1.15532	1.15763
1.15321	1.15361	1.15376	1.15396	1.15448	1.15529	1.15653	1.15817	1.16012	1.16203	1.16344	1.16423	1.16335	1.16019	1.15391	1.14412	1.13118	1.11418	1.09394	1.07142	1.04647	1.02081	0.995274	0.970838	0.948125	0.927773	0.910547	0.896758	0.886959	0.88129	0.879263	0.880959	0.886379	0.895086	0.906636	0.921176	0.938104	0.957206	0.977727	0.999242	1.02148	1.04391	1.06592	1.08668	1.1059	1.12321	1.13855	1.152	1.16351	1.17312
1.04838	1.0496	1.05222	1.05589	1.0609	1.06751	1.07574	1.08506	1.09487	1.10506	1.11566	1.12482	1.13271	1.13829	1.14008	1.1376	1.13081	1.11974	1.10426	1.08464	1.06256	1.03864	1.01448	0.990956	0.969337	0.950305	0.934787	0.922768	0.914845	0.910565	0.909833	0.912186	0.917537	0.924892	0.934294	0.945027	0.957173	0.970465	0.984845	0.999595	1.01484	1.03038	1.04533	1.05988	1.07343	1.08632	1.0984	1.10966	1.12064	1.13092
0.952217	0.952991	0.956916	0.963519	0.972457	0.983703	0.997025	1.0118	1.02808	1.04525	1.06215	1.07851	1.09333	1.10585	1.11496	1.11934	1.1193	1.11393	1.10373	1.08936	1.07181	1.05285	1.03289	1.01336	0.9956	0.979933	0.967084	0.957946	0.951878	0.948321	0.94766	0.949178	0.952474	0.957014	0.96251	0.968331	0.974519	0.981703	0.989491	0.997356	1.00566	1.01467	1.02367	1.03193	1.03947	1.04669	1.05447	1.0622	1.07023	1.07857
0.915832	0.91525	0.91871	0.926405	0.93802	0.952674	0.969984	0.988828	1.00952	1.03078	1.05146	1.07113	1.08905	1.10391	1.11494	1.12187	1.12426	1.12154	1.11403	1.10391	1.09155	1.07735	1.06282	1.04898	1.0361	1.02486	1.0155	1.0083	1.00261	0.998515	0.995211	0.993085	0.991476	0.990207	0.988316	0.986635	0.985481	0.984428	0.984012	0.98459	0.986113	0.988636	0.991736	0.995092	0.998496	1.00268	1.00753	1.01337	1.01986	1.02755
0.942635	0.938011	0.938488	0.943666	0.953337	0.966872	0.983693	1.00373	1.02498	1.04712	1.06917	1.08968	1.1075	1.12159	1.13207	1.13767	1.13892	1.13585	1.12957	1.1209	1.11173	1.10205	1.09305	1.08529	1.0773	1.0702	1.0641	1.05793	1.05183	1.04496	1.0378	1.02991	1.02213	1.01335	1.00415	0.994995	0.98613	0.977847	0.970294	0.964769	0.960838	0.959149	0.959616	0.960597	0.963087	0.966784	0.971935	0.978741	0.986998	0.99617
0.997213	0.985121	0.978032	0.975982	0.979586	0.988	1.00006	1.01556	1.03439	1.0547	1.07612	1.09709	1.11517	1.12961	1.1396	1.14524	1.14539	1.14138	1.13535	1.12837	1.12145	1.11508	1.10987	1.10545	1.10133	1.09676	1.09159	1.08578	1.07783	1.06796	1.05709	1.04599	1.03406	1.0215	1.00826	0.994621	0.98087	0.968097	0.956529	0.947061	0.941565	0.938842	0.938607	0.941431	0.94636	0.953012	0.961048	0.970883	0.981059	0.991525
1.04307	1.02527	1.01177	1.0028	0.99827	0.998086	1.00313	1.01285	1.0265	1.04294	1.06161	1.0811	1.09848	1.11289	1.12373	1.1295	1.12984	1.12662	1.12094	1.1145	1.10752	1.10228	1.09868	1.09527	1.09183	1.08735	1.08206	1.07588	1.06757	1.058	1.04772	1.0376	1.02691	1.01587	1.00393	0.991148	0.977856	0.9652	0.953349	0.944262	0.939019	0.937545	0.939818	0.946136	0.954511	0.964822	0.976016	0.987195	0.997734	1.00747
1.06511	1.04859	1.03429	1.02337	1.01458	1.0089	1.0064	1.00806	1.01378	1.02293	1.03595	1.05122	1.06635	1.07919	1.08867	1.09397	1.09437	1.09002	1.08453	1.07782	1.07173	1.06703	1.06318	1.05961	1.05641	1.05254	1.04773	1.04215	1.03601	1.02896	1.02292	1.01714	1.0111	1.00402	0.996053	0.98593	0.975482	0.965478	0.956077	0.949427	0.94819	0.951041	0.95732	0.968011	0.981018	0.994315	1.0072	1.01764	1.02551	1.02916
1.06515	1.05755	1.05004	1.04342	1.03585	1.02627	1.01654	1.00803	1.00181	1.00027	1.00399	1.01209	1.02251	1.03256	1.04145	1.04585	1.04596	1.04301	1.03828	1.03312	1.02802	1.02409	1.02005	1.01647	1.01316	1.01012	1.007	1.00432	1.0025	1.00095	0.999954	0.998782	0.996938	0.993173	0.986757	0.978014	0.969585	0.96207	0.956964	0.955509	0.959208	0.967894	0.980821	0.996722	1.01442	1.03045	1.04316	1.0502	1.05174	1.04678
1.05205	1.05641	1.06039	1.0606	1.05589	1.04435	1.02857	1.01118	0.994787	0.982655	0.977337	0.978683	0.984964	0.992907	1.00037	1.00588	1.00725	1.00677	1.00456	1.00129	0.998111	0.995663	0.992726	0.989368	0.986109	0.983751	0.982454	0.982939	0.984426	0.987429	0.990159	0.991248	0.989283	0.984538	0.976261	0.966892	0.958527	0.953847	0.952572	0.956535	0.966328	0.981368	0.999752	1.0201	1.04089	1.05845	1.0691	1.07197	1.06606	1.0524
1.03647	1.05264	1.06558	1.07246	1.07016	1.05726	1.03698	1.01245	0.987427	0.967586	0.954931	0.952186	0.955276	0.962383	0.970839	0.978142	0.982598	0.984932	0.986292	0.986458	0.987076	0.986838	0.984955	0.981839	0.978775	0.975873	0.974681	0.976132	0.980341	0.985709	0.989779	0.990597	0.98705	0.979688	0.969451	0.959372	0.951766	0.948774	0.950476	0.958008	0.971887	0.990513	1.01198	1.03447	1.05582	1.0722	1.0795	1.07723	1.06522	1.04472
1.02451	1.04667	1.06469	1.07466	1.07314	1.0593	1.03597	1.00713	0.978305	0.954366	0.939297	0.934154	0.935995	0.943768	0.953737	0.963502	0.971518	0.97856	0.985734	0.991248	0.995923	0.998163	0.997392	0.993062	0.987481	0.982093	0.97897	0.979488	0.983983	0.989842	0.993852	0.993795	0.989528	0.981232	0.970735	0.961505	0.955729	0.954112	0.957692	0.966234	0.979668	0.998047	1.01906	1.03984	1.05813	1.07002	1.07168	1.06341	1.04571	1.02157
1.01958	1.04148	1.05856	1.06752	1.06477	1.05113	1.02802	0.999805	0.972394	0.949901	0.935381	0.929974	0.932409	0.940144	0.95149	0.963746	0.976246	0.98891	1.00159	1.0122	1.0199	1.0239	1.02248	1.0162	1.00683	0.997393	0.991146	0.989346	0.992081	0.997006	1.00049	0.99968	0.995572	0.987935	0.97943	0.971838	0.96809	0.967967	0.971496	0.977896	0.988354	1.00265	1.01922	1.03507	1.04771	1.05368	1.05062	1.03735	1.01677	0.992613
1.02	1.03679	1.04915	1.05426	1.05065	1.03858	1.01954	0.996142	0.973742	0.955059	0.943094	0.938992	0.941433	0.94876	0.960686	0.974787	0.990947	1.00804	1.02556	1.04073	1.0514	1.05644	1.05458	1.04635	1.03402	1.02142	1.01157	1.00675	1.00756	1.01031	1.01213	1.01041	1.00534	0.997916	0.990679	0.985178	0.98236	0.982509	0.984503	0.987928	0.993401	1.00161	1.01079	1.01987	1.02633	1.02692	1.01995	1.0052	0.985556	0.965522
1.02625	1.03648	1.04256	1.04334	1.03857	1.02843	1.01359	0.995826	0.978748	0.964795	0.956419	0.954236	0.956876	0.963735	0.974828	0.989122	1.00587	1.02542	1.04587	1.06402	1.07634	1.08241	1.0808	1.07181	1.0592	1.04594	1.03519	1.02975	1.02902	1.03009	1.02909	1.02465	1.01709	1.0079	0.999485	0.993548	0.989836	0.989153	0.989605	0.99137	0.993277	0.996402	0.999778	1.00282	1.0034	0.998804	0.988786	0.973925	0.958467	0.945379
1.03293	1.03626	1.03701	1.03569	1.03157	1.02484	1.01443	1.00123	0.988272	0.977752	0.971747	0.969977	0.972051	0.977096	0.985568	0.997744	1.01365	1.03406	1.05576	1.0759	1.09014	1.09806	1.0985	1.09156	1.08051	1.06874	1.05922	1.05472	1.05346	1.05309	1.04927	1.0411	1.03016	1.01734	1.00528	0.995588	0.988746	0.986118	0.985599	0.987133	0.988324	0.989514	0.989698	0.988103	0.982596	0.972911	0.960352	0.946973	0.937402	0.933362
1.03655	1.03396	1.03104	1.02964	1.02905	1.0274	1.02244	1.01341	1.00312	0.993507	0.986928	0.983451	0.982783	0.984397	0.988886	0.997232	1.01123	1.03101	1.05301	1.07501	1.09217	1.10365	1.1088	1.10596	1.09779	1.08842	1.08076	1.07751	1.07658	1.07527	1.06908	1.0576	1.042	1.02428	1.00661	0.99064	0.97875	0.973305	0.97337	0.977181	0.981746	0.985221	0.984771	0.980044	0.968866	0.953489	0.938101	0.926207	0.922526	0.928069
1.03702	1.02945	1.02396	1.02361	1.02694	1.03144	1.03224	1.02766	1.0191	1.00868	0.999322	0.992354	0.987971	0.985673	0.986299	0.99092	1.00163	1.01964	1.04154	1.06558	1.08623	1.10272	1.11301	1.11427	1.10848	1.10052	1.09339	1.09089	1.09021	1.08885	1.08156	1.06819	1.04912	1.02662	1.00333	0.980771	0.963709	0.95582	0.957979	0.966882	0.978127	0.987298	0.98947	0.983593	0.96824	0.947255	0.927467	0.91494	0.914782	0.92649
1.03686	1.02331	1.01523	1.01557	1.02201	1.03229	1.0394	1.03998	1.03398	1.02299	1.01046	0.999347	0.991584	0.986175	0.984223	0.985395	0.992371	1.00751	1.02923	1.055	1.07945	1.1006	1.11477	1.1184	1.11353	1.1045	1.09613	1.09309	1.09243	1.09129	1.08475	1.07049	1.05007	1.02395	0.995567	0.966959	0.945369	0.936198	0.942492	0.959822	0.980984	0.999074	1.00678	1.00136	0.981945	0.953879	0.927197	0.910897	0.911294	0.926159
1.03887	1.01935	1.00738	1.00596	1.0126	1.02582	1.03813	1.04451	1.04284	1.03349	1.01939	1.00561	0.99598	0.989539	0.98707	0.985891	0.98928	1.0011	1.02127	1.04816	1.07573	1.09997	1.11617	1.11977	1.11258	1.09986	1.08787	1.08239	1.08091	1.08066	1.07624	1.06429	1.04543	1.01879	0.987703	0.955047	0.930374	0.920644	0.931229	0.957042	0.989381	1.018	1.03375	1.03104	1.00849	0.972457	0.936759	0.913244	0.91012	0.92402
1.04365	1.01932	1.00267	0.996996	1.00071	1.01336	1.02866	1.04094	1.0456	1.04007	1.02662	1.01218	1.0023	0.997183	0.996318	0.994806	0.995701	1.00432	1.02247	1.04998	1.07966	1.10501	1.12066	1.12089	1.10785	1.0885	1.07065	1.06084	1.05788	1.05873	1.05744	1.05021	1.03526	1.01104	0.979959	0.945754	0.919736	0.911174	0.926685	0.960638	1.00389	1.04369	1.06798	1.06861	1.0431	0.998302	0.951623	0.919089	0.910425	0.921077
1.04921	1.02233	1.00184	0.990303	0.988323	0.997677	1.01427	1.03283	1.04484	1.04452	1.03314	1.01936	1.01128	1.00991	1.01269	1.01272	1.01223	1.01867	1.03605	1.06466	1.09538	1.11959	1.13057	1.12192	1.09905	1.07017	1.04523	1.03067	1.02624	1.02856	1.03179	1.03032	1.02095	1.00084	0.971451	0.938515	0.914281	0.910312	0.932672	0.975054	1.02764	1.07684	1.10749	1.10952	1.07884	1.0237	0.965436	0.924576	0.911277	0.918345
1.05675	1.02985	1.00634	0.987623	0.977615	0.981399	0.998236	1.0233	1.04337	1.04955	1.04114	1.02833	1.02191	1.02437	1.03115	1.03326	1.03182	1.0362	1.05331	1.08292	1.1141	1.1363	1.14125	1.12305	1.09103	1.05321	1.02139	1.00209	0.995586	0.999158	1.00742	1.01232	1.00985	0.994934	0.968946	0.938364	0.916741	0.915532	0.940926	0.987126	1.04446	1.09981	1.1371	1.14275	1.11002	1.04763	0.979593	0.930347	0.911747	0.914095
1.06447	1.04029	1.01561	0.99136	0.972514	0.968497	0.983702	1.01383	1.04259	1.05659	1.05251	1.04038	1.03414	1.03896	1.04896	1.05331	1.05131	1.05376	1.07027	1.10097	1.13301	1.15318	1.15182	1.12594	1.08673	1.04246	1.00466	0.980349	0.970355	0.974115	0.986251	0.997786	1.00253	0.99389	0.972302	0.944544	0.924685	0.923066	0.94622	0.990448	1.0475	1.10613	1.15108	1.1645	1.13595	1.07168	0.996521	0.939012	0.913708	0.910723
1.06787	1.04846	1.0254	0.999053	0.974757	0.965863	0.980484	1.01466	1.05012	1.06921	1.06792	1.05593	1.05021	1.05665	1.06769	1.07234	1.06938	1.07214	1.09095	1.1247	1.15689	1.17162	1.16044	1.12552	1.0802	1.03294	0.99324	0.966711	0.955106	0.959454	0.974586	0.991402	1.00092	0.996383	0.977214	0.952427	0.934919	0.933248	0.95304	0.991973	1.04499	1.10354	1.153	1.17183	1.14689	1.08267	1.00479	0.945603	0.918197	0.911545
1.06788	1.05339	1.03427	1.009	0.984013	0.974147	0.989002	1.02567	1.06432	1.08532	1.08494	1.07289	1.06718	1.07367	1.08334	1.08621	1.08244	1.08707	1.10987	1.14678	1.17755	1.18488	1.16413	1.12186	1.07417	1.02772	0.989911	0.963645	0.952244	0.957237	0.974436	0.994209	1.00598	1.00234	0.983858	0.960712	0.944376	0.940879	0.954964	0.985941	1.03284	1.09015	1.14237	1.16607	1.1454	1.08368	1.0077	0.951364	0.925063	0.915815
1.06518	1.05577	1.04356	1.02378	1.00184	0.991894	1.00449	1.0401	1.07945	1.10257	1.10357	1.09147	1.08379	1.08823	1.09539	1.09635	1.09174	1.09744	1.12326	1.16231	1.19186	1.1939	1.1665	1.12069	1.07344	1.03037	0.995691	0.970558	0.958806	0.963015	0.98066	1.00173	1.01464	1.01114	0.992939	0.970157	0.952878	0.94426	0.948271	0.9675	1.00504	1.0594	1.11579	1.1491	1.13911	1.08614	1.01542	0.961671	0.935757	0.924557
1.05923	1.05372	1.04857	1.03663	1.02114	1.01412	1.02586	1.05901	1.09638	1.11831	1.11851	1.10583	1.09675	1.09936	1.10409	1.1027	1.09732	1.10467	1.13377	1.17468	1.20178	1.19844	1.16489	1.11718	1.07221	1.03412	1.00389	0.981449	0.970588	0.975309	0.993189	1.01396	1.02507	1.01913	0.99913	0.975962	0.957612	0.944324	0.939374	0.948142	0.977399	1.02837	1.08772	1.12859	1.12755	1.08323	1.01945	0.970279	0.946845	0.935315
1.05091	1.04813	1.04976	1.04684	1.03965	1.03735	1.0491	1.07902	1.11282	1.13131	1.129	1.11496	1.10511	1.10662	1.10971	1.10647	1.10049	1.10982	1.14215	1.18438	1.20831	1.19948	1.16044	1.11191	1.0704	1.03788	1.01253	0.993488	0.984546	0.990663	1.00903	1.02864	1.0359	1.02523	1.0018	0.977867	0.958779	0.941689	0.929432	0.929464	0.951743	0.999531	1.06107	1.10782	1.11446	1.07826	1.0215	0.977726	0.957658	0.947233
1.03963	1.03991	1.04808	1.05425	1.05621	1.06019	1.07365	1.10079	1.12946	1.14114	1.13335	1.1171	1.10802	1.11023	1.11231	1.10786	1.1026	1.11649	1.15368	1.19558	1.21258	1.19439	1.1491	1.10121	1.06518	1.03892	1.01898	1.00419	0.99951	1.00931	1.02904	1.04578	1.04571	1.02676	0.998317	0.973973	0.955325	0.93545	0.91846	0.913736	0.933116	0.980729	1.04387	1.0922	1.10137	1.06891	1.01842	0.981882	0.967405	0.959258
1.02911	1.0279	1.04075	1.05502	1.06544	1.07432	1.08704	1.11025	1.13516	1.14377	1.1335	1.11494	1.10466	1.10708	1.11043	1.10724	1.10226	1.1162	1.15427	1.1968	1.21287	1.19156	1.14404	1.09673	1.06374	1.04133	1.02475	1.01258	1.01034	1.0219	1.04229	1.05763	1.05358	1.02898	0.995964	0.969701	0.951391	0.931157	0.911293	0.901545	0.915563	0.959266	1.02209	1.07552	1.09303	1.06828	1.02217	0.987251	0.974785	0.970907
1.01695	1.01479	1.03127	1.05195	1.06969	1.08344	1.09693	1.11739	1.1382	1.14226	1.12758	1.10656	1.09643	1.1005	1.10547	1.10434	1.10156	1.11845	1.1587	1.20001	1.21092	1.18293	1.13268	1.08743	1.05826	1.03958	1.02589	1.01733	1.01935	1.03501	1.05681	1.06926	1.05871	1.02683	0.988879	0.961417	0.944173	0.924847	0.904753	0.894337	0.9078	0.950922	1.01298	1.06747	1.08735	1.06478	1.02098	0.988282	0.979409	0.980532
1.00533	1.00201	1.02061	1.04547	1.06835	1.08558	1.10008	1.11867	1.1362	1.13676	1.11822	1.09524	1.08575	1.09177	1.09862	1.10007	1.10068	1.12097	1.1626	1.20141	1.2059	1.17188	1.12021	1.0777	1.05166	1.03528	1.02334	1.01861	1.02539	1.04551	1.06859	1.07768	1.06059	1.02254	0.980823	0.952777	0.936633	0.918879	0.900284	0.891664	0.907049	0.950921	1.01207	1.06589	1.08533	1.06206	1.01827	0.986744	0.981122	0.987131
0.993906	0.989465	1.00864	1.03589	1.06218	1.08209	1.09781	1.11525	1.13038	1.12833	1.10667	1.08222	1.07371	1.08178	1.09074	1.09517	1.09968	1.12347	1.16543	1.2003	1.19781	1.15896	1.10709	1.06783	1.04434	1.0287	1.01803	1.01719	1.02963	1.05439	1.07801	1.08337	1.06013	1.01692	0.973022	0.944815	0.929649	0.913442	0.897545	0.892207	0.91089	0.956284	1.01669	1.0687	1.08586	1.05987	1.01445	0.983281	0.980656	0.991733
0.985008	0.975495	0.992215	1.0197	1.04836	1.07131	1.08874	1.10591	1.1209	1.11895	1.09638	1.07014	1.06062	1.0697	1.08117	1.08909	1.09729	1.12164	1.16196	1.19431	1.18903	1.1494	1.09836	1.06065	1.03792	1.02153	1.01056	1.01232	1.02974	1.0588	1.08381	1.08772	1.0616	1.01597	0.970049	0.940388	0.925253	0.910588	0.897273	0.894336	0.914468	0.95981	1.01885	1.07073	1.08855	1.06248	1.01415	0.979624	0.977074	0.992645
0.974621	0.964212	0.979356	1.00595	1.03537	1.06013	1.07941	1.0974	1.11247	1.10884	1.08414	1.05766	1.0497	1.06093	1.0741	1.08473	1.09659	1.1233	1.16193	1.18808	1.17629	1.1345	1.08597	1.05188	1.03028	1.01255	1.00175	1.00737	1.0313	1.06494	1.08949	1.0887	1.05769	1.01016	0.965302	0.936669	0.922082	0.907835	0.897261	0.898703	0.92301	0.971027	1.02987	1.07845	1.09162	1.06011	1.00837	0.973316	0.973756	0.993503
0.967851	0.953244	0.964939	0.988797	1.01812	1.04497	1.06669	1.08661	1.10382	1.10103	1.07598	1.0485	1.04016	1.05236	1.0672	1.08052	1.09456	1.12071	1.15658	1.17864	1.16492	1.12422	1.07899	1.04703	1.02509	1.00501	0.992426	1.00025	1.0291	1.0669	1.09228	1.08929	1.05662	1.00976	0.96598	0.937468	0.922613	0.908431	0.8991	0.902441	0.928262	0.977169	1.03547	1.08311	1.0953	1.06188	1.00652	0.968234	0.968701	0.991213
0.958326	0.943224	0.952555	0.9736	1.00251	1.03077	1.05485	1.07772	1.09691	1.093	1.06612	1.03888	1.03283	1.04716	1.06339	1.07875	1.09439	1.12074	1.15252	1.16716	1.14867	1.10905	1.06948	1.04139	1.0187	0.995301	0.98201	0.99459	1.03014	1.07154	1.09465	1.08601	1.0504	1.00532	0.965502	0.939244	0.924807	0.910253	0.901911	0.907866	0.936956	0.988443	1.04642	1.09031	1.09731	1.05769	0.998963	0.961315	0.965369	0.99083
0.952729	0.934983	0.941286	0.958763	0.98654	1.01583	1.04215	1.06833	1.09112	1.08883	1.06169	1.03326	1.02735	1.04283	1.06035	1.07744	1.09337	1.11756	1.14519	1.15493	1.13523	1.09927	1.06544	1.03994	1.01572	0.988363	0.972398	0.98743	1.02772	1.07229	1.09444	1.08308	1.04749	1.00597	0.969797	0.945084	0.930576	0.915247	0.905848	0.911283	0.940636	0.992877	1.05031	1.09319	1.09915	1.05758	0.995847	0.956696	0.961353	0.988553
0.94737	0.927983	0.931508	0.945853	0.972082	1.00166	1.02934	1.05915	1.08626	1.08643	1.05901	1.02924	1.0234	1.04006	1.05921	1.07733	1.09296	1.11448	1.13688	1.14144	1.12052	1.08953	1.06269	1.04028	1.01371	0.98157	0.962712	0.979806	1.02499	1.07219	1.09258	1.07862	1.04405	1.00729	0.976345	0.953728	0.939121	0.922611	0.911073	0.914385	0.943238	0.995875	1.05251	1.09438	1.09969	1.05656	0.992502	0.952552	0.957828	0.986887
0.939113	0.922358	0.925885	0.939263	0.964937	0.99341	1.02162	1.05482	1.08456	1.08374	1.05408	1.02495	1.02187	1.04114	1.06191	1.08049	1.09538	1.11408	1.13009	1.12694	1.10347	1.07874	1.05967	1.03927	1.00868	0.971622	0.953596	0.97717	1.0284	1.07516	1.08908	1.07005	1.03706	1.00626	0.981668	0.96189	0.947228	0.92854	0.915587	0.918591	0.949367	1.00321	1.05839	1.09635	1.09639	1.04755	0.982661	0.947658	0.958246	0.98952
0.934269	0.918555	0.921844	0.934146	0.958399	0.984983	1.01209	1.04772	1.08179	1.08361	1.05371	1.02353	1.02025	1.04115	1.06418	1.08348	1.09718	1.11181	1.12188	1.11337	1.08967	1.07205	1.0606	1.04166	1.00675	0.964457	0.944881	0.971487	1.02702	1.07408	1.08455	1.06364	1.03406	1.00991	0.991095	0.97336	0.957842	0.936681	0.920715	0.920993	0.95065	1.00388	1.05748	1.09429	1.09386	1.04392	0.978332	0.944812	0.957095	0.990098
0.929444	0.915859	0.920481	0.932308	0.955182	0.978575	1.00289	1.03974	1.07836	1.08366	1.05418	1.02281	1.01885	1.04156	1.06749	1.08825	1.10046	1.10977	1.11337	1.09902	1.07578	1.06638	1.06329	1.04529	1.00483	0.956616	0.935472	0.965736	1.02577	1.07245	1.07887	1.05653	1.03155	1.01544	1.00259	0.986898	0.969713	0.945246	0.92592	0.923387	0.951369	1.00348	1.05476	1.0904	1.09003	1.03969	0.973735	0.942418	0.956613	0.99129
0.924703	0.914515	0.921205	0.933623	0.955655	0.975144	0.99521	1.032	1.07435	1.08306	1.05463	1.02247	1.01776	1.04238	1.07157	1.09412	1.10459	1.10879	1.10556	1.08582	1.06384	1.06257	1.06742	1.04933	1.00242	0.948365	0.92659	0.961306	1.02573	1.07105	1.07311	1.04957	1.02981	1.02188	1.01466	1.00013	0.980597	0.952601	0.930095	0.925547	0.952517	1.00289	1.05135	1.08543	1.08539	1.03471	0.96899	0.940366	0.957071	0.993017
0.91984	0.914011	0.92362	0.937288	0.958929	0.973629	0.987558	1.02273	1.06837	1.0815	1.05537	1.02242	1.01653	1.043	1.07617	1.10147	1.11012	1.10847	1.09774	1.07281	1.053	1.06043	1.07341	1.05466	1.00012	0.939419	0.917068	0.956866	1.02618	1.06977	1.06712	1.04268	1.02898	1.02996	1.02846	1.01451	0.991666	0.959465	0.933747	0.927692	0.953823	1.00164	1.04627	1.07871	1.08003	1.02969	0.964314	0.938556	0.957953	0.994809
0.915183	0.914074	0.926916	0.942305	0.964101	0.973839	0.981	1.01348	1.06124	1.07879	1.05571	1.02229	1.01535	1.04348	1.08087	1.10931	1.11627	1.10878	1.09083	1.06164	1.04483	1.0605	1.08032	1.0601	0.997719	0.930603	0.908296	0.953627	1.02774	1.06926	1.06181	1.03677	1.02906	1.03821	1.04162	1.02761	1.00092	0.964351	0.936194	0.929708	0.95565	1.00055	1.04065	1.07144	1.07464	1.02477	0.959831	0.937221	0.95933	0.996621
0.910631	0.914328	0.930514	0.948051	0.970446	0.975095	0.974892	1.00365	1.05253	1.07496	1.05593	1.02224	1.01409	1.04362	1.08568	1.11764	1.1231	1.10978	1.08478	1.05219	1.03909	1.06265	1.0882	1.06597	0.995627	0.922133	0.900002	0.950959	1.02991	1.06948	1.05735	1.03189	1.02988	1.0465	1.05433	1.03993	1.00891	0.967759	0.937828	0.93172	0.957805	0.999211	1.03405	1.06339	1.06935	1.02044	0.955866	0.936357	0.960895	0.998212
0.906026	0.914397	0.933966	0.954182	0.977679	0.97724	0.968978	0.992645	1.04156	1.06984	1.05633	1.02258	1.01269	1.04322	1.09051	1.12655	1.13095	1.11189	1.07998	1.04474	1.03586	1.06694	1.09721	1.07276	0.994516	0.914444	0.891963	0.94821	1.03226	1.07059	1.05411	1.02815	1.03113	1.0545	1.06662	1.05191	1.0161	0.970047	0.938904	0.933867	0.960152	0.997261	1.02598	1.05413	1.06424	1.01726	0.95286	0.936051	0.962472	0.999376
0.901787	0.914164	0.936643	0.959753	0.984554	0.979582	0.9642	0.982627	1.03056	1.06434	1.05651	1.02295	1.01151	1.04295	1.0952	1.13488	1.13847	1.11465	1.07699	1.04011	1.03576	1.07305	1.10588	1.07857	0.993572	0.908149	0.885606	0.946624	1.03512	1.07243	1.05228	1.02581	1.03235	1.0608	1.07636	1.0615	1.02106	0.970468	0.939165	0.936064	0.96267	0.995308	1.01795	1.0453	1.05981	1.015	0.950847	0.936603	0.964318	1.00031
0.897756	0.913492	0.938499	0.964753	0.991101	0.982181	0.960364	0.973104	1.01918	1.0586	1.0568	1.0236	1.01056	1.04288	1.09971	1.14275	1.14588	1.11834	1.07599	1.03817	1.03843	1.08062	1.11416	1.08364	0.993162	0.90338	0.880549	0.945492	1.03801	1.07484	1.05183	1.02461	1.03307	1.06532	1.08404	1.06946	1.02452	0.969587	0.938913	0.938396	0.965164	0.993026	1.0096	1.03651	1.056	1.01402	0.95015	0.938096	0.966452	1.00094
0.893765	0.912202	0.939454	0.969121	0.997508	0.985457	0.95768	0.96377	1.00692	1.05249	1.05745	1.02476	1.00995	1.04308	1.10391	1.15006	1.15349	1.1236	1.07758	1.03921	1.04386	1.08934	1.12176	1.08812	0.993795	0.900553	0.876591	0.944063	1.04036	1.07775	1.053	1.0245	1.03274	1.06766	1.08986	1.07636	1.02704	0.967725	0.938248	0.94088	0.967491	0.990213	1.00064	1.02727	1.05274	1.01484	0.951308	0.940764	0.969032	1.00121
0.890364	0.911006	0.939558	0.973053	1.00326	0.988682	0.956433	0.956345	0.996167	1.04728	1.05805	1.0258	1.0099	1.04455	1.10783	1.15554	1.15983	1.12932	1.08082	1.04254	1.05112	1.09801	1.12723	1.08991	0.993816	0.899393	0.874599	0.943523	1.04238	1.08041	1.05495	1.02491	1.03139	1.06785	1.09337	1.08101	1.0279	0.964813	0.936947	0.94326	0.969684	0.987286	0.992566	1.01911	1.05047	1.01634	0.953613	0.944531	0.972439	1.00147
0.88728	0.909437	0.939311	0.976014	1.00861	0.992732	0.956766	0.949832	0.985555	1.04225	1.05893	1.02715	1.01054	1.04652	1.1115	1.16011	1.16562	1.13622	1.08674	1.04843	1.06026	1.10638	1.13033	1.08991	0.99424	0.899843	0.87385	0.942525	1.04336	1.08298	1.05814	1.02621	1.02858	1.06546	1.0951	1.08508	1.02809	0.960865	0.935527	0.945632	0.971272	0.984218	0.984421	1.01101	1.04876	1.01968	0.957935	0.949788	0.976345	1.00141
0.885194	0.908459	0.939137	0.978558	1.01323	0.996625	0.958243	0.94517	0.97704	1.03851	1.05962	1.02809	1.0119	1.04958	1.11502	1.16301	1.16966	1.14267	1.0934	1.05535	1.06966	1.11314	1.13022	1.08676	0.993392	0.900999	0.874613	0.94228	1.04375	1.08483	1.06144	1.02768	1.02498	1.06158	1.0955	1.0879	1.02703	0.956068	0.933892	0.947744	0.972378	0.981321	0.977414	1.00433	1.04792	1.02331	0.963036	0.956016	0.980707	1.00133
0.884048	0.905497	0.936354	0.976124	1.01622	1.00471	0.964545	0.942276	0.964743	1.02968	1.06153	1.03262	1.01319	1.04794	1.11252	1.16158	1.17313	1.15313	1.1066	1.06503	1.07528	1.11526	1.12851	1.08861	1.00162	0.910089	0.875207	0.932687	1.03487	1.08566	1.06888	1.03272	1.01959	1.05206	1.09286	1.09412	1.03376	0.956705	0.931701	0.947235	0.971513	0.97937	0.971341	0.99375	1.04527	1.03342	0.973929	0.961938	0.983526	0.999789
0.884398	0.906171	0.936483	0.978008	1.02	1.00915	0.968583	0.940563	0.958141	1.02619	1.06159	1.03308	1.01556	1.05217	1.11553	1.16113	1.17346	1.1587	1.11498	1.07327	1.08368	1.11843	1.12231	1.07968	0.998718	0.912983	0.878386	0.932297	1.03249	1.0857	1.07288	1.03543	1.01478	1.04518	1.09136	1.09679	1.03281	0.95117	0.929018	0.948234	0.971643	0.976785	0.96556	0.987613	1.04498	1.03831	0.981368	0.970582	0.989133	0.99948
0.886497	0.908299	0.937039	0.980595	1.02305	1.01272	0.972397	0.939955	0.953593	1.02389	1.06092	1.03284	1.01816	1.05705	1.11834	1.15914	1.17171	1.16268	1.12198	1.08011	1.08976	1.11873	1.11346	1.06847	0.994339	0.915759	0.882213	0.932537	1.02981	1.08505	1.07657	1.0379	1.00998	1.03884	1.09033	1.09904	1.03136	0.945753	0.926203	0.948707	0.971098	0.974131	0.960638	0.982983	1.04555	1.0427	0.988288	0.979283	0.994678	0.998934
0.89039	0.911716	0.938672	0.983096	1.02539	1.01568	0.976236	0.939608	0.950241	1.022	1.05969	1.03204	1.02104	1.06174	1.12055	1.15591	1.16789	1.16463	1.12775	1.08577	1.09383	1.1161	1.10167	1.05531	0.989283	0.91852	0.886291	0.932614	1.02624	1.08371	1.08034	1.04067	1.00529	1.03287	1.08983	1.10176	1.02969	0.9402	0.923663	0.9486	0.970035	0.971673	0.956242	0.979144	1.04649	1.04694	0.995492	0.988338	0.999606	0.99774
0.896018	0.914559	0.938434	0.98056	1.02517	1.02122	0.984664	0.943161	0.943388	1.01241	1.05792	1.03401	1.02207	1.06075	1.11782	1.14944	1.16082	1.166	1.13774	1.09269	1.09289	1.11064	1.09097	1.04621	0.990147	0.927404	0.89133	0.924959	1.01272	1.07845	1.08664	1.0498	1.00276	1.02159	1.08481	1.10824	1.03934	0.941998	0.919369	0.945	0.967213	0.970279	0.953274	0.969992	1.042	1.05564	1.0073	0.996626	1.00468	0.996697
0.903359	0.92079	0.94148	0.984127	1.02614	1.02205	0.987328	0.944011	0.942338	1.01122	1.05495	1.03179	1.02405	1.06499	1.1193	1.14412	1.1526	1.1633	1.13966	1.09437	1.09159	1.10312	1.07625	1.03095	0.98371	0.929909	0.895957	0.925161	1.00798	1.07559	1.09036	1.05357	0.999218	1.01736	1.08599	1.11137	1.0385	0.937649	0.916722	0.943887	0.965034	0.967477	0.949611	0.967489	1.04313	1.05903	1.01333	1.00507	1.00898	0.994804
0.912764	0.92837	0.945688	0.987701	1.02604	1.02188	0.989506	0.944913	0.942079	1.00955	1.05088	1.02887	1.02546	1.06813	1.11969	1.13736	1.1417	1.1577	1.13948	1.0939	1.08774	1.09286	1.05984	1.01529	0.977803	0.93284	0.900581	0.924479	1.00208	1.07217	1.09485	1.05825	0.996245	1.014	1.08807	1.11542	1.03823	0.934005	0.914697	0.942177	0.962382	0.96461	0.946027	0.965067	1.04414	1.06214	1.01943	1.01321	1.01217	0.991864
0.922063	0.935195	0.948425	0.986854	1.02376	1.02252	0.994558	0.949746	0.939642	1.00134	1.04625	1.02767	1.02357	1.06511	1.11655	1.13054	1.12891	1.14908	1.14086	1.09474	1.08104	1.08345	1.04882	1.00538	0.976025	0.939487	0.906354	0.919287	0.98868	1.06368	1.09903	1.06935	0.998143	1.00632	1.08455	1.12159	1.0491	0.938671	0.911712	0.938032	0.958666	0.962574	0.944168	0.957958	1.03847	1.06727	1.02769	1.0191	1.01585	0.990469
0.932827	0.943591	0.953659	0.991484	1.02262	1.01976	0.994292	0.950729	0.941346	1.00092	1.04092	1.02307	1.0229	1.06677	1.11603	1.1231	1.11582	1.13957	1.13579	1.08983	1.07345	1.07146	1.03407	0.992768	0.971785	0.942187	0.91047	0.918817	0.983461	1.06044	1.10361	1.07392	0.99636	1.0061	1.08906	1.12502	1.04855	0.936587	0.911033	0.936874	0.955862	0.959214	0.940948	0.956988	1.03971	1.06875	1.03138	1.02475	1.01665	0.9864
0.943745	0.952265	0.958067	0.991975	1.01961	1.01735	0.996978	0.955915	0.941384	0.993373	1.03432	1.01947	1.0183	1.06127	1.11177	1.11647	1.10025	1.12467	1.13145	1.08733	1.06427	1.06073	1.02457	0.984761	0.970428	0.948591	0.916869	0.915018	0.970067	1.0499	1.10643	1.08651	1.00114	1.00021	1.08607	1.13067	1.06037	0.944058	0.909903	0.933229	0.952006	0.956373	0.939073	0.95034	1.03275	1.0718	1.03781	1.02893	1.01875	0.984246
0.955063	0.960652	0.964206	0.997054	1.01749	1.01285	0.99507	0.956699	0.944737	0.993134	1.02777	1.01332	1.01538	1.0604	1.11017	1.10842	1.08517	1.112	1.12253	1.07912	1.05525	1.04899	1.01279	0.976605	0.96924	0.951697	0.920295	0.914386	0.965852	1.04757	1.11166	1.09088	0.999798	1.00205	1.0919	1.13409	1.0594	0.943638	0.911378	0.932828	0.949775	0.952984	0.935634	0.949797	1.03425	1.07203	1.03942	1.03209	1.01669	0.978669
0.966753	0.968664	0.970657	1.00215	1.01452	1.00747	0.992739	0.958358	0.948701	0.992295	1.02016	1.00612	1.01114	1.05845	1.10761	1.09914	1.06892	1.098	1.11194	1.06958	1.04512	1.03756	1.00281	0.971102	0.970211	0.955771	0.923866	0.913506	0.961341	1.04548	1.11765	1.09522	0.999074	1.00499	1.09826	1.13665	1.05896	0.944546	0.913525	0.933045	0.947665	0.949145	0.93247	0.94945	1.03518	1.07181	1.04078	1.034	1.01305	0.972168
0.976262	0.976319	0.975197	1.00429	1.01203	1.0027	0.992543	0.96272	0.95128	0.986839	1.01269	1.00005	1.00346	1.04982	1.10226	1.09395	1.05402	1.08021	1.10263	1.06418	1.03667	1.02976	0.999371	0.969755	0.972285	0.961922	0.929704	0.912045	0.951445	1.03558	1.11866	1.10649	1.00491	1.00149	1.09608	1.14026	1.06912	0.954001	0.915694	0.931708	0.945584	0.946313	0.930382	0.94384	1.02837	1.07235	1.04364	1.03492	1.01204	0.968756
0.986247	0.982237	0.981222	1.00928	1.00877	0.997063	0.989694	0.96437	0.955987	0.986011	1.00485	0.992144	0.998079	1.0466	1.09946	1.08452	1.03862	1.06727	1.09122	1.05396	1.02809	1.02178	0.994129	0.969365	0.976319	0.966079	0.932331	0.911819	0.949476	1.03574	1.12505	1.10872	1.00359	1.00601	1.10287	1.14127	1.06737	0.955459	0.919218	0.933299	0.944865	0.942853	0.927492	0.94429	1.02999	1.07125	1.04301	1.03443	1.00613	0.961396
0.994915	0.989073	0.985343	1.01235	1.00701	0.991366	0.988237	0.968341	0.959857	0.981312	0.996438	0.984592	0.988561	1.03558	1.09279	1.07999	1.02435	1.04838	1.07974	1.04746	1.02085	1.01611	0.994194	0.971793	0.980631	0.972732	0.938323	0.912077	0.941681	1.02574	1.12459	1.11931	1.0101	1.00321	1.10038	1.14322	1.07672	0.966312	0.923374	0.933365	0.94436	0.940274	0.92523	0.938893	1.02277	1.07051	1.04408	1.03373	1.00357	0.957074
1.00345	0.993012	0.990783	1.0171	1.00353	0.985888	0.985552	0.970231	0.964788	0.97974	0.98826	0.976321	0.982332	1.03125	1.08984	1.07024	1.00968	1.03711	1.06855	1.03745	1.01423	1.01159	0.99306	0.97532	0.986861	0.976932	0.940328	0.912711	0.941874	1.02754	1.13122	1.11975	1.00829	1.00873	1.10695	1.14262	1.07426	0.968338	0.927592	0.936019	0.945047	0.937244	0.922788	0.939863	1.02484	1.06883	1.04178	1.03136	0.996099	0.949116
1.01028	0.998026	0.99348	1.0204	1.00287	0.980643	0.98356	0.973138	0.968814	0.976159	0.980219	0.969006	0.972935	1.01971	1.08289	1.06697	0.998232	1.02088	1.05779	1.03121	1.00936	1.00866	0.995764	0.98014	0.992127	0.983072	0.945557	0.9145	0.93724	1.01879	1.12937	1.12814	1.01429	1.00677	1.10437	1.14271	1.08137	0.978529	0.932508	0.937029	0.946331	0.935601	0.920822	0.935444	1.01839	1.06735	1.04108	1.02947	0.992928	0.944735
1.0179	1.00029	0.998257	1.02494	0.999276	0.975425	0.981276	0.975242	0.97358	0.973386	0.971599	0.960677	0.966007	1.01425	1.07974	1.05689	0.984163	1.0114	1.04714	1.02165	1.00465	1.0071	0.997894	0.986408	0.999574	0.987066	0.947185	0.916343	0.939232	1.02135	1.13575	1.12721	1.0126	1.01313	1.1103	1.14037	1.07864	0.981262	0.936898	0.940488	0.948398	0.932969	0.919038	0.93684	1.02072	1.06509	1.03718	1.02555	0.984454	0.936397
1.02374	1.00395	0.999434	1.02826	0.999619	0.970712	0.97903	0.977119	0.977379	0.970528	0.963758	0.953941	0.956973	1.00224	1.0724	1.05466	0.974888	0.997683	1.03745	1.01546	1.0014	1.00601	1.00206	0.992501	1.00505	0.992678	0.951743	0.919413	0.937148	1.01316	1.13253	1.13398	1.01852	1.01199	1.10761	1.13882	1.08385	0.990783	0.942047	0.941902	0.951327	0.932255	0.917484	0.933333	1.01492	1.06322	1.03494	1.02274	0.98106	0.932078
1.0304	1.00433	1.00326	1.03231	0.996	0.966321	0.977436	0.978948	0.981231	0.966717	0.955665	0.946768	0.95056	0.996905	1.06981	1.04462	0.962604	0.991666	1.02843	1.00686	0.998709	1.00682	1.00608	0.999774	1.0121	0.995368	0.952509	0.922519	0.940921	1.01649	1.13837	1.1313	1.01705	1.01951	1.11289	1.1347	1.08032	0.993196	0.945647	0.945801	0.954475	0.930066	0.91674	0.935669	1.01828	1.06044	1.02967	1.01778	0.972268	0.92414
1.03577	1.00687	1.00277	1.03535	0.997203	0.962322	0.975222	0.979669	0.984375	0.964525	0.94836	0.9413	0.9426	0.985019	1.0624	1.04342	0.955401	0.980852	1.02035	1.00057	0.996423	1.00671	1.01053	1.00599	1.01684	0.99994	0.956095	0.926538	0.941027	1.00861	1.13382	1.13656	1.02319	1.01952	1.1103	1.13172	1.08343	1.00162	0.950469	0.947094	0.958764	0.930221	0.915736	0.933334	1.01352	1.05853	1.02612	1.01433	0.968915	0.920256
1.04154	1.0054	1.00578	1.03868	0.993394	0.959094	0.974505	0.980955	0.986915	0.95993	0.941698	0.936152	0.937637	0.980992	1.06105	1.03351	0.945577	0.978991	1.01321	0.993034	0.995262	1.00875	1.01495	1.01265	1.02216	1.0005	0.955682	0.930668	0.945904	1.01261	1.13915	1.13222	1.02226	1.02836	1.11493	1.1261	1.07893	1.003	0.952608	0.951171	0.962283	0.928203	0.916205	0.936966	1.01845	1.05526	1.02015	1.00886	0.960238	0.913441
1.04719	1.00714	1.00345	1.04128	0.995377	0.955631	0.972439	0.980465	0.989341	0.958345	0.93487	0.932189	0.930933	0.969047	1.05339	1.03321	0.939896	0.970612	1.00648	0.985935	0.993086	1.00873	1.01893	1.01848	1.02564	1.00372	0.958178	0.935628	0.947886	1.00428	1.13298	1.13641	1.02946	1.02999	1.11251	1.12155	1.07986	1.01058	0.957092	0.952061	0.96787	0.929046	0.915741	0.935953	1.01492	1.05344	1.01532	1.00477	0.956713	0.910084
1.05231	1.00866	1.00024	1.04286	0.99806	0.952823	0.970445	0.97917	0.9909	0.957582	0.92914	0.928956	0.925957	0.958611	1.04587	1.03289	0.935639	0.964179	1.00132	0.979033	0.990675	1.00856	1.02173	1.02362	1.02806	1.00592	0.960002	0.940351	0.95087	0.996885	1.12653	1.13915	1.03689	1.03298	1.1107	1.11662	1.07915	1.01712	0.961254	0.952703	0.973171	0.93015	0.915571	0.935963	1.01213	1.05162	1.01026	1.00097	0.953299	0.906911
1.05826	1.00477	1.00149	1.04538	0.994223	0.950819	0.970835	0.979193	0.992243	0.95241	0.924303	0.926903	0.922915	0.955264	1.04587	1.02345	0.928466	0.966801	0.99552	0.971122	0.990192	1.01034	1.02545	1.02856	1.03002	1.00318	0.957981	0.94651	0.956674	0.999495	1.1304	1.13401	1.03854	1.04411	1.11419	1.10825	1.07296	1.01779	0.961707	0.956853	0.977606	0.927896	0.917556	0.941681	1.01936	1.04744	1.00321	0.994678	0.944229	0.901913
1.06352	1.0058	0.996829	1.04624	0.996983	0.948876	0.969803	0.977128	0.993078	0.952835	0.919652	0.926215	0.920514	0.946097	1.03878	1.02422	0.926081	0.963157	0.991843	0.96336	0.987154	1.00899	1.02663	1.03198	1.02996	1.00315	0.957711	0.951357	0.961113	0.991936	1.12244	1.13582	1.04668	1.04867	1.11283	1.10215	1.06974	1.02248	0.965529	0.95654	0.983543	0.929604	0.917675	0.943174	1.0189	1.04658	0.998079	0.990561	0.940548	0.90015
1.06837	1.00005	0.997636	1.04768	0.992644	0.94829	0.971202	0.976489	0.993827	0.947758	0.91709	0.926668	0.919545	0.944849	1.04032	1.01469	0.921759	0.968927	0.986248	0.955921	0.986969	1.00953	1.0291	1.03456	1.02865	0.997777	0.954616	0.958554	0.966258	0.994294	1.12586	1.13037	1.05023	1.06071	1.11487	1.09219	1.06277	1.02222	0.964503	0.961074	0.987129	0.926718	0.920818	0.950635	1.02771	1.04142	0.99177	0.984056	0.931612	0.897263
1.0737	1.00048	0.99123	1.04713	0.995726	0.947185	0.971304	0.973652	0.994205	0.949661	0.913693	0.928282	0.920073	0.93726	1.03371	1.01612	0.921037	0.967809	0.983892	0.946988	0.982878	1.00645	1.02814	1.03619	1.02561	0.995202	0.952327	0.96363	0.972091	0.98609	1.11656	1.13144	1.05992	1.06736	1.11395	1.08456	1.05677	1.02557	0.968186	0.960103	0.993399	0.928569	0.921233	0.953757	1.02944	1.04126	0.986559	0.979964	0.927331	0.896667
1.07805	1.001	0.984566	1.04545	0.999042	0.946988	0.971963	0.97085	0.994038	0.9525	0.911394	0.930167	0.922352	0.931638	1.02784	1.01721	0.92135	0.967935	0.983104	0.938897	0.978422	1.00298	1.02588	1.03708	1.0214	0.991828	0.949369	0.967791	0.97843	0.978865	1.10775	1.13177	1.06924	1.075	1.1138	1.07712	1.04983	1.02786	0.971954	0.958981	0.998916	0.930324	0.921602	0.957293	1.03173	1.04105	0.98201	0.976576	0.922909	0.896083
1.08116	0.992649	0.984153	1.04526	0.994244	0.94857	0.975093	0.969477	0.995345	0.94861	0.911729	0.934363	0.92477	0.933333	1.03154	1.00804	0.920788	0.977049	0.977209	0.93155	0.978127	1.0004	1.02626	1.03569	1.01488	0.982809	0.944703	0.976577	0.982348	0.979878	1.11066	1.1272	1.07578	1.08752	1.11359	1.06448	1.04146	1.02664	0.969436	0.963964	1.00143	0.926353	0.92613	0.967195	1.0424	1.03466	0.977389	0.969913	0.914144	0.896421
1.08475	0.992672	0.976345	1.04189	0.997236	0.949277	0.977744	0.966944	0.995508	0.953621	0.910581	0.938884	0.93065	0.930708	1.02664	1.01002	0.922898	0.979403	0.977313	0.922784	0.972675	0.994681	1.02166	1.03438	1.00709	0.976664	0.939248	0.980253	0.989789	0.972471	1.10061	1.12716	1.08603	1.096	1.11349	1.05595	1.03182	1.02696	0.973227	0.962307	1.00671	0.928352	0.926759	0.97199	1.04704	1.0361	0.973849	0.967261	0.909476	0.897479
1.08507	0.982871	0.975501	1.04039	0.992256	0.952979	0.981868	0.965753	0.99793	0.950785	0.912914	0.945401	0.935325	0.935187	1.03126	1.00095	0.92564	0.989594	0.970477	0.916605	0.972344	0.989693	1.02111	1.02975	0.997136	0.965727	0.9344	0.989983	0.991868	0.973284	1.10327	1.12378	1.09425	1.10729	1.11065	1.04169	1.02319	1.02516	0.96985	0.968035	1.00745	0.924021	0.932492	0.983444	1.05773	1.02854	0.971669	0.960436	0.901766	0.90029
1.08691	0.982236	0.967049	1.03543	0.995225	0.955318	0.986278	0.964037	0.998851	0.957577	0.913169	0.951068	0.944095	0.935866	1.02858	1.00312	0.929253	0.993457	0.972286	0.90924	0.966768	0.982472	1.01473	1.02667	0.986597	0.958063	0.927697	0.992643	0.999405	0.966145	1.09421	1.12426	1.1042	1.11575	1.11071	1.0329	1.01245	1.02408	0.973589	0.966383	1.01189	0.925315	0.933375	0.988632	1.06288	1.02985	0.96995	0.959497	0.897428	0.902232
1.0875	0.981906	0.959598	1.02979	0.997522	0.957644	0.991618	0.963607	0.99994	0.965095	0.913728	0.956975	0.953967	0.93923	1.02661	1.00537	0.933332	0.99779	0.974541	0.903011	0.961368	0.975452	1.00793	1.02328	0.975641	0.949845	0.92043	0.993785	1.007	0.960803	1.08517	1.12391	1.11271	1.123	1.11063	1.02532	1.00145	1.02146	0.977089	0.964927	1.0153	0.92722	0.934342	0.993507	1.06853	1.03275	0.969302	0.959888	0.89382	0.904558
1.08377	0.970684	0.958287	1.02718	0.992633	0.964288	0.997212	0.963804	1.00504	0.96355	0.917802	0.96613	0.96149	0.947782	1.0328	0.997047	0.939693	1.00811	0.96716	0.89926	0.961349	0.967791	1.00704	1.01446	0.962187	0.937496	0.915914	1.00393	1.00637	0.96162	1.08875	1.12274	1.12099	1.13037	1.1044	1.00985	0.993277	1.01878	0.972916	0.971413	1.01365	0.92269	0.941641	1.00584	1.07793	1.02434	0.971239	0.953883	0.888793	0.910327
[truncated: 66 more columns]

[truncated: 2 more sheets: H10, H11]
